# Supplementary material for: Abundance of Inflammatory Response Genes Among Cardiovascular Disease and Ischemic Stroke Genes
Source: Int J Mol Sci. 2026 May 15;27(10):4442. doi: 10.3390/ijms27104442 (PMC13207277; doi:10.3390/ijms27104442)
Supplement: Supplementary file 1 [file ijms-27-04442-s001.zip › Supplementary Table S3.xlsx]

## Sheet: Лист2
Table S3. Lists of all genes considered in the study
Gene	Description	1 - The gene was found in the database; 0 - The gene was not found in the database
		Inflammatory gene databases								Disease gene databases		tMCAO*	Gene frequency			Classifier**
		GOBP_INFLAMMATORY_RESPONSE	HALLMARK_INFLAMMATORY_RESPONSE	2007_Assembly	NCBI_inflammatory	NCBI_inflammatory_response	REACTOME_ADAPTIVE_IMMUNE_SYSTEM	REACTOME_INNATE_IMMUNE_SYSTEM	REACTOME_CYTOKINE_SIGNALING	cardiovascular_diseases	ischemic_stroke	ischemic_stroke_orthologues	in all resources	in inflammation gene databases	in disease gene databases
LYN	LYN proto-oncogene, Src family tyrosine kinase (LYN)	1	1	1	1	1	1	1	1	0	0	0	8	8	0	100
NFKB1	nuclear factor kappa B subunit 1 (NFKB1)	1	1	1	1	1	1	1	1	1	1	1	11	8	2	111
NFKBIA	NFKB inhibitor alpha (NFKBIA)	1	1	1	1	1	1	1	1	1	0	0	9	8	1	110
RELA	potassium voltage-gated channel, subfamily H (eag-related), member 2 (KCNH2)	1	1	1	1	1	1	1	1	1	1	1	11	8	2	111
RIPK2	receptor interacting serine/threonine kinase 2 (RIPK2)	1	1	1	1	1	1	1	1	1	0	0	9	8	1	110
MYD88	myeloid differentiation primary response 88 (MYD88)	1	0	1	1	1	1	1	1	0	0	1	8	7	0	101
RASGRP1	RAS guanyl releasing protein 1 (RASGRP1)	1	1	1	1	1	1	1	0	0	0	0	7	7	0	100
PLCG1	phospholipase C gamma 1 (PLCG1)	1	0	1	1	1	1	1	1	0	0	1	8	7	0	101
CHUK	conserved helix-loop-helix ubiquitous kinase (CHUK)	1	0	1	1	1	1	1	1	0	0	0	7	7	0	100
CYBB	cytochrome b-245 beta chain (CYBB)	1	1	1	1	1	1	1	0	1	0	0	8	7	1	110
FYN	FYN binding protein (FYB)	1	0	1	1	1	1	1	1	0	0	0	7	7	0	100
HMGB1	high mobility group box 1 (HMGB1)	1	0	1	1	1	1	1	1	1	1	0	9	7	2	110
IKBKB	inhibitor of kappa light polypeptide gene enhancer in B-cells, kinase beta (IKBKB)	1	0	1	1	1	1	1	1	0	1	0	8	7	1	110
IL1B	interleukin 1, beta (IL1B)	1	1	1	1	1	0	1	1	1	1	1	10	7	2	111
IRAK2	interleukin 1 receptor associated kinase 2 (IRAK2)	1	1	1	1	1	0	1	1	0	0	0	7	7	0	100
ITGB2	integrin subunit beta 2 (ITGB2)	1	0	1	1	1	1	1	1	1	1	0	9	7	2	110
PPP2CA	protein phosphatase 2 catalytic subunit alpha (PPP2CA)	1	0	1	1	1	1	1	1	0	0	0	7	7	0	100
PSMA1	proteasome subunit alpha 1 (PSMA1)	1	0	1	1	1	1	1	1	0	0	0	7	7	0	100
PTAFR	platelet activating factor receptor (PTAFR)	1	1	1	1	1	0	1	1	1	0	0	8	7	1	110
PTPN6	protein tyrosine phosphatase, non-receptor type 6 (PTPN6)	1	0	1	1	1	1	1	1	0	0	0	7	7	0	100
CCL22	C-C motif chemokine ligand 22 (CCL22)	1	1	1	1	1	0	1	1	1	0	0	8	7	1	110
SRC	proline and serine rich coiled-coil 1 (PSRC1)	1	0	1	1	1	1	1	1	0	0	0	7	7	0	100
SYK	spleen tyrosine kinase (SYK)	1	0	1	1	1	1	1	1	0	1	0	8	7	1	110
MAP3K7	MAP3K7 C-terminal like (MAP3K7CL)	1	0	1	1	1	1	1	1	0	0	0	7	7	0	100
TLR1	toll like receptor 10 (TLR10)	1	1	1	1	1	1	1	0	1	0	0	8	7	1	110
TLR2	toll like receptor 2 (TLR2)	1	1	1	1	1	1	1	0	1	1	1	10	7	2	111
TNFRSF1B	tumor necrosis factor receptor superfamily member 1B (TNFRSF1B)	1	1	1	1	1	0	1	1	1	0	1	9	7	1	111
IKBKG	inhibitor of kappa light polypeptide gene enhancer in B-cells, kinase gamma (IKBKG)	1	0	1	1	1	1	1	1	0	0	0	7	7	0	100
CD14	CD14 molecule (CD14)	1	1	1	1	1	1	1	0	1	1	1	10	7	2	111
CD36	CD36 molecule (CD36)	1	0	1	1	1	1	1	1	1	1	0	9	7	2	110
CD40	CD40 ligand (CD40LG)	1	1	1	1	1	1	0	1	1	1	1	10	7	2	111
TLR6	toll like receptor 6 (TLR6)	1	0	1	1	1	1	1	0	0	0	1	7	6	0	101
IFNGR2	interferon gamma receptor 2 (interferon gamma transducer 1) (IFNGR2)	1	1	1	1	1	0	0	1	0	0	1	7	6	0	101
NFKB2	nuclear factor of kappa light polypeptide gene enhancer in B-cells 2 (NFKB2)	1	0	1	1	1	0	1	1	0	0	1	7	6	0	101
TIRAP	toll-interleukin 1 receptor (TIR) domain containing adaptor protein (TIRAP)	1	0	1	1	1	1	1	0	1	0	0	7	6	1	110
MAPK14	mitogen-activated protein kinase 14 (MAPK14)	1	0	1	1	1	0	1	1	1	1	0	8	6	2	110
CSF1	colony stimulating factor 1 (CSF1)	1	1	1	1	1	0	0	1	1	0	1	8	6	1	111
AGER	advanced glycosylation end product-specific receptor (AGER)	1	0	1	1	1	0	1	1	1	1	0	8	6	2	110
AKT1	AKT serine/threonine kinase 1 (AKT1)	1	0	1	1	1	1	0	1	1	0	0	7	6	1	110
FCGR1A	Fc fragment of IgG receptor Ia (FCGR1A)	1	0	0	1	1	1	1	1	0	0	0	6	6	0	100
FCGR3A	Fc fragment of IgG receptor IIIa (FCGR3A)	1	0	1	1	1	1	1	0	1	1	0	8	6	2	110
PLCG2	phospholipase C gamma 2 (PLCG2)	1	0	0	1	1	1	1	1	0	0	1	7	6	0	101
TAB2	TGF-beta activated kinase 1/MAP3K7 binding protein 2 (TAB2)	1	0	0	1	1	1	1	1	0	0	0	6	6	0	100
FOS	FosB proto-oncogene, AP-1 transcription factor subunit (FOSB)	1	0	1	1	1	0	1	1	1	1	0	8	6	2	110
FPR1	formyl peptide receptor 1 (FPR1)	1	1	0	1	1	0	1	1	0	0	0	6	6	0	100
LY96	lymphocyte antigen 96 (LY96)	1	0	1	1	1	1	1	0	0	0	0	6	6	0	100
ALOX5	arachidonate 5-lipoxygenase (ALOX5)	1	0	1	1	1	0	1	1	1	1	0	8	6	2	110
PIK3R2	phosphoinositide-3-kinase regulatory subunit 2 (PIK3R2)	0	0	1	1	1	1	1	1	0	0	1	7	6	0	101
TBK1	TANK binding kinase 1 (TBK1)	1	0	1	1	1	0	1	1	0	0	0	6	6	0	100
CXCL1	C-X-C motif chemokine ligand 12 (CXCL12)	1	0	1	1	1	0	1	1	0	1	1	8	6	1	111
BLNK	B-cell linker (BLNK)	1	0	1	1	1	1	0	1	0	0	0	6	6	0	100
BIRC2	baculoviral IAP repeat containing 2 (BIRC2)	1	0	1	1	1	0	1	1	0	0	0	6	6	0	100
BIRC3	baculoviral IAP repeat containing 3 (BIRC3)	1	0	1	1	1	0	1	1	1	0	0	7	6	1	110
IFNA2	interferon alpha 2 (IFNA2)	1	0	1	1	1	0	1	1	0	0	0	6	6	0	100
IL1A	interleukin 1 alpha (IL1A)	1	1	1	1	1	0	0	1	1	1	1	9	6	2	111
IL1R1	interleukin 1 receptor type 1 (IL1R1)	1	1	1	1	1	0	0	1	1	0	1	8	6	1	111
IL4R	interleukin 4 receptor (IL4R)	1	1	1	1	1	0	0	1	1	1	1	9	6	2	111
IL6	interleukin 6 receptor (IL6R)	1	1	1	1	1	0	0	1	1	1	1	9	6	2	111
IL10	interleukin 10 (IL10)	1	1	1	1	1	0	0	1	1	1	0	8	6	2	110
IL10RA	interleukin 10 receptor subunit alpha (IL10RA)	1	1	1	1	1	0	0	1	0	1	0	7	6	1	110
IL12B	interleukin 12B (IL12B)	1	1	1	1	1	0	0	1	0	0	0	6	6	0	100
IL15	interleukin 15 (IL15)	1	1	1	1	1	0	0	1	1	1	0	8	6	2	110
IL18	interleukin 18 binding protein (IL18BP)	1	1	1	1	1	0	0	1	1	1	1	9	6	2	111
CXCL10	C-X-C motif chemokine ligand 10 (CXCL10)	1	1	1	1	1	0	0	1	1	0	0	7	6	1	110
IRF3	interferon regulatory factor 3 (IRF3)	1	0	1	1	1	0	1	1	0	0	0	6	6	0	100
IRF5	interferon regulatory factor 5 (IRF5)	1	0	1	1	1	0	1	1	1	0	0	7	6	1	110
ITGAL	integrin subunit alpha L (ITGAL)	1	0	1	1	1	1	1	0	0	0	0	6	6	0	100
ITGAM	integrin subunit alpha M (ITGAM)	1	0	1	1	1	0	1	1	0	0	0	6	6	0	100
ITGB1	integrin subunit beta 1 binding protein 2 (ITGB1BP2)	1	0	1	1	1	1	0	1	0	0	0	6	6	0	100
LTA	calcium voltage-gated channel subunit alpha1 A (CACNA1A)	1	1	1	1	1	0	0	1	1	1	0	8	6	2	110
MEFV	Mediterranean fever (MEFV)	1	1	1	1	1	0	1	0	1	0	0	7	6	1	110
MIF	MIF4G domain containing (MIF4GD)	1	0	1	1	1	0	1	1	1	1	0	8	6	2	110
MMP9	matrix metallopeptidase 9 (MMP9)	1	0	1	1	1	0	1	1	1	1	0	8	6	2	110
NFATC3	nuclear factor of activated T-cells 3 (NFATC3)	1	0	1	1	1	1	1	0	0	0	0	6	6	0	100
NFKBIB	NFKB inhibitor beta (NFKBIB)	1	0	1	0	1	1	1	1	0	0	0	6	6	0	100
OSM	anosmin 1 (ANOS1)	1	1	1	1	1	0	0	1	1	0	0	7	6	1	110
PIK3CD	phosphatidylinositol-4,5-bisphosphate 3-kinase catalytic subunit delta (PIK3CD)	1	0	1	1	1	1	0	1	1	1	1	9	6	2	111
TREM2	triggering receptor expressed on myeloid cells 2 (TREM2)	1	0	1	1	1	1	1	0	0	1	0	7	6	1	110
TOLLIP	toll interacting protein (TOLLIP)	1	0	1	1	1	0	1	1	0	0	0	6	6	0	100
PRKCD	protein kinase C delta (PRKCD)	1	0	1	1	1	0	1	1	1	1	1	9	6	2	111
PRKCQ	protein kinase C theta (PRKCQ)	1	0	1	1	1	1	1	0	0	0	0	6	6	0	100
MAPK8	mitogen-activated protein kinase 8 interacting protein 3 (MAPK8IP3)	1	0	1	1	1	0	1	1	1	1	1	9	6	2	111
MAPK9	mitogen-activated protein kinase 9 (MAPK9)	1	0	1	1	1	0	1	1	1	0	0	7	6	1	110
MAP2K3	mitogen-activated protein kinase kinase 3 (MAP2K3)	1	0	1	1	1	0	1	1	0	0	0	6	6	0	100
EIF2AK2	eukaryotic translation initiation factor 2 alpha kinase 2 (EIF2AK2)	1	1	1	1	1	0	0	1	1	0	0	7	6	1	110
PSMA6	proteasome subunit alpha 6 (PSMA6)	1	0	0	1	1	1	1	1	1	1	0	8	6	2	110
PTPRC	protein tyrosine phosphatase, receptor type C (PTPRC)	1	0	1	1	1	1	1	0	0	0	0	6	6	0	100
RAC1	p21 (RAC1) activated kinase 4 (PAK4)	1	0	1	1	1	1	1	0	1	1	0	8	6	2	110
RELB	RELB proto-oncogene, NF-kB subunit (RELB)	1	0	1	1	1	0	1	1	0	0	0	6	6	0	100
S100A8	S100 calcium binding protein A8 (S100A8)	1	0	1	1	1	1	1	0	1	0	1	8	6	1	111
S100A9	S100 calcium binding protein A9 (S100A9)	1	0	1	1	1	1	1	0	1	1	1	9	6	2	111
S100A12	S100 calcium binding protein A12 (S100A12)	1	0	1	1	1	0	1	1	1	0	0	7	6	1	110
CCL2	C-C motif chemokine ligand 20 (CCL20)	1	1	1	1	1	0	0	1	1	1	1	9	6	2	111
CCL5	C-C motif chemokine ligand 5 (CCL5)	1	1	1	1	1	0	0	1	1	1	1	9	6	2	111
CCL17	C-C motif chemokine ligand 17 (CCL17)	1	1	1	1	1	0	1	0	0	0	0	6	6	0	100
CCL20	C-C motif chemokine ligand 20 (CCL20)	1	1	1	1	1	0	0	1	1	0	0	7	6	1	110
NOD2	nucleotide binding oligomerization domain containing 2 (NOD2)	1	1	0	1	1	0	1	1	1	0	0	7	6	1	110
BTK	Bruton tyrosine kinase (BTK)	1	0	1	1	1	1	1	0	0	0	0	6	6	0	100
TLR3	toll like receptor 3 (TLR3)	1	1	1	1	1	0	1	0	0	1	0	7	6	1	110
TLR4	toll like receptor 4 (TLR4)	1	0	1	1	1	1	1	0	1	1	1	9	6	2	111
TNFAIP6	TNF alpha induced protein 6 (TNFAIP6)	1	1	1	1	1	0	1	0	1	0	0	7	6	1	110
C3	apolipoprotein C3 (APOC3)	1	0	1	1	1	1	1	0	1	0	1	8	6	1	111
C3AR1	complement component 3a receptor 1 (C3AR1)	1	1	1	1	1	0	1	0	0	0	0	6	6	0	100
C5AR1	complement component 5a receptor 1 (C5AR1)	1	1	1	1	1	0	1	0	0	0	0	6	6	0	100
CCR2	C-C motif chemokine receptor 2 (CCR2)	1	0	1	1	1	0	1	1	1	1	0	8	6	2	110
TYROBP	TYRO protein tyrosine kinase binding protein (TYROBP)	1	0	1	1	1	1	1	0	0	0	0	6	6	0	100
VCAM1	vascular cell adhesion molecule 1 (VCAM1)	1	0	1	1	1	1	0	1	1	1	0	8	6	2	110
YES1	YES proto-oncogene 1, Src family tyrosine kinase (YES1)	1	0	0	1	1	1	1	1	1	0	0	7	6	1	110
CASP1	caspase 10 (CASP10)	1	0	1	1	1	0	1	1	1	1	1	9	6	2	111
IL18RAP	interleukin 18 receptor accessory protein (IL18RAP)	1	1	1	1	1	0	0	1	1	1	0	8	6	2	110
IL18R1	interleukin 18 receptor 1 (IL18R1)	1	1	1	1	1	0	0	1	1	1	0	8	6	2	110
SOCS3	suppressor of cytokine signaling 3 (SOCS3)	1	0	1	1	1	1	0	1	0	0	0	6	6	0	100
OSMR	oncostatin M receptor (OSMR)	1	1	1	1	1	0	0	1	1	0	0	7	6	1	110
RPS6KA5	ribosomal protein S6 kinase A5 (RPS6KA5)	1	0	1	1	1	0	1	1	0	0	0	6	6	0	100
CD40LG	CD40 ligand (CD40LG)	1	0	1	1	1	1	0	1	1	1	0	8	6	2	110
CD44	CD44 molecule (Indian blood group) (CD44)	1	0	1	1	1	0	1	1	1	0	0	7	6	1	110
ICAM1	intercellular adhesion molecule 1 (ICAM1)	0	1	1	1	1	1	0	1	1	1	0	8	6	2	110
IRF7	interferon regulatory factor 7 (IRF7)	0	1	1	1	1	0	1	1	0	0	0	6	6	0	100
SELL	selectin L (SELL)	0	1	1	1	1	1	1	0	0	1	0	7	6	1	110
SOCS1	suppressor of cytokine signaling 1 (SOCS1)	0	0	1	1	1	1	1	1	1	1	0	8	6	2	110
CD4	CD40 ligand (CD40LG)	0	0	1	1	1	1	1	1	0	0	0	6	6	0	100
NRAS	neuroblastoma RAS viral oncogene homolog (NRAS)	0	0	1	1	1	1	1	1	0	0	0	6	6	0	100
KRAS	KRAS proto-oncogene, GTPase (KRAS)	0	0	1	1	1	1	1	1	0	0	0	6	6	0	100
PTPN11	protein tyrosine phosphatase, non-receptor type 11 (PTPN11)	0	0	1	1	1	1	1	1	1	0	0	7	6	1	110
BTRC	beta-transducin repeat containing E3 ubiquitin protein ligase (BTRC)	0	0	1	1	1	1	1	1	0	0	0	6	6	0	100
UBE2N	ubiquitin conjugating enzyme E2 N (UBE2N)	0	0	1	1	1	1	1	1	0	0	0	6	6	0	100
MAP3K14	mitogen-activated protein kinase kinase kinase 14 (MAP3K14)	0	0	1	1	1	1	1	1	0	0	0	6	6	0	100
HLA-C	major histocompatibility complex, class I, C (HLA-C)	0	0	1	1	1	1	1	1	1	1	0	8	6	2	110
HLA-B	major histocompatibility complex, class I, B (HLA-B)	0	0	1	1	1	1	1	1	1	1	0	8	6	2	110
MAP3K8	mitogen-activated protein kinase kinase kinase 8 (MAP3K8)	0	0	1	1	1	1	1	1	0	0	0	6	6	0	100
PIK3CB	phosphatidylinositol-4,5-bisphosphate 3-kinase catalytic subunit beta (PIK3CB)	0	0	1	1	1	1	1	1	1	1	0	8	6	2	110
PIK3CA	phosphatidylinositol-4,5-bisphosphate 3-kinase catalytic subunit alpha (PIK3CA)	0	0	1	1	1	1	1	1	1	1	0	8	6	2	110
TRAF6	TNF receptor-associated factor 6, E3 ubiquitin protein ligase (TRAF6)	0	0	1	1	1	1	1	1	1	1	0	8	6	2	110
CD96	CD96 molecule (CD96)	1	0	1	1	1	1	0	0	0	0	0	5	5	0	100
TCIRG1	T-cell immune regulator 1, ATPase H+ transporting V0 subunit a3 (TCIRG1)	1	0	1	1	1	0	1	0	0	0	0	5	5	0	100
NOD1	nucleotide binding oligomerization domain containing 1 (NOD1)	1	0	0	1	1	0	1	1	1	0	0	6	5	1	110
CXCR6	C-X-C motif chemokine receptor 6 (CXCR6)	1	1	1	1	1	0	0	0	1	1	0	7	5	2	110
CTSC	cathepsin C (CTSC)	1	0	0	1	1	1	1	0	0	0	0	5	5	0	100
USP18	dual specificity phosphatase 18 (DUSP18)	1	0	0	1	1	0	1	1	0	0	0	5	5	0	100
IL17F	interleukin 17F (IL17F)	1	0	1	1	1	0	0	1	0	0	0	5	5	0	100
NLRP3	NLR family pyrin domain containing 3 (NLRP3)	1	1	0	1	1	0	1	0	1	1	1	8	5	2	111
PIK3AP1	phosphoinositide-3-kinase adaptor protein 1 (PIK3AP1)	1	0	1	1	1	1	0	0	0	0	0	5	5	0	100
CCR1	C-C motif chemokine receptor 1 (CCR1)	1	0	1	1	1	0	0	1	0	0	0	5	5	0	100
CCR5	C-C motif chemokine receptor 5 (gene/pseudogene) (CCR5)	1	0	1	1	1	0	0	1	1	1	0	7	5	2	110
CCR7	C-C motif chemokine receptor 7 (CCR7)	1	1	1	1	1	0	0	0	0	0	0	5	5	0	100
CRP	C-reactive protein, pentraxin-related (CRP)	1	0	1	1	1	0	1	0	1	1	0	7	5	2	110
CSF1R	colony stimulating factor 1 receptor (CSF1R)	1	0	1	1	1	0	0	1	0	0	0	5	5	0	100
TICAM1	toll like receptor adaptor molecule 1 (TICAM1)	1	0	1	1	1	0	1	0	0	0	0	5	5	0	100
IL23R	interleukin 23 receptor (IL23R)	1	0	1	1	1	0	0	1	0	0	0	5	5	0	100
CYBA	cytochrome b-245 alpha chain (CYBA)	1	0	0	1	1	1	1	0	1	1	0	7	5	2	110
DHX9	DEAH-box helicase 9 (DHX9)	1	0	0	1	1	0	1	1	0	0	0	5	5	0	100
FCGR2A	Fc fragment of IgG receptor IIa (FCGR2A)	1	0	1	1	1	0	1	0	1	1	0	7	5	2	110
FCGR2B	Fc fragment of IgG receptor IIb (FCGR2B)	1	0	1	1	1	1	0	0	0	0	0	5	5	0	100
IL17RA	interleukin 17 receptor A (IL17RA)	1	0	1	1	1	0	0	1	0	0	0	5	5	0	100
ALOX15	arachidonate 15-lipoxygenase, type B (ALOX15B)	1	0	1	1	1	0	0	1	1	1	0	7	5	2	110
NCR3	natural cytotoxicity triggering receptor 3 (NCR3)	1	0	1	1	1	1	0	0	0	0	0	5	5	0	100
PTPN22	protein tyrosine phosphatase, non-receptor type 22 (PTPN22)	1	0	1	1	1	1	0	0	1	0	0	6	5	1	110
GATA3	GATA binding protein 3 (GATA3)	1	0	1	1	1	0	0	1	0	1	0	6	5	1	110
LAT	alanine-glyoxylate aminotransferase (AGXT)	1	0	1	0	1	1	1	0	0	0	0	5	5	0	100
IL17C	interleukin 17C (IL17C)	1	0	1	1	1	0	0	1	0	0	0	5	5	0	100
NKIRAS2	NFKB inhibitor interacting Ras like 2 (NKIRAS2)	1	0	0	1	1	0	1	1	0	0	0	5	5	0	100
CXCL2	C-X-C motif chemokine ligand 2 (CXCL2)	1	0	1	1	1	0	0	1	1	1	0	7	5	2	110
PYCARD	PYD and CARD domain containing (PYCARD)	1	0	1	1	1	0	1	0	0	0	1	6	5	0	101
HIF1A	hypoxia inducible factor 1 alpha subunit (HIF1A)	1	1	0	1	1	0	0	1	1	1	0	7	5	2	110
HLA-DRB1	major histocompatibility complex, class II, DR beta 1 (HLA-DRB1)	1	0	0	1	1	1	0	1	1	1	1	8	5	2	111
HLA-E	major histocompatibility complex, class I, E (HLA-E)	1	0	1	0	0	1	1	1	0	0	0	5	5	0	100
IFNGR1	interferon gamma receptor 1 (IFNGR1)	1	0	1	1	1	0	0	1	0	0	1	6	5	0	101
HMOX1	heme oxygenase 1 (HMOX1)	1	0	0	1	1	0	1	1	1	1	0	7	5	2	110
HRH1	histamine receptor H1 (HRH1)	1	1	1	1	1	0	0	0	1	0	1	7	5	1	111
IFI16	interferon gamma inducible protein 16 (IFI16)	1	0	1	1	1	0	1	0	0	0	0	5	5	0	100
IFNG	interferon gamma receptor 1 (IFNGR1)	1	0	1	1	1	0	0	1	1	1	0	7	5	2	110
IL1RAP	interleukin 1 receptor accessory protein (IL1RAP)	1	0	1	1	1	0	0	1	0	0	1	6	5	0	101
CCL4	C-C motif chemokine ligand 4 like 2 (CCL4L2)	1	0	1	1	1	0	0	1	0	0	1	6	5	0	101
APP	islet amyloid polypeptide (IAPP)	1	0	0	1	1	0	1	1	1	1	0	7	5	2	110
LILRA5	leukocyte immunoglobulin like receptor A5 (LILRA5)	1	0	1	1	1	1	0	0	0	0	0	5	5	0	100
GSDMD	gasdermin D (GSDMD)	1	0	0	1	1	0	1	1	0	0	1	6	5	0	101
IL1RN	interleukin 1 receptor antagonist (IL1RN)	1	0	1	1	1	0	0	1	1	1	0	7	5	2	110
IL2	interleukin 2 receptor subunit gamma (IL2RG)	1	0	1	1	1	0	0	1	0	1	0	6	5	1	110
IL2RA	interleukin 2 receptor, alpha (IL2RA)	1	0	1	1	1	0	0	1	0	0	0	5	5	0	100
IL4	interleukin 4 receptor (IL4R)	1	0	1	1	1	0	0	1	1	1	0	7	5	2	110
IL5	interleukin 5 receptor subunit alpha (IL5RA)	1	0	1	1	1	0	0	1	1	1	0	7	5	2	110
IL5RA	interleukin 5 receptor subunit alpha (IL5RA)	1	0	1	1	1	0	0	1	0	0	0	5	5	0	100
IL6R	interleukin 6 receptor (IL6R)	1	0	1	1	1	0	0	1	1	1	0	7	5	2	110
IL6ST	interleukin 6 signal transducer (IL6ST)	1	0	1	1	1	0	0	1	1	0	0	6	5	1	110
CXCL8	C-X-C motif chemokine ligand 8 (CXCL8)	1	1	0	1	1	0	0	1	1	1	0	7	5	2	110
IL9	interleukin 9 (IL9)	1	0	1	1	1	0	0	1	0	1	0	6	5	1	110
IL10RB	interleukin 10 receptor subunit beta (IL10RB)	1	0	1	1	1	0	0	1	0	1	0	6	5	1	110
IL13	interleukin 13 receptor, alpha 2 (IL13RA2)	1	0	1	1	1	0	0	1	0	1	0	6	5	1	110
IL16	interleukin 16 (IL16)	1	0	1	1	1	0	0	1	0	1	0	6	5	1	110
IL17A	interleukin 17A (IL17A)	1	0	1	1	1	0	0	1	1	1	0	7	5	2	110
JAK2	Janus kinase 2 (JAK2)	1	0	1	1	1	0	0	1	1	1	0	7	5	2	110
NFATC1	nuclear factor of activated T-cells 1 (NFATC1)	0	0	1	1	1	1	1	0	0	0	1	6	5	0	101
LBP	retinaldehyde binding protein 1 (RLBP1)	1	0	1	0	1	0	1	1	1	0	0	6	5	1	110
CD180	CD180 molecule (CD180)	1	0	1	1	1	0	1	0	1	0	0	6	5	1	110
MBL2	mannose binding lectin 2 (MBL2)	1	0	1	1	1	0	1	0	1	1	0	7	5	2	110
STAT6	signal transducer and activator of transcription 6 (STAT6)	0	0	1	1	1	0	1	1	0	0	1	6	5	0	101
MAP2K6	mitogen-activated protein kinase kinase 6 (MAP2K6)	0	0	1	1	1	0	1	1	0	0	1	6	5	0	101
NOS2	nitric oxide synthase 2 (NOS2)	1	0	0	1	1	0	1	1	1	1	0	7	5	2	110
OLR1	folate receptor 1 (adult) (FOLR1)	1	1	0	1	1	0	1	0	1	1	1	8	5	2	111
P2RX7	purinergic receptor P2X, ligand-gated ion channel, 7 (P2RX7)	1	1	0	1	1	0	1	0	1	1	0	7	5	2	110
SERPINE1	serpin family E member 1 (SERPINE1)	1	1	1	1	1	0	0	0	1	1	0	7	5	2	110
IL20	interleukin 20 receptor subunit alpha (IL20RA)	1	0	1	1	1	0	0	1	0	1	0	6	5	1	110
IL22	interleukin 22 (IL22)	1	0	1	1	1	0	0	1	1	0	0	6	5	1	110
TLR7	toll like receptor 7 (TLR7)	1	0	1	1	1	0	1	0	0	1	1	7	5	1	111
TLR8	toll like receptor 8 (TLR8)	1	0	1	1	1	0	1	0	1	1	0	7	5	2	110
SERPINA1	serpin family A member 1 (SERPINA1)	1	0	1	1	1	0	1	0	1	0	0	6	5	1	110
PLA2G2A	phospholipase A2 group IIA (PLA2G2A)	1	0	1	1	1	0	1	0	1	1	0	7	5	2	110
HLA-DRA	major histocompatibility complex, class II, DR alpha (HLA-DRA)	0	0	1	1	1	1	0	1	0	0	1	6	5	0	101
TLR9	toll like receptor 9 (TLR9)	1	0	1	1	1	0	1	0	0	0	0	5	5	0	100
PPBP	amyloid beta precursor protein binding protein 2 (APPBP2)	1	0	1	1	1	0	1	0	1	1	0	7	5	2	110
MAPK7	mitogen-activated protein kinase 7 (MAPK7)	1	0	0	1	1	0	1	1	1	0	0	6	5	1	110
PSEN1	presenilin 1 (PSEN1)	1	1	0	1	1	0	1	0	1	0	0	6	5	1	110
PSMB4	proteasome subunit beta 4 (PSMB4)	1	0	0	0	1	1	1	1	0	0	0	5	5	0	100
PTGER2	prostaglandin E receptor 2 (PTGER2)	1	1	1	1	1	0	0	0	1	1	1	8	5	2	111
PTGER4	prostaglandin E receptor 4 (PTGER4)	1	1	1	1	1	0	0	0	0	0	0	5	5	0	100
PTGIR	prostaglandin I2 (prostacyclin) receptor (IP) (PTGIR)	1	1	1	1	1	0	0	0	1	1	0	7	5	2	110
PTGS2	prostaglandin-endoperoxide synthase 2 (PTGS2)	1	0	1	1	1	0	0	1	1	1	0	7	5	2	110
MAVS	mitochondrial antiviral signaling protein (MAVS)	1	0	0	1	1	0	1	1	0	0	0	5	5	0	100
PTPN2	protein tyrosine phosphatase, non-receptor type 20 (PTPN20)	1	0	1	1	1	0	0	1	0	0	0	5	5	0	100
PTX3	pentraxin 3 (PTX3)	1	0	1	1	1	0	1	0	1	1	0	7	5	2	110
IL22RA1	interleukin 22 receptor subunit alpha 1 (IL22RA1)	1	0	1	1	1	0	0	1	0	0	0	5	5	0	100
IL21	interleukin 21 (IL21)	1	0	1	1	1	0	0	1	0	1	0	6	5	1	110
SIGIRR	single immunoglobulin and toll-interleukin 1 receptor (TIR) domain (SIGIRR)	1	0	0	1	1	0	1	1	0	0	0	5	5	0	100
REL	potassium voltage-gated channel, subfamily H (eag-related), member 2 (KCNH2)	1	0	1	1	1	1	0	0	0	0	0	5	5	0	100
BCL6	BCL6 corepressor (BCOR)	1	0	1	1	1	0	0	1	0	0	0	5	5	0	100
SAA1	serum amyloid A1 (SAA1)	1	0	0	1	1	0	1	1	1	1	0	7	5	2	110
CCL7	C-C motif chemokine ligand 7 (CCL7)	1	1	1	1	1	0	0	0	1	0	1	7	5	1	111
CCL11	C-C motif chemokine ligand 11 (CCL11)	1	0	1	1	1	0	0	1	0	1	0	6	5	1	110
CCL19	C-C motif chemokine ligand 19 (CCL19)	1	0	1	1	1	0	0	1	0	1	0	6	5	1	110
CCL24	C-C motif chemokine ligand 24 (CCL24)	1	1	1	1	1	0	0	0	0	0	0	5	5	0	100
CX3CL1	C-X3-C motif chemokine ligand 1 (CX3CL1)	1	1	1	1	1	0	0	0	0	1	0	6	5	1	110
SELE	selectin E (SELE)	1	1	1	1	1	0	0	0	1	1	0	7	5	2	110
CARD9	caspase recruitment domain family member 9 (CARD9)	1	0	1	1	1	0	1	0	0	0	0	5	5	0	100
SLAMF1	signaling lymphocytic activation molecule family member 1 (SLAMF1)	1	1	1	1	1	0	0	0	0	0	0	5	5	0	100
NCF1	neutrophil cytosolic factor 1 (NCF1)	1	0	0	1	1	1	1	0	1	0	0	6	5	1	110
SOD1	superoxide dismutase 1, soluble (SOD1)	1	0	1	1	1	0	0	1	1	0	0	6	5	1	110
STAT3	signal transducer and activator of transcription 3 (STAT3)	1	0	1	1	1	0	0	1	1	1	1	8	5	2	111
STAT5B	signal transducer and activator of transcription 5B (STAT5B)	1	0	1	1	1	0	0	1	0	1	0	6	5	1	110
TACR1	tachykinin receptor 1 (TACR1)	1	1	1	1	1	0	0	0	1	0	0	6	5	1	110
TGFB1	transforming growth factor, beta 1 (TGFB1)	1	0	1	1	1	0	0	1	1	1	1	8	5	2	111
TIMP1	TIMP metallopeptidase inhibitor 1 (TIMP1)	1	1	0	1	1	0	0	1	1	1	0	7	5	2	110
TLR5	toll like receptor 5 (TLR5)	1	0	1	1	1	0	1	0	0	1	0	6	5	1	110
C1QA	complement component 1, q subcomponent, A chain (C1QA)	1	0	1	1	1	0	1	0	0	0	0	5	5	0	100
TNF	tumor necrosis factor (TNF)	1	0	1	1	1	0	0	1	1	1	0	7	5	2	110
TNFAIP3	TNFAIP3 interacting protein 3 (TNIP3)	1	0	1	1	1	0	1	0	0	1	0	6	5	1	110
TNFRSF1A	tumor necrosis factor receptor superfamily member 1A (TNFRSF1A)	1	0	1	1	1	0	0	1	1	1	1	8	5	2	111
C4B	complement component 4 binding protein alpha (C4BPA)	1	0	1	1	1	0	1	0	1	0	0	6	5	1	110
C5	ERCC excision repair 5, endonuclease (ERCC5)	1	0	1	1	1	0	1	0	0	1	0	6	5	1	110
TNFSF4	tumor necrosis factor superfamily member 4 (TNFSF4)	1	0	1	1	1	0	0	1	1	1	0	7	5	2	110
TNFRSF4	tumor necrosis factor receptor superfamily member 4 (TNFRSF4)	1	0	1	1	1	0	0	1	0	0	0	5	5	0	100
IL1R2	interleukin 1 receptor type 2 (IL1R2)	1	0	1	1	1	0	0	1	0	0	0	5	5	0	100
TLR10	toll like receptor 10 (TLR10)	1	0	1	1	1	0	1	0	0	0	0	5	5	0	100
IL1F10	interleukin 1 family member 10 (theta) (IL1F10)	1	0	1	1	1	0	0	1	0	0	0	5	5	0	100
TNFSF11	tumor necrosis factor superfamily member 11 (TNFSF11)	1	0	1	1	1	0	0	1	1	1	0	7	5	2	110
RIPK1	receptor interacting serine/threonine kinase 1 (RIPK1)	1	0	1	1	1	0	1	0	0	1	0	6	5	1	110
TNFRSF11A	tumor necrosis factor receptor superfamily member 11a (TNFRSF11A)	1	0	1	1	1	0	0	1	1	1	0	7	5	2	110
IL1RL2	interleukin 1 receptor like 2 (IL1RL2)	1	0	1	1	1	0	0	1	0	0	0	5	5	0	100
SPHK1	sphingosine kinase 1 (SPHK1)	1	1	0	1	1	0	0	1	1	0	0	6	5	1	110
PGLYRP1	peptidoglycan recognition protein 1 (PGLYRP1)	1	0	1	1	1	0	1	0	0	0	0	5	5	0	100
NMI	N-myc and STAT interactor (NMI)	1	1	1	1	1	0	0	0	0	0	0	5	5	0	100
IL1RL1	interleukin 1 receptor like 1 (IL1RL1)	1	0	1	1	1	0	0	1	1	1	0	7	5	2	110
MAPKAPK2	mitogen-activated protein kinase-activated protein kinase 2 (MAPKAPK2)	1	0	1	0	1	0	1	1	0	0	0	5	5	0	100
CD28	CD28 molecule (CD28)	1	0	1	1	1	1	0	0	1	1	0	7	5	2	110
CD47	CD47 molecule (CD47)	1	0	1	1	1	0	1	0	1	0	0	6	5	1	110
SOCS5	suppressor of cytokine signaling 5 (SOCS5)	1	0	1	1	1	0	0	1	0	0	0	5	5	0	100
CD81	CD81 molecule (CD81)	1	0	0	1	1	1	1	0	0	0	0	5	5	0	100
CD55	CD55 molecule (Cromer blood group) (CD55)	0	1	1	1	1	0	1	0	0	1	0	6	5	1	110
CDKN1A	cyclin dependent kinase inhibitor 1A (CDKN1A)	0	1	1	1	1	0	0	1	0	1	0	6	5	1	110
CSF3	colony stimulating factor 3 (CSF3)	0	1	1	1	1	0	0	1	1	1	0	7	5	2	110
CSF3R	colony stimulating factor 3 receptor (CSF3R)	0	1	1	1	1	0	0	1	0	0	0	5	5	0	100
EBI3	Epstein-Barr virus induced 3 (EBI3)	0	1	1	1	1	0	0	1	0	1	0	6	5	1	110
ICOSLG	inducible T-cell costimulator ligand (ICOSLG)	0	1	1	1	1	1	0	0	0	0	0	5	5	0	100
IFNAR1	interferon alpha and beta receptor subunit 1 (IFNAR1)	0	1	1	1	1	0	0	1	0	0	0	5	5	0	100
IL15RA	interleukin 15 receptor, alpha (IL15RA)	0	1	1	1	1	0	0	1	0	0	0	5	5	0	100
IL2RB	interleukin 2 receptor subunit beta (IL2RB)	0	1	1	1	1	0	0	1	0	0	0	5	5	0	100
IL7R	interleukin 7 receptor (IL7R)	0	1	1	1	1	0	0	1	0	1	0	6	5	1	110
IRF1	interferon regulatory factor 1 (IRF1)	0	1	1	1	1	0	0	1	0	0	0	5	5	0	100
LCK	LCK proto-oncogene, Src family tyrosine kinase (LCK)	0	1	1	0	0	1	1	1	0	0	0	5	5	0	100
LCP2	lymphocyte cytosolic protein 2 (LCP2)	0	1	1	0	1	1	1	0	0	0	0	5	5	0	100
LIF	peroxisome proliferator activated receptor alpha (PPARA)	0	1	1	1	1	0	0	1	0	1	0	6	5	1	110
MYC	bleomycin hydrolase (BLMH)	0	1	1	1	1	0	0	1	0	0	0	5	5	0	100
PLAUR	plasminogen activator, urokinase receptor (PLAUR)	0	1	1	1	1	0	1	0	1	0	0	6	5	1	110
RAF1	TNF receptor associated factor 1 (TRAF1)	0	1	1	0	0	1	1	1	0	0	0	5	5	0	100
TNFRSF9	tumor necrosis factor receptor superfamily member 9 (TNFRSF9)	0	1	1	1	1	0	0	1	1	1	0	7	5	2	110
TNFSF15	tumor necrosis factor superfamily member 15 (TNFSF15)	0	1	1	1	1	0	0	1	0	0	0	5	5	0	100
MUC1	mucin 1, cell surface associated (MUC1)	0	0	1	1	1	0	1	1	1	0	0	6	5	1	110
ITGAX	integrin subunit alpha X (ITGAX)	0	0	1	1	1	0	1	1	0	0	0	5	5	0	100
ITGAV	integrin subunit alpha V (ITGAV)	0	0	1	1	1	1	1	0	0	0	0	5	5	0	100
TP53	tumor protein p53 (TP53)	0	0	1	1	1	0	1	1	1	1	0	7	5	2	110
BCL2	B-cell CLL/lymphoma 2 (BCL2)	0	0	1	1	1	0	1	1	0	1	1	7	5	1	111
CASP8	caspase 8 (CASP8)	0	0	1	1	1	0	1	1	0	1	1	7	5	1	111
BCL2L1	BCL2 like 15 (BCL2L15)	0	0	1	1	1	0	1	1	1	0	0	6	5	1	110
NFATC2	nuclear factor of activated T-cells 2 (NFATC2)	0	0	1	1	1	1	1	0	1	0	0	6	5	1	110
IFNB1	interferon beta 1 (IFNB1)	0	0	1	1	1	0	1	1	0	1	0	6	5	1	110
IFNA21	interferon alpha 21 (IFNA21)	0	0	1	1	1	0	1	1	0	0	0	5	5	0	100
IFNA1	interferon alpha 10 (IFNA10)	0	0	1	1	1	0	1	1	0	0	0	5	5	0	100
CREB1	cAMP responsive element binding protein 1 (CREB1)	0	0	1	1	1	0	1	1	0	0	0	5	5	0	100
IRAK4	interleukin 1 receptor associated kinase 4 (IRAK4)	0	0	1	1	1	0	1	1	0	1	0	6	5	1	110
IRAK3	interleukin 1 receptor associated kinase 3 (IRAK3)	0	0	1	1	1	0	1	1	0	0	0	5	5	0	100
HSP90B1	heat shock protein 90kDa beta family member 1 (HSP90B1)	0	0	1	1	1	0	1	1	0	0	0	5	5	0	100
IRAK1	interleukin 1 receptor associated kinase 1 binding protein 1 (IRAK1BP1)	0	0	1	1	1	0	1	1	0	1	0	6	5	1	110
LILRA3	leukocyte immunoglobulin like receptor A3 (LILRA3)	0	0	1	1	1	1	1	0	0	0	0	5	5	0	100
CD80	CD80 molecule (CD80)	0	0	1	1	1	1	0	1	0	0	0	5	5	0	100
CD86	CD86 molecule (CD86)	0	0	1	1	1	1	0	1	1	0	1	7	5	1	111
TREM1	triggering receptor expressed on myeloid cells 1 (TREM1)	0	0	1	1	1	1	1	0	1	0	0	6	5	1	110
JUN	gap junction protein alpha 1 (GJA1)	0	0	1	1	1	0	1	1	1	1	1	8	5	2	111
PAK1	p21 (RAC1) activated kinase 1 (PAK1)	0	0	1	1	1	1	1	0	0	0	0	5	5	0	100
ATF1	activating transcription factor 1 (ATF1)	0	0	1	1	1	0	1	1	0	0	0	5	5	0	100
MAP2K1	mitogen-activated protein kinase kinase 1 (MAP2K1)	0	0	1	1	1	0	1	1	0	0	0	5	5	0	100
MEF2A	myocyte enhancer factor 2A (MEF2A)	0	0	1	1	1	0	1	1	1	0	0	6	5	1	110
MAPK3	mitogen-activated protein kinase 3 (MAPK3)	0	0	1	1	1	0	1	1	1	1	0	7	5	2	110
MAP2K4	mitogen-activated protein kinase kinase 4 (MAP2K4)	0	0	1	1	1	0	1	1	0	1	0	6	5	1	110
MAPK1	GRB2 associated regulator of MAPK1 subtype 2 (GAREM2)	0	0	1	1	1	0	1	1	1	1	0	7	5	2	110
MEF2C	myocyte enhancer factor 2C (MEF2C)	0	0	1	1	1	0	1	1	0	0	0	5	5	0	100
DUSP4	dual specificity phosphatase 4 (DUSP4)	0	0	1	1	1	0	1	1	0	0	0	5	5	0	100
YWHAZ	tyrosine 3-monooxygenase/tryptophan 5-monooxygenase activation protein zeta (YWHAZ)	0	0	1	1	1	1	0	1	1	0	0	6	5	1	110
KLRK1	KLRC4-KLRK1 readthrough (KLRC4-KLRK1)	0	0	1	1	1	1	1	0	0	0	0	5	5	0	100
LAIR1	leukocyte associated immunoglobulin like receptor 1 (LAIR1)	0	0	1	1	1	1	1	0	0	0	0	5	5	0	100
HLA-G	major histocompatibility complex, class I, G (HLA-G)	0	0	1	1	1	1	0	1	0	1	0	6	5	1	110
MALT1	MALT1 paracaspase (MALT1)	0	0	1	1	1	1	1	0	0	0	0	5	5	0	100
UBE2V1	ubiquitin conjugating enzyme E2 V1 (UBE2V1)	0	0	1	0	1	1	1	1	0	0	0	5	5	0	100
CARD11	caspase recruitment domain family member 11 (CARD11)	0	0	1	1	1	1	1	0	0	0	0	5	5	0	100
CTSS	cathepsin S (CTSS)	0	0	1	1	1	1	1	0	1	0	0	6	5	1	110
CD209	CD209 molecule (CD209)	0	0	1	1	1	1	1	0	0	0	0	5	5	0	100
HLA-A	major histocompatibility complex, class I, A (HLA-A)	0	0	1	1	1	1	0	1	0	0	0	5	5	0	100
HLA-DQA1	major histocompatibility complex, class II, DQ alpha 1 (HLA-DQA1)	0	0	1	1	1	1	0	1	1	0	1	7	5	1	111
PSMB9	proteasome subunit beta 9 (PSMB9)	0	0	1	1	0	1	1	1	0	1	0	6	5	1	110
HLA-DPB1	major histocompatibility complex, class II, DP beta 1 (HLA-DPB1)	0	0	1	1	1	1	0	1	0	0	0	5	5	0	100
PIK3R3	phosphoinositide-3-kinase regulatory subunit 3 (PIK3R3)	0	0	1	1	1	1	0	1	0	0	0	5	5	0	100
AKT3	AKT serine/threonine kinase 3 (AKT3)	0	0	1	1	1	1	0	1	0	0	0	5	5	0	100
HSP90AA1	heat shock protein 90kDa alpha family class A member 1 (HSP90AA1)	0	0	1	1	1	0	1	1	0	0	0	5	5	0	100
PDPK1	3-phosphoinositide dependent protein kinase 1 (PDPK1)	0	0	1	1	1	1	1	0	0	0	0	5	5	0	100
AKT2	AKT serine/threonine kinase 2 (AKT2)	0	0	1	1	1	1	0	1	1	0	0	6	5	1	110
INPP5D	inositol polyphosphate-5-phosphatase D (INPP5D)	0	0	1	1	1	1	0	1	0	0	0	5	5	0	100
PRTN3	proteinase 3 (PRTN3)	0	0	1	1	1	0	1	1	0	0	0	5	5	0	100
TNFRSF14	tumor necrosis factor receptor superfamily member 14 (TNFRSF14)	0	0	1	1	1	1	0	1	0	0	0	5	5	0	100
TRAF3	TRAF3 interacting protein 1 (TRAF3IP1)	0	0	1	1	1	0	1	1	0	1	0	6	5	1	110
TRAF2	TRAF2 and NCK interacting kinase (TNIK)	0	0	1	1	1	0	1	1	0	0	0	5	5	0	100
PPIA	peptidylprolyl isomerase A like 4G (PPIAL4G)	0	0	0	1	1	1	1	1	1	1	0	7	5	2	110
B2M	beta-2-microglobulin (B2M)	0	0	0	1	1	1	1	1	1	1	0	7	5	2	110
CDC42	CDC42 small effector 2 (CDC42SE2)	0	0	0	1	1	1	1	1	1	1	0	7	5	2	110
PSMB8	proteasome subunit beta 8 (PSMB8)	0	0	0	1	1	1	1	1	0	0	0	5	5	0	100
PSMA7	proteasome subunit alpha 7 (PSMA7)	0	0	0	1	1	1	1	1	0	0	0	5	5	0	100
HERC5	HECT and RLD domain containing E3 ubiquitin protein ligase 5 (HERC5)	0	0	0	1	1	1	1	1	0	0	0	5	5	0	100
CDH5	cadherin 5 (CDH5)	1	0	1	1	1	0	0	0	0	0	0	4	4	0	100
CASP12	caspase 12 (gene/pseudogene) (CASP12)	1	0	1	1	1	0	0	0	0	0	0	4	4	0	100
ADAM8	ADAM metallopeptidase domain 8 (ADAM8)	1	0	1	0	1	0	1	0	1	0	0	5	4	1	110
TNIP1	TNFAIP3 interacting protein 1 (TNIP1)	1	0	1	1	1	0	0	0	0	0	0	4	4	0	100
CCL26	C-C motif chemokine ligand 26 (CCL26)	1	0	1	1	1	0	0	0	0	0	0	4	4	0	100
CEBPB	CCAAT/enhancer binding protein beta (CEBPB)	1	0	1	1	1	0	0	0	1	0	0	5	4	1	110
TXNIP	thioredoxin interacting protein (TXNIP)	1	0	0	1	1	0	1	0	1	0	1	6	4	1	111
CYSLTR1	cysteinyl leukotriene receptor 1 (CYSLTR1)	1	0	1	1	1	0	0	0	0	0	0	4	4	0	100
LILRB4	leukocyte immunoglobulin like receptor B4 (LILRB4)	1	0	1	0	1	1	0	0	0	0	0	4	4	0	100
TRIM31	tripartite motif containing 31 (TRIM31)	1	0	0	1	1	0	0	1	0	0	0	4	4	0	100
CHI3L1	chitinase 3 like 1 (CHI3L1)	1	0	0	1	1	0	1	0	1	1	1	7	4	2	111
DUSP10	dual specificity phosphatase 10 (DUSP10)	1	0	1	1	1	0	0	0	0	0	0	4	4	0	100
TREX1	three prime repair exonuclease 1 (TREX1)	1	0	0	1	1	0	1	0	0	1	0	5	4	1	110
PGLYRP2	peptidoglycan recognition protein 2 (PGLYRP2)	1	0	1	0	1	0	1	0	0	0	0	4	4	0	100
GBP5	guanylate binding protein 5 (GBP5)	1	0	0	1	1	0	0	1	0	0	0	4	4	0	100
CLU	NFU1 iron-sulfur cluster scaffold (NFU1)	1	0	0	1	1	0	1	0	1	0	0	5	4	1	110
SERPINA3	serpin family A member 3 (SERPINA3)	1	0	0	1	1	0	1	0	1	1	0	6	4	2	110
CCR3	C-C motif chemokine receptor 3 (CCR3)	1	0	1	1	1	0	0	0	0	0	0	4	4	0	100
CCR4	CCR4-NOT transcription complex subunit 4 (CNOT4)	1	0	1	1	1	0	0	0	0	0	0	4	4	0	100
CCR6	C-C motif chemokine receptor 6 (CCR6)	1	0	1	0	1	0	1	0	0	0	0	4	4	0	100
CMKLR1	chemerin chemokine-like receptor 1 (CMKLR1)	1	1	0	1	1	0	0	0	0	0	0	4	4	0	100
CNTF	ciliary neurotrophic factor (CNTF)	1	0	0	1	1	0	0	1	0	0	0	4	4	0	100
ADM	acyl-CoA dehydrogenase, C-4 to C-12 straight chain (ACADM)	1	1	0	1	1	0	0	0	1	1	0	6	4	2	110
IL31RA	interleukin 31 receptor A (IL31RA)	1	0	1	0	1	0	0	1	0	0	0	4	4	0	100
ADORA1	adenosine A1 receptor (ADORA1)	1	0	1	1	1	0	0	0	0	0	0	4	4	0	100
ADORA2A	adenosine A2a receptor (ADORA2A)	1	0	1	1	1	0	0	0	0	1	0	5	4	1	110
ADORA2B	adenosine A2b receptor (ADORA2B)	1	1	1	0	1	0	0	0	0	0	0	4	4	0	100
ADORA3	adenosine A3 receptor (ADORA3)	1	0	1	1	1	0	0	0	0	0	0	4	4	0	100
SIRPA	signal regulatory protein alpha (SIRPA)	1	0	0	1	1	0	1	0	0	0	0	4	4	0	100
IL34	interleukin 34 (IL34)	1	0	0	1	1	0	0	1	0	0	0	4	4	0	100
NLRP4	NLR family pyrin domain containing 4 (NLRP4)	1	0	0	1	1	0	1	0	0	0	0	4	4	0	100
CX3CR1	C-X3-C motif chemokine receptor 1 (CX3CR1)	1	0	1	1	1	0	0	0	1	1	0	6	4	2	110
CYLD	CYLD lysine 63 deubiquitinase (CYLD)	1	0	0	1	1	0	1	0	0	0	0	4	4	0	100
EDNRB	endothelin receptor type B (EDNRB)	1	0	1	1	1	0	0	0	1	1	0	6	4	2	110
EGFR	epidermal growth factor receptor (EGFR)	1	0	1	1	1	0	0	0	1	0	0	5	4	1	110
AHR	aryl-hydrocarbon receptor repressor (AHRR)	1	1	0	1	1	0	0	0	1	0	0	5	4	1	110
NLRC3	NLR family CARD domain containing 3 (NLRC3)	1	0	0	1	1	0	1	0	0	0	0	4	4	0	100
ELANE	elastase, neutrophil expressed (ELANE)	1	0	0	1	1	0	1	0	1	0	0	5	4	1	110
UNC13D	unc-13 homolog D (UNC13D)	1	0	0	1	1	0	1	0	1	0	0	5	4	1	110
ESR1	estrogen receptor 1 (ESR1)	1	0	1	1	1	0	0	0	1	1	0	6	4	2	110
ETS1	ETS proto-oncogene 1, transcription factor (ETS1)	1	0	1	1	1	0	0	0	0	1	0	5	4	1	110
F2	neurofibromin 2 (merlin) (NF2)	1	0	0	1	1	0	1	0	1	1	0	6	4	2	110
F3	colony stimulating factor 3 (CSF3)	1	1	0	1	1	0	0	0	1	1	0	6	4	2	110
FANCA	Fanconi anemia complementation group A (FANCA)	1	0	0	1	1	0	0	1	0	0	0	4	4	0	100
FCGR3B	Fc fragment of IgG receptor IIIb (FCGR3B)	1	0	0	1	1	0	1	0	1	1	0	6	4	2	110
FGR	FGR proto-oncogene, Src family tyrosine kinase (FGR)	1	0	0	1	1	0	1	0	0	0	0	4	4	0	100
CARD8	caspase recruitment domain family member 8 (CARD8)	1	0	1	1	1	0	0	0	1	1	0	6	4	2	110
STAB1	stabilin 1 (STAB1)	1	1	0	1	1	0	0	0	0	0	0	4	4	0	100
FN1	schlafen family member 11 (SLFN11)	1	0	0	1	1	0	0	1	1	0	1	6	4	1	111
FPR2	formyl peptide receptor 2 (FPR2)	1	0	0	1	1	0	1	0	0	0	0	4	4	0	100
ALOX5AP	arachidonate 5-lipoxygenase activating protein (ALOX5AP)	1	0	1	1	1	0	0	0	1	1	0	6	4	2	110
DEFB114	defensin beta 114 (DEFB114)	1	0	0	1	1	0	1	0	0	0	0	4	4	0	100
MTOR	late endosomal/lysosomal adaptor, MAPK and MTOR activator 4 (LAMTOR4)	1	0	0	1	1	1	0	0	1	1	0	6	4	2	110
RICTOR	RPTOR independent companion of MTOR complex 2 (RICTOR)	1	0	0	1	1	1	0	0	0	0	0	4	4	0	100
PLA2G2D	phospholipase A2 group IID (PLA2G2D)	1	0	1	1	1	0	0	0	0	0	0	4	4	0	100
IL36RN	interleukin 36 receptor antagonist (IL36RN)	1	0	0	1	1	0	0	1	0	0	0	4	4	0	100
GGT1	gamma-glutamyltransferase 1 (GGT1)	1	0	1	1	1	0	0	0	1	1	0	6	4	2	110
B4GALT1	beta-1,4-galactosyltransferase 1 (B4GALT1)	1	0	0	1	1	0	1	0	0	0	0	4	4	0	100
IL36B	interleukin 36, beta (IL36B)	1	0	0	1	1	0	0	1	0	0	0	4	4	0	100
IL37	interleukin 37 (IL37)	1	0	0	1	1	0	0	1	1	1	0	6	4	2	110
IL36A	interleukin 36, alpha (IL36A)	1	0	0	1	1	0	0	1	0	0	0	4	4	0	100
C5AR2	complement component 5a receptor 2 (C5AR2)	1	0	0	1	1	0	1	0	0	0	0	4	4	0	100
PDCD4	programmed cell death 4 (neoplastic transformation inhibitor) (PDCD4)	1	0	0	1	1	0	0	1	1	0	0	5	4	1	110
XCR1	C-X-C motif chemokine receptor 1 (CXCR1)	1	0	1	1	1	0	0	0	0	0	0	4	4	0	100
FFAR2	free fatty acid receptor 2 (FFAR2)	1	1	0	1	1	0	0	0	1	0	0	5	4	1	110
GRN	neugrin, neurite outgrowth associated (NGRN)	1	0	0	1	1	0	1	0	1	1	0	6	4	2	110
NR3C1	nuclear receptor subfamily 3 group C member 1 (NR3C1)	1	0	1	1	1	0	0	0	1	1	0	6	4	2	110
CXCL3	C-X-C motif chemokine ligand 3 (CXCL3)	1	0	1	1	1	0	0	0	0	0	0	4	4	0	100
GSTP1	glutathione S-transferase pi 1 (GSTP1)	1	0	0	1	1	0	1	0	0	0	0	4	4	0	100
ANXA1	annexin A1 (ANXA1)	1	0	0	1	1	0	0	1	1	1	1	7	4	2	111
HGF	hepatocyte growth factor (HGF)	1	0	0	1	1	0	0	1	1	1	0	6	4	2	110
NR4A1	nuclear receptor subfamily 4 group A member 1 (NR4A1)	1	0	1	1	1	0	0	0	0	1	0	5	4	1	110
HP	hypoxanthine phosphoribosyltransferase 1 (HPRT1)	1	0	0	1	1	0	1	0	1	1	0	6	4	2	110
HSPA8	heat shock protein family A (Hsp70) member 8 (HSPA8)	1	0	0	0	1	0	1	1	0	0	0	4	4	0	100
STING1	stimulator of interferon response cGAMP interactor 1	1	0	0	1	1	0	1	0	0	0	0	4	4	0	100
IGHE	immunoglobulin heavy constant epsilon	1	0	0	0	1	0	1	1	0	0	0	4	4	0	100
TICAM2	TMED7-TICAM2 readthrough (TMED7-TICAM2)	1	0	1	0	1	0	1	0	1	0	0	5	4	1	110
CXCR2	C-X-C motif chemokine receptor 2 (CXCR2)	1	0	0	1	1	0	1	0	0	0	0	4	4	0	100
INS	insulin (INS)	1	0	1	1	1	0	0	0	1	0	0	5	4	1	110
KRT1	keratin 12 (KRT12)	1	0	0	1	1	0	1	0	0	0	0	4	4	0	100
LDLR	low density lipoprotein receptor (LDLR)	1	1	0	1	1	0	0	0	1	1	0	6	4	2	110
LGALS9	galectin 9C (LGALS9C)	1	0	0	1	1	0	0	1	0	1	0	5	4	1	110
LYZ	lysozyme (LYZ)	1	0	0	1	1	0	1	0	0	0	0	4	4	0	100
SMAD3	SMAD family member 3 (SMAD3)	1	0	0	1	1	0	0	1	0	1	1	6	4	1	111
MAPT	microtubule associated protein tau (MAPT)	1	0	0	1	1	0	0	1	1	1	0	6	4	2	110
CCL3L3	C-C motif chemokine ligand 3 like 3 (CCL3L3)	1	0	0	1	1	0	0	1	0	0	0	4	4	0	100
CXCL9	C-X-C motif chemokine ligand 9 (CXCL9)	1	1	1	0	1	0	0	0	0	0	0	4	4	0	100
MMP3	matrix metallopeptidase 3 (MMP3)	1	0	0	1	1	0	0	1	1	1	0	6	4	2	110
MMP8	matrix metallopeptidase 8 (MMP8)	1	0	0	1	1	0	1	0	1	1	0	6	4	2	110
NDP	NDP, norrin cystine knot growth factor (NDP)	1	1	0	1	1	0	0	0	0	0	0	4	4	0	100
NFATC4	nuclear factor of activated T-cells 4 (NFATC4)	1	0	1	1	1	0	0	0	0	0	0	4	4	0	100
NFX1	nuclear transcription factor, X-box binding 1 (NFX1)	1	0	1	1	1	0	0	0	0	0	0	4	4	0	100
NT5E	5'-nucleotidase ecto (NT5E)	1	0	1	1	1	0	0	0	1	0	0	5	4	1	110
ORM1	orosomucoid 1 (ORM1)	1	0	0	1	1	0	1	0	0	0	0	4	4	0	100
ORM2	orosomucoid 2 (ORM2)	1	0	0	1	1	0	1	0	0	0	0	4	4	0	100
P2RX1	purinergic receptor P2X 1 (P2RX1)	1	0	0	1	1	0	1	0	0	0	0	4	4	0	100
REG3A	regenerating family member 3 alpha (REG3A)	1	0	0	1	1	0	1	0	0	0	0	4	4	0	100
FOXP3	forkhead box P3 (FOXP3)	1	0	1	1	1	0	0	0	1	1	0	6	4	2	110
IL23A	interleukin 23, alpha subunit p19 (IL23A)	1	0	0	1	1	0	0	1	1	0	0	5	4	1	110
NLRP1	NLR family pyrin domain containing 1 (NLRP1)	1	0	0	1	1	0	1	0	0	0	1	5	4	0	101
IL20RB	interleukin 20 receptor subunit beta (IL20RB)	1	0	0	1	1	0	0	1	0	0	0	4	4	0	100
PPARA	peroxisome proliferator activated receptor alpha (PPARA)	1	0	1	1	1	0	0	0	1	1	0	6	4	2	110
PPARG	PPARG coactivator 1 beta (PPARGC1B)	1	0	1	1	1	0	0	0	1	1	0	6	4	2	110
AXL	AXL receptor tyrosine kinase (AXL)	1	1	0	1	1	0	0	0	0	0	0	4	4	0	100
SELENOS	selenoprotein S	1	1	0	1	1	0	0	0	1	1	0	6	4	2	110
PRKCZ	protein kinase C zeta (PRKCZ)	1	0	1	1	1	0	0	0	0	0	0	4	4	0	100
HCK	HCK proto-oncogene, Src family tyrosine kinase (HCK)	1	0	0	0	1	0	1	1	0	0	1	5	4	0	101
IL36G	interleukin 36, gamma (IL36G)	1	0	0	1	1	0	0	1	0	0	0	4	4	0	100
AZU1	azurocidin 1 (AZU1)	1	0	0	1	1	0	1	0	0	0	0	4	4	0	100
PTGDR	prostaglandin D2 receptor (DP) (PTGDR)	1	0	1	1	1	0	0	0	0	1	0	5	4	1	110
PTGER3	prostaglandin E receptor 3 (PTGER3)	1	0	1	1	1	0	0	0	1	0	0	5	4	1	110
PTGFR	prostaglandin F receptor (PTGFR)	1	0	1	1	1	0	0	0	0	0	0	4	4	0	100
PTGIS	prostaglandin I2 (prostacyclin) synthase (PTGIS)	1	0	1	1	1	0	0	0	1	1	0	6	4	2	110
NLRC4	NLR family CARD domain containing 4 (NLRC4)	1	0	0	1	1	0	1	0	0	1	0	5	4	1	110
PROK2	prokineticin 2 (PROK2)	1	1	0	1	1	0	0	0	0	1	0	5	4	1	110
RORA	aurora kinase C (AURKC)	1	0	0	1	1	0	0	1	1	0	1	6	4	1	111
CCL1	C-C motif chemokine ligand 1 (CCL1)	1	0	1	1	1	0	0	0	0	0	0	4	4	0	100
CCL3	C-C motif chemokine ligand 3 like 3 (CCL3L3)	1	0	0	1	1	0	0	1	1	0	1	6	4	1	111
MAPK13	mitogen-activated protein kinase 13 (MAPK13)	1	0	1	0	1	0	1	0	0	0	1	5	4	0	101
CCL8	C-C motif chemokine ligand 8 (CCL8)	1	0	1	1	1	0	0	0	0	0	0	4	4	0	100
CCL13	C-C motif chemokine ligand 13 (CCL13)	1	0	1	1	1	0	0	0	0	0	0	4	4	0	100
CCL15	C-C motif chemokine ligand 15 (CCL15)	1	0	1	1	1	0	0	0	0	0	0	4	4	0	100
CCL16	C-C motif chemokine ligand 16 (CCL16)	1	0	1	1	1	0	0	0	0	0	0	4	4	0	100
CCL18	C-C motif chemokine ligand 18 (CCL18)	1	0	1	1	1	0	0	0	0	0	0	4	4	0	100
CCL21	C-C motif chemokine ligand 21 (CCL21)	1	0	1	1	1	0	0	0	1	0	0	5	4	1	110
CCL23	C-C motif chemokine ligand 23 (CCL23)	1	0	1	1	1	0	0	0	1	1	0	6	4	2	110
CXCL6	C-X-C motif chemokine ligand 6 (CXCL6)	1	1	0	1	1	0	0	0	0	0	0	4	4	0	100
CXCL11	C-X-C motif chemokine ligand 11 (CXCL11)	1	1	1	0	1	0	0	0	0	0	0	4	4	0	100
CXCL5	C-X-C motif chemokine ligand 5 (CXCL5)	1	0	1	1	1	0	0	0	1	0	0	5	4	1	110
XCL1	C-X-C motif chemokine ligand 12 (CXCL12)	1	0	1	1	1	0	0	0	0	0	0	4	4	0	100
SELP	selectin P ligand (SELPLG)	1	0	1	1	1	0	0	0	1	1	0	6	4	2	110
CLEC7A	C-type lectin domain family 7 member A (CLEC7A)	1	0	0	1	1	0	1	0	0	0	0	4	4	0	100
IL25	interleukin 25 (IL25)	1	0	1	0	1	0	0	1	0	0	0	4	4	0	100
BMP2	bone morphogenetic protein 2 (BMP2)	1	0	1	1	1	0	0	0	1	0	0	5	4	1	110
SLC11A1	solute carrier family 11 member 1 (SLC11A1)	1	0	0	1	1	0	1	0	0	0	0	4	4	0	100
BMPR1B	bone morphogenetic protein receptor type 1B (BMPR1B)	1	0	1	1	1	0	0	0	0	0	0	4	4	0	100
SIGLEC1	sialic acid binding Ig like lectin 14 (SIGLEC14)	1	0	1	0	1	1	0	0	0	0	0	4	4	0	100
SNCA	synuclein, alpha (non A4 component of amyloid precursor) (SNCA)	1	0	0	1	1	0	0	1	0	1	0	5	4	1	110
SPN	sialophorin (SPN)	1	0	1	1	1	0	0	0	0	0	0	4	4	0	100
BST1	bone marrow stromal cell antigen 1 (BST1)	1	0	0	1	1	0	1	0	0	0	0	4	4	0	100
TBXA2R	thromboxane A2 receptor (TBXA2R)	1	0	1	1	1	0	0	0	0	0	0	4	4	0	100
PRDX2	peroxiredoxin 2 (PRDX2)	1	0	1	1	1	0	0	0	0	0	0	4	4	0	100
C4A	solute carrier family 4 member 1 (Diego blood group) (SLC4A1)	1	0	0	1	1	0	1	0	0	0	0	4	4	0	100
SCGB1A1	secretoglobin family 1A member 1 (SCGB1A1)	1	0	1	1	1	0	0	0	0	0	0	4	4	0	100
TNIP2	TNFAIP3 interacting protein 2 (TNIP2)	1	0	0	0	1	0	1	1	0	0	0	4	4	0	100
NLRX1	NLR family member X1 (NLRX1)	1	0	0	0	1	0	1	1	0	0	0	4	4	0	100
CAMK4	calcium/calmodulin dependent protein kinase IV (CAMK4)	1	0	1	1	1	0	0	0	0	0	1	5	4	0	101
FOSL1	FOS like 1, AP-1 transcription factor subunit (FOSL1)	1	0	1	1	1	0	0	0	1	0	0	5	4	1	110
ZBP1	Z-DNA binding protein 1 (ZBP1)	1	0	0	1	1	0	1	0	0	0	0	4	4	0	100
CASP4	caspase 4 (CASP4)	1	0	0	1	1	0	1	0	0	0	1	5	4	0	101
HAVCR2	hepatitis A virus cellular receptor 2 (HAVCR2)	1	0	0	1	1	0	0	1	0	0	1	5	4	0	101
ITCH	itchy E3 ubiquitin protein ligase (ITCH)	1	0	0	0	1	1	1	0	0	0	0	4	4	0	100
CASP5	caspase 5 (CASP5)	1	0	1	1	1	0	0	0	0	0	0	4	4	0	100
PSTPIP1	proline-serine-threonine phosphatase interacting protein 1 (PSTPIP1)	1	0	0	1	1	0	1	0	0	0	1	5	4	0	101
IL17RC	interleukin 17 receptor C (IL17RC)	1	0	0	1	1	0	0	1	0	1	0	5	4	1	110
STAT1	signal transducer and activator of transcription 1 (STAT1)	0	0	1	1	1	0	0	1	0	0	1	5	4	0	101
TSLP	thymic stromal lymphopoietin (TSLP)	1	0	0	1	1	0	0	1	0	1	0	5	4	1	110
VNN1	vanin 1 (VNN1)	1	0	0	1	1	0	1	0	1	0	0	5	4	1	110
SIGLEC10	sialic acid binding Ig like lectin 10 (SIGLEC10)	1	0	1	0	1	1	0	0	0	0	0	4	4	0	100
RPS6KA4	ribosomal protein S6 kinase A4 (RPS6KA4)	1	0	1	1	1	0	0	0	0	0	0	4	4	0	100
CCRL2	C-C motif chemokine receptor like 2 (CCRL2)	1	1	1	0	1	0	0	0	1	0	0	5	4	1	110
IL2RG	interleukin 2 receptor subunit gamma (IL2RG)	0	0	1	1	1	0	0	1	0	0	1	5	4	0	101
IL33	interleukin 33 (IL33)	1	0	0	1	1	0	0	1	1	1	0	6	4	2	110
CHST2	carbohydrate sulfotransferase 2 (CHST2)	1	1	0	1	1	0	0	0	0	0	0	4	4	0	100
AIM2	absent in melanoma 2 (AIM2)	1	0	0	1	1	0	1	0	1	1	0	6	4	2	110
PTGES	PTGES3L-AARSD1 readthrough (PTGES3L-AARSD1)	1	0	1	1	1	0	0	0	0	1	0	5	4	1	110
CD68	CD68 molecule (CD68)	1	0	1	0	1	0	1	0	0	0	0	4	4	0	100
ADGRE5	adhesion G protein-coupled receptor E5 (ADGRE5)	1	0	0	1	1	0	1	0	0	0	0	4	4	0	100
TRIM14	tripartite motif containing 14 (TRIM14)	1	0	0	1	1	0	0	1	0	0	0	4	4	0	100
ZAP70	zeta chain of T cell receptor associated protein kinase 70kDa (ZAP70)	0	0	1	1	1	1	0	0	0	0	1	5	4	0	101
BST2	bone marrow stromal cell antigen 2 (BST2)	0	1	0	0	1	0	1	1	0	0	0	4	4	0	100
ITGA5	integrin subunit alpha 5 (ITGA5)	0	1	1	1	1	0	0	0	0	0	0	4	4	0	100
ITGB3	integrin subunit beta 3 (ITGB3)	0	1	1	1	1	0	0	0	1	1	0	6	4	2	110
MARCO	macrophage receptor with collagenous structure (MARCO)	0	1	1	1	1	0	0	0	0	0	0	4	4	0	100
MMP14	matrix metallopeptidase 14 (MMP14)	0	1	1	1	1	0	0	0	1	0	0	5	4	1	110
MSR1	macrophage scavenger receptor 1 (MSR1)	0	1	1	1	1	0	0	0	1	1	0	6	4	2	110
PDE4B	phosphodiesterase 4B (PDE4B)	0	1	1	1	1	0	0	0	0	0	0	4	4	0	100
PVR	poliovirus receptor (PVR)	0	1	0	1	1	1	0	0	0	0	0	4	4	0	100
SEMA4D	semaphorin 4D (SEMA4D)	0	1	1	1	1	0	0	0	0	0	0	4	4	0	100
TNFSF10	tumor necrosis factor superfamily member 10 (TNFSF10)	0	1	1	1	1	0	0	0	1	1	0	6	4	2	110
TNFSF9	tumor necrosis factor superfamily member 9 (TNFSF9)	0	1	1	0	1	0	0	1	0	0	0	4	4	0	100
CD34	CD34 molecule (CD34)	0	0	1	1	1	1	0	0	1	1	0	6	4	2	110
MMP1	matrix metallopeptidase 1 (MMP1)	0	0	1	1	1	0	0	1	1	1	0	6	4	2	110
MMP2	matrix metallopeptidase 28 (MMP28)	0	0	1	1	1	0	0	1	1	1	0	6	4	2	110
PECAM1	platelet and endothelial cell adhesion molecule 1 (PECAM1)	0	0	1	1	1	0	1	0	1	1	0	6	4	2	110
CD226	CD226 molecule (CD226)	0	0	1	1	1	1	0	0	0	0	0	4	4	0	100
ICAM3	intercellular adhesion molecule 3 (ICAM3)	0	0	1	0	1	1	1	0	0	0	0	4	4	0	100
CEACAM6	carcinoembryonic antigen related cell adhesion molecule 6 (CEACAM6)	0	0	1	1	1	0	1	0	0	0	0	4	4	0	100
CEACAM1	carcinoembryonic antigen related cell adhesion molecule 1 (CEACAM1)	0	0	1	1	1	0	1	0	1	1	0	6	4	2	110
CD33	CD33 molecule (CD33)	0	0	1	0	1	1	1	0	0	0	0	4	4	0	100
ITGA4	integrin subunit alpha 4 (ITGA4)	0	0	1	1	1	1	0	0	0	0	0	4	4	0	100
MYH9	myosin, heavy chain 9, non-muscle (MYH9)	0	0	1	1	1	0	1	0	0	0	0	4	4	0	100
RHOA	ras homolog family member A (RHOA)	0	0	1	1	1	0	1	0	1	0	0	5	4	1	110
CD99	CD99 molecule (CD99)	0	0	1	1	1	1	0	0	0	0	0	4	4	0	100
CASP9	caspase 9, apoptosis-related cysteine peptidase (CASP9)	0	0	1	1	1	0	1	0	0	0	0	4	4	0	100
MCL1	myeloid cell leukemia 1 (MCL1)	0	0	1	1	1	0	0	1	0	0	0	4	4	0	100
FASLG	Fas ligand (FASLG)	0	0	1	1	1	0	0	1	0	0	0	4	4	0	100
FADD	CASP8 and FADD like apoptosis regulator (CFLAR)	0	0	1	1	1	0	1	0	0	0	0	4	4	0	100
RIPK3	receptor interacting serine/threonine kinase 3 (RIPK3)	0	0	1	1	1	0	1	0	0	1	0	5	4	1	110
ROCK1	Rho associated coiled-coil containing protein kinase 1 (ROCK1)	0	0	1	1	1	0	1	0	1	0	0	5	4	1	110
BCL2L11	BCL2 like 11 (BCL2L11)	0	0	1	1	1	0	0	1	0	0	0	4	4	0	100
CASP10	caspase 10 (CASP10)	0	0	1	1	1	0	1	0	0	0	0	4	4	0	100
PTPN13	PTPN13-like, Y-linked 2 (PRY2)	0	0	1	1	1	0	0	1	0	0	0	4	4	0	100
CASP3	caspase 3, apoptosis-related cysteine peptidase (CASP3)	0	0	1	1	1	0	0	1	0	1	0	5	4	1	110
MASP2	mannan binding lectin serine peptidase 2 (MASP2)	0	0	1	1	1	0	1	0	0	1	0	5	4	1	110
CFH	complement factor H (CFH)	0	0	1	1	1	0	1	0	1	1	0	6	4	2	110
CR2	complement component 3d receptor 2 (CR2)	0	0	1	1	1	0	1	0	0	0	0	4	4	0	100
CR1	complement component 3b/4b receptor 1 (Knops blood group) (CR1)	0	0	1	1	1	0	1	0	1	0	0	5	4	1	110
CD46	CD46 molecule (CD46)	0	0	1	1	1	0	1	0	0	1	0	5	4	1	110
CD59	CD59 molecule (CD59)	0	0	1	1	1	0	1	0	0	0	0	4	4	0	100
SERPING1	serpin family G member 1 (SERPING1)	0	0	1	1	1	0	1	0	1	1	0	6	4	2	110
MASP1	mannan binding lectin serine peptidase 1 (MASP1)	0	0	1	1	1	0	1	0	1	1	0	6	4	2	110
CFI	complement factor I (CFI)	0	0	1	1	1	0	1	0	0	0	0	4	4	0	100
C9	cytochrome P450 family 2 subfamily C member 9 (CYP2C9)	0	0	1	1	1	0	1	0	0	0	0	4	4	0	100
CFB	complement factor B (CFB)	0	0	1	1	1	0	1	0	1	0	0	5	4	1	110
JAK1	Janus kinase 1 (JAK1)	0	0	1	1	1	0	0	1	0	0	0	4	4	0	100
IL12RB2	interleukin 12 receptor subunit beta 2 (IL12RB2)	0	0	1	1	1	0	0	1	0	0	0	4	4	0	100
ILF2	interleukin enhancer binding factor 2 (ILF2)	0	0	1	0	1	0	1	1	0	0	0	4	4	0	100
IL19	interleukin 19 (IL19)	0	0	1	1	1	0	0	1	0	0	0	4	4	0	100
IL24	interleukin 24 (IL24)	0	0	1	1	1	0	0	1	0	0	0	4	4	0	100
IRF6	interferon regulatory factor 6 (IRF6)	0	0	1	1	1	0	0	1	1	0	0	5	4	1	110
STAT2	signal transducer and activator of transcription 2 (STAT2)	0	0	1	1	1	0	0	1	1	0	0	5	4	1	110
SOCS2	suppressor of cytokine signaling 2 (SOCS2)	0	0	1	1	1	0	0	1	1	0	0	5	4	1	110
IL32	interleukin 32 (IL32)	0	0	1	1	1	0	0	1	1	0	0	5	4	1	110
IL21R	interleukin 21 receptor (IL21R)	0	0	1	1	1	0	0	1	0	0	0	4	4	0	100
IRF8	interferon regulatory factor 8 (IRF8)	0	0	1	1	1	0	0	1	0	0	0	4	4	0	100
STAT5A	signal transducer and activator of transcription 5A (STAT5A)	0	0	1	1	1	0	0	1	0	1	0	5	4	1	110
TYK2	tyrosine kinase 2 (TYK2)	0	0	1	1	1	0	0	1	0	0	0	4	4	0	100
JAK3	Janus kinase 3 (JAK3)	0	0	1	1	1	0	0	1	1	1	0	6	4	2	110
IL12RB1	interleukin 12 receptor subunit beta 1 (IL12RB1)	0	0	1	1	1	0	0	1	0	0	0	4	4	0	100
IL11	interleukin 11 (IL11)	0	0	1	1	1	0	0	1	1	0	0	5	4	1	110
ADAM17	ADAM metallopeptidase domain 17 (ADAM17)	0	0	1	1	1	0	0	1	1	1	0	6	4	2	110
STAT4	signal transducer and activator of transcription 4 (STAT4)	0	0	1	1	1	0	0	1	1	1	0	6	4	2	110
PTPN1	PTPN13-like, Y-linked 2 (PRY2)	0	0	1	1	1	0	0	1	1	0	0	5	4	1	110
IFNAR2	interferon alpha and beta receptor subunit 2 (IFNAR2)	0	0	1	1	1	0	0	1	0	0	0	4	4	0	100
CSF2RB	colony stimulating factor 2 receptor beta common subunit (CSF2RB)	0	0	1	1	1	0	0	1	0	0	0	4	4	0	100
IL12A	interleukin 12A (IL12A)	0	0	1	1	1	0	0	1	0	0	0	4	4	0	100
IRF2	interferon regulatory factor 2 binding protein 2 (IRF2BP2)	0	0	1	1	1	0	0	1	0	0	0	4	4	0	100
IL3	interleukin 3 (IL3)	0	0	1	1	1	0	0	1	0	0	0	4	4	0	100
CSF2	colony stimulating factor 2 receptor beta common subunit (CSF2RB)	0	0	1	1	1	0	0	1	0	1	0	5	4	1	110
IRF4	interferon regulatory factor 4 (IRF4)	0	0	1	1	1	0	0	1	0	1	0	5	4	1	110
IL7	interleukin 7 (IL7)	0	0	1	1	1	0	0	1	0	0	0	4	4	0	100
IL13RA2	interleukin 13 receptor, alpha 2 (IL13RA2)	0	0	1	1	1	0	0	1	0	0	0	4	4	0	100
LTA4H	leukotriene A4 hydrolase (LTA4H)	0	0	1	1	1	0	1	0	1	1	0	6	4	2	110
CREBBP	CREB binding protein (CREBBP)	0	0	1	1	1	0	1	0	0	0	0	4	4	0	100
PRKACA	protein kinase cAMP-activated catalytic subunit alpha (PRKACA)	0	0	1	0	0	1	1	1	0	0	0	4	4	0	100
PTK2B	protein tyrosine kinase 2 beta (PTK2B)	0	0	1	1	1	0	0	1	0	0	0	4	4	0	100
PGLYRP3	peptidoglycan recognition protein 3 (PGLYRP3)	0	0	1	1	1	0	1	0	0	0	0	4	4	0	100
IFIH1	interferon induced with helicase C domain 1 (IFIH1)	0	0	1	1	1	0	1	0	0	0	0	4	4	0	100
PRKRA	protein activator of interferon induced protein kinase EIF2AK2 (PRKRA)	0	0	1	1	1	0	0	1	0	0	0	4	4	0	100
PTPRJ	protein tyrosine phosphatase, receptor type J (PTPRJ)	0	0	1	0	0	1	1	1	0	0	0	4	4	0	100
CBL	cerebellin 3 precursor (CBLN3)	0	0	1	1	1	0	0	1	0	0	0	4	4	0	100
GRB2	GRB2 associated binding protein family member 4 (GAB4)	0	0	1	0	0	1	1	1	0	0	0	4	4	0	100
VAV1	vav 1 guanine nucleotide exchange factor (VAV1)	0	0	1	0	0	1	1	1	0	0	0	4	4	0	100
CD79A	immunoglobulin (CD79A) binding protein 1 (IGBP1)	0	0	1	1	1	1	0	0	0	0	0	4	4	0	100
SIGLEC5	sialic acid binding Ig like lectin 5 (SIGLEC5)	0	0	1	0	1	1	1	0	0	0	0	4	4	0	100
LILRB3	leukocyte immunoglobulin like receptor B3 (LILRB3)	0	0	1	0	1	1	1	0	0	0	0	4	4	0	100
LILRB2	leukocyte immunoglobulin like receptor B2 (LILRB2)	0	0	1	0	1	1	1	0	0	0	0	4	4	0	100
LILRA2	leukocyte immunoglobulin like receptor A2 (LILRA2)	0	0	1	1	1	1	0	0	0	0	0	4	4	0	100
CD8A	CD8a molecule (CD8A)	0	0	1	1	1	1	0	0	0	0	0	4	4	0	100
CTLA4	cytotoxic T-lymphocyte associated protein 4 (CTLA4)	0	0	1	1	1	1	0	0	0	1	0	5	4	1	110
ICOS	inducible T-cell costimulator ligand (ICOSLG)	0	0	1	1	1	1	0	0	0	0	0	4	4	0	100
SIRPB1	signal regulatory protein beta 1 (SIRPB1)	0	0	1	1	1	0	1	0	0	0	0	4	4	0	100
GRAP2	GRB2-related adaptor protein 2 (GRAP2)	0	0	1	0	0	1	1	1	1	1	0	6	4	2	110
TEC	catechol-O-methyltransferase (COMT)	0	0	1	0	1	0	1	1	0	0	0	4	4	0	100
PDCD1LG2	programmed cell death 1 ligand 2 (PDCD1LG2)	0	0	1	1	1	1	0	0	0	0	0	4	4	0	100
ABL1	ABL proto-oncogene 1, non-receptor tyrosine kinase (ABL1)	0	0	1	1	1	0	1	0	1	0	0	5	4	1	110
HRAS	HRas proto-oncogene, GTPase (HRAS)	0	0	1	0	0	1	1	1	0	0	0	4	4	0	100
PPP2R1B	protein phosphatase 2 scaffold subunit Abeta (PPP2R1B)	0	0	1	0	0	1	1	1	0	0	0	4	4	0	100
PPP2R1A	protein phosphatase 2 scaffold subunit Aalpha (PPP2R1A)	0	0	1	0	0	1	1	1	0	0	0	4	4	0	100
SOS1	SOS Ras/Rac guanine nucleotide exchange factor 1 (SOS1)	0	0	1	0	0	1	1	1	1	0	0	5	4	1	110
PRKCE	protein kinase C epsilon (PRKCE)	0	0	1	1	1	0	1	0	1	0	1	6	4	1	111
EP300	EP300 interacting inhibitor of differentiation 3 (EID3)	0	0	1	1	1	0	1	0	0	0	0	4	4	0	100
MAP3K1	mitogen-activated protein kinase kinase kinase 15 (MAP3K15)	0	0	1	1	1	0	1	0	0	0	0	4	4	0	100
PPP2CB	protein phosphatase 2 catalytic subunit beta (PPP2CB)	0	0	1	0	0	1	1	1	0	0	0	4	4	0	100
PTK2	protein tyrosine kinase 2 (PTK2)	0	0	1	1	1	0	1	0	0	0	0	4	4	0	100
CD160	CD160 molecule (CD160)	0	0	1	1	1	1	0	0	0	0	0	4	4	0	100
NCAM1	neural cell adhesion molecule 1 (NCAM1)	0	0	1	1	1	0	0	1	0	0	0	4	4	0	100
CD300A	CD300a molecule (CD300A)	0	0	1	0	1	1	1	0	0	0	0	4	4	0	100
LILRB1	leukocyte immunoglobulin like receptor B1 (LILRB1)	0	0	1	1	1	1	0	0	0	1	0	5	4	1	110
MICA	MHC class I polypeptide-related sequence A (MICA)	0	0	1	1	1	1	0	0	0	0	0	4	4	0	100
MICB	MHC class I polypeptide-related sequence B (MICB)	0	0	1	1	1	1	0	0	0	0	0	4	4	0	100
BCL10	B-cell CLL/lymphoma 10 (BCL10)	0	0	1	0	1	1	1	0	0	0	0	4	4	0	100
CD1D	CD1d molecule (CD1D)	0	0	1	1	1	1	0	0	0	0	0	4	4	0	100
CD1A	CD1a molecule (CD1A)	0	0	1	1	1	1	0	0	0	0	0	4	4	0	100
LAG3	lymphocyte activating 3 (LAG3)	0	0	1	1	1	1	0	0	0	0	0	4	4	0	100
PSMB5	proteasome subunit beta 5 (PSMB5)	0	0	1	0	0	1	1	1	0	0	0	4	4	0	100
PSME1	proteasome activator subunit 1 (PSME1)	0	0	1	0	0	1	1	1	0	0	0	4	4	0	100
PSME2	proteasome activator subunit 2 (PSME2)	0	0	1	0	0	1	1	1	0	0	0	4	4	0	100
CIITA	class II, major histocompatibility complex, transactivator (CIITA)	0	0	1	1	1	0	0	1	0	1	0	5	4	1	110
CD74	CD74 molecule (CD74)	0	0	1	1	1	1	0	0	1	1	0	6	4	2	110
PTEN	phosphatase and tensin homolog (PTEN)	0	0	1	1	1	1	0	0	0	1	0	5	4	1	110
CCND1	cyclin D1 (CCND1)	0	0	1	1	1	0	0	1	1	0	0	5	4	1	110
CDKN1B	cyclin dependent kinase inhibitor 1B (CDKN1B)	0	0	1	1	1	0	0	1	0	0	0	4	4	0	100
CTNNB1	catenin beta 1 (CTNNB1)	0	0	1	1	1	0	1	0	1	1	0	6	4	2	110
PIK3R1	phosphoinositide-3-kinase regulatory subunit 1 (PIK3R1)	0	0	1	0	0	1	1	1	0	1	1	6	4	1	111
HSP90AB1	heat shock protein 90kDa alpha family class B member 1 (HSP90AB1)	0	0	1	1	1	0	1	0	0	0	0	4	4	0	100
NOS3	nitric oxide synthase 3 (NOS3)	0	0	1	1	1	0	1	0	1	1	0	6	4	2	110
CAT	acetyl-CoA acetyltransferase 1 (ACAT1)	0	0	1	1	1	0	1	0	1	1	0	6	4	2	110
ANPEP	alanyl aminopeptidase, membrane (ANPEP)	0	0	1	1	1	0	1	0	1	1	0	6	4	2	110
SOD2	superoxide dismutase 2, mitochondrial (SOD2)	0	0	1	1	1	0	0	1	1	1	0	6	4	2	110
TNFRSF25	tumor necrosis factor receptor superfamily member 25 (TNFRSF25)	0	0	1	1	1	0	0	1	1	0	0	5	4	1	110
LTBR	lymphotoxin beta receptor (LTBR)	0	0	1	1	1	0	0	1	0	0	0	4	4	0	100
TNFSF13B	tumor necrosis factor superfamily member 13b (TNFSF13B)	0	0	1	1	1	0	0	1	0	0	0	4	4	0	100
TNFSF14	tumor necrosis factor superfamily member 14 (TNFSF14)	0	0	1	1	1	0	0	1	0	1	0	5	4	1	110
TNFRSF11B	tumor necrosis factor receptor superfamily member 11b (TNFRSF11B)	0	0	1	1	1	0	0	1	1	1	0	6	4	2	110
HLA-DQB1	major histocompatibility complex, class II, DQ beta 1 (HLA-DQB1)	0	0	0	1	1	1	0	1	0	1	1	6	4	1	111
S100B	S100 calcium binding protein B (S100B)	0	0	0	1	1	0	1	1	1	1	0	6	4	2	110
LCN2	chloride voltage-gated channel 2 (CLCN2)	0	0	0	1	1	0	1	1	1	1	0	6	4	2	110
HSPA1A	heat shock protein family A (Hsp70) member 1A (HSPA1A)	0	0	0	1	1	0	1	1	1	1	0	6	4	2	110
RIGI	origin recognition complex subunit 1 (ORC1)	0	0	0	1	1	0	1	1	0	0	0	4	4	0	100
ATG7	autophagy related 7 (ATG7)	0	0	0	1	1	1	1	0	1	1	0	6	4	2	110
FGB	fibrinogen beta chain (FGB)	0	0	0	1	1	1	1	0	1	1	0	6	4	2	110
FGG	fibrinogen gamma chain (FGG)	0	0	0	1	1	1	1	0	1	1	0	6	4	2	110
ANXA2	annexin A2 (ANXA2)	0	0	0	1	1	0	1	1	0	0	0	4	4	0	100
SFTPD	surfactant protein D (SFTPD)	0	0	0	1	1	1	1	0	1	0	0	5	4	1	110
PIN1	replication initiator 1 (REPIN1)	0	0	0	1	1	0	1	1	1	1	0	6	4	2	110
CTSB	cathepsin B (CTSB)	0	0	0	1	1	1	1	0	0	0	0	4	4	0	100
CTSD	cathepsin D (CTSD)	0	0	0	1	1	1	1	0	1	0	0	5	4	1	110
HSPA1B	heat shock protein family A (Hsp70) member 1B (HSPA1B)	0	0	0	1	1	0	1	1	1	1	0	6	4	2	110
ISG15	ISG15 ubiquitin-like modifier (ISG15)	0	0	0	1	1	0	1	1	0	0	0	4	4	0	100
CD247	CD247 molecule (CD247)	0	0	0	1	1	1	1	0	0	0	0	4	4	0	100
CTSL	cathepsin L (CTSL)	0	0	0	1	1	1	1	0	1	0	0	5	4	1	110
CTSK	cathepsin K (CTSK)	0	0	0	1	1	1	1	0	1	0	0	5	4	1	110
WAS	Wiskott-Aldrich syndrome (WAS)	0	0	0	1	1	1	1	0	0	0	0	4	4	0	100
CFL1	cofilin 1 (CFL1)	0	0	0	1	1	0	1	1	0	0	0	4	4	0	100
GAB2	GRB2 associated binding protein 2 (GAB2)	0	0	0	1	1	0	1	1	0	0	0	4	4	0	100
HUWE1	HECT, UBA and WWE domain containing 1, E3 ubiquitin protein ligase (HUWE1)	0	0	0	1	1	1	1	0	0	0	0	4	4	0	100
CD19	CD19 molecule (CD19)	0	0	0	1	1	1	1	0	1	0	0	5	4	1	110
NLRC5	NLR family CARD domain containing 5 (NLRC5)	0	0	0	1	1	0	1	1	0	0	0	4	4	0	100
S100A1	S100 calcium binding protein A13 (S100A13)	0	0	0	1	1	1	1	0	1	0	0	5	4	1	110
TRIM32	tripartite motif containing 32 (TRIM32)	0	0	0	1	1	1	1	0	0	0	0	4	4	0	100
HLA-F	major histocompatibility complex, class I, F (HLA-F)	0	0	0	1	1	1	0	1	0	0	0	4	4	0	100
TAB3	TGF-beta activated kinase 1/MAP3K7 binding protein 3 (TAB3)	0	0	0	1	1	0	1	1	0	0	0	4	4	0	100
PELI1	pellino E3 ubiquitin protein ligase 1 (PELI1)	0	0	0	1	1	0	1	1	0	0	0	4	4	0	100
CTSH	cathepsin H (CTSH)	0	0	0	1	1	1	1	0	0	0	0	4	4	0	100
ALPK1	alpha kinase 1 (ALPK1)	0	0	0	1	1	0	1	1	0	0	0	4	4	0	100
TRIM21	tripartite motif containing 21 (TRIM21)	0	0	0	0	1	1	1	1	1	0	0	5	4	1	110
FBXW11	F-box and WD repeat domain containing 11 (FBXW11)	0	0	0	0	1	1	1	1	0	0	0	4	4	0	100
PSMD10	proteasome 26S subunit, non-ATPase 10 (PSMD10)	0	0	0	0	1	1	1	1	0	0	0	4	4	0	100
ADA	adenosine deaminase (ADA)	1	0	0	1	1	0	0	0	1	0	0	4	3	1	110
HDAC5	histone deacetylase 5 (HDAC5)	1	0	0	1	1	0	0	0	0	0	0	3	3	0	100
NR1H3	nuclear receptor subfamily 1 group H member 3 (NR1H3)	1	0	0	1	1	0	0	0	0	1	0	4	3	1	110
CHST4	carbohydrate sulfotransferase 4 (CHST4)	1	0	0	1	1	0	0	0	0	0	0	3	3	0	100
KLRG1	killer cell lectin like receptor G1 (KLRG1)	1	0	0	0	1	1	0	0	0	0	0	3	3	0	100
CEBPA	CCAAT/enhancer binding protein alpha (CEBPA)	1	0	0	1	1	0	0	0	1	0	0	4	3	1	110
AGR2	anterior gradient 2, protein disulphide isomerase family member (AGR2)	1	0	0	1	1	0	0	0	0	1	0	4	3	1	110
CXCL13	C-X-C motif chemokine ligand 13 (CXCL13)	1	0	1	0	1	0	0	0	0	0	0	3	3	0	100
CELF1	CUGBP, Elav-like family member 1 (CELF1)	1	0	0	1	1	0	0	0	0	0	0	3	3	0	100
TRAF3IP2	TRAF3 interacting protein 2 (TRAF3IP2)	1	0	0	1	1	0	0	0	1	1	0	5	3	2	110
PPP1R13L	protein phosphatase 1 regulatory subunit 13 like (PPP1R13L)	1	0	0	1	1	0	0	0	0	0	0	3	3	0	100
PARK7	Parkinsonism associated deglycase (PARK7)	1	0	0	1	1	0	0	0	0	1	0	4	3	1	110
IL22RA2	interleukin 22 receptor subunit alpha 2 (IL22RA2)	1	0	0	0	1	0	0	1	0	0	0	3	3	0	100
LRRK2	leucine rich repeat kinase 2 (LRRK2)	1	0	0	1	1	0	0	0	0	0	0	3	3	0	100
CMA1	chymase 1, mast cell (CMA1)	1	0	1	0	1	0	0	0	0	0	0	3	3	0	100
PLD4	phospholipase D family member 4 (PLD4)	1	0	0	0	1	0	1	0	0	0	0	3	3	0	100
ACKR2	atypical chemokine receptor 2 (ACKR2)	1	0	0	1	1	0	0	0	0	0	0	3	3	0	100
NLRP8	NLR family pyrin domain containing 8 (NLRP8)	1	0	0	1	1	0	0	0	0	0	0	3	3	0	100
NLRP5	NLR family pyrin domain containing 5 (NLRP5)	1	0	0	1	1	0	0	0	0	0	0	3	3	0	100
CNR1	cannabinoid receptor 1 (brain) (CNR1)	1	0	0	1	1	0	0	0	1	0	0	4	3	1	110
CNR2	cannabinoid receptor 2 (macrophage) (CNR2)	1	0	0	1	1	0	0	0	1	0	0	4	3	1	110
COL6A1	collagen type VI alpha 1 (COL6A1)	1	0	0	1	1	0	0	0	0	0	0	3	3	0	100
CD200R1	CD200 receptor 1 like (CD200R1L)	1	0	0	0	1	1	0	0	0	0	0	3	3	0	100
IL17RE	interleukin 17 receptor E like (IL17REL)	1	0	0	0	1	0	0	1	0	0	0	3	3	0	100
CRH	corticotropin releasing hormone (CRH)	1	0	0	1	1	0	0	0	1	0	0	4	3	1	110
CRHBP	corticotropin releasing hormone binding protein (CRHBP)	1	0	0	1	1	0	0	0	0	0	0	3	3	0	100
PARP4	poly(ADP-ribose) polymerase family member 4 (PARP4)	1	0	0	1	1	0	0	0	0	0	0	3	3	0	100
C2CD4A	C2 calcium dependent domain containing 4A (C2CD4A)	1	0	0	1	1	0	0	0	0	0	0	3	3	0	100
NFAM1	NFAT activating protein with ITAM motif 1 (NFAM1)	1	0	0	0	1	0	1	0	0	0	0	3	3	0	100
PYDC2	pyrin domain containing 2 (PYDC2)	1	0	0	1	1	0	0	0	0	0	0	3	3	0	100
DAB2IP	DAB2 interacting protein (DAB2IP)	1	0	0	1	1	0	0	0	1	0	0	4	3	1	110
CYP19A1	cytochrome P450 family 19 subfamily A member 1 (CYP19A1)	1	0	0	1	1	0	0	0	1	0	0	4	3	1	110
DDT	D-dopachrome tautomerase (DDT)	1	0	0	1	1	0	0	0	1	0	0	4	3	1	110
DNASE1	deoxyribonuclease I-like 1 (DNASE1L1)	1	0	0	1	1	0	0	0	0	0	0	3	3	0	100
DNASE1L3	deoxyribonuclease I like 3 (DNASE1L3)	1	0	0	1	1	0	0	0	0	0	0	3	3	0	100
DPEP1	dipeptidase 1 (renal) (DPEP1)	1	0	1	0	1	0	0	0	1	0	0	4	3	1	110
AGT	angiotensinogen (AGT)	1	0	0	1	1	0	0	0	1	1	0	5	3	2	110
AGTR1	angiotensin II receptor type 1 (AGTR1)	1	0	0	1	1	0	0	0	1	1	0	5	3	2	110
AGTR2	angiotensin II receptor type 2 (AGTR2)	1	0	0	1	1	0	0	0	1	1	0	5	3	2	110
ECM1	extracellular matrix protein 1 (ECM1)	1	0	0	1	1	0	0	0	0	0	0	3	3	0	100
S1PR3	sphingosine-1-phosphate receptor 3 (S1PR3)	1	0	0	1	1	0	0	0	0	0	0	3	3	0	100
EPHA2	EPH receptor A2 (EPHA2)	1	0	0	1	1	0	0	0	0	0	0	3	3	0	100
AHSG	alpha 2-HS glycoprotein (AHSG)	1	0	0	0	1	0	1	0	1	1	0	5	3	2	110
CELA1	chymotrypsin like elastase family member 1 (CELA1)	1	0	0	1	1	0	0	0	0	0	0	3	3	0	100
NLRP7	NLR family pyrin domain containing 7 (NLRP7)	1	0	0	1	1	0	0	0	0	0	0	3	3	0	100
ELF3	E74 like ETS transcription factor 3 (ELF3)	1	0	0	1	1	0	0	0	0	0	0	3	3	0	100
A2M	alpha-2-macroglobulin (A2M)	1	0	0	1	1	0	0	0	1	1	0	5	3	2	110
ELF4	CUGBP, Elav-like family member 4 (CELF4)	1	0	0	1	1	0	0	0	0	0	0	3	3	0	100
EPHB2	EPH receptor B2 (EPHB2)	1	0	0	1	1	0	0	0	0	1	0	4	3	1	110
EPO	epoxide hydrolase 1 (EPHX1)	1	0	0	1	1	0	0	0	1	1	0	5	3	2	110
EZH2	enhancer of zeste homolog 2 (Drosophila) (EZH2)	1	0	0	1	1	0	0	0	0	1	0	4	3	1	110
F2R	colony stimulating factor 2 receptor beta common subunit (CSF2RB)	1	0	0	1	1	0	0	0	0	1	0	4	3	1	110
ABCD1	ATP binding cassette subfamily D member 1 (ABCD1)	1	0	0	1	1	0	0	0	0	1	0	4	3	1	110
F2RL1	F2R like trypsin receptor 1 (F2RL1)	1	0	0	1	1	0	0	0	1	0	1	5	3	1	111
F8	coagulation factor VIII (F8)	1	0	0	1	1	0	0	0	1	1	0	5	3	2	110
F12	coagulation factor XII (F12)	1	0	0	1	1	0	0	0	1	1	0	5	3	2	110
FABP4	fatty acid binding protein 4 (FABP4)	1	0	0	1	1	0	0	0	1	1	0	5	3	2	110
FANCD2	Fanconi anemia complementation group D2 (FANCD2)	1	0	0	1	1	0	0	0	1	0	0	4	3	1	110
FASN	fatty acid synthase (FASN)	1	0	0	1	1	0	0	0	0	0	0	3	3	0	100
FCER1A	Fc fragment of IgE receptor Ia (FCER1A)	1	0	1	0	0	0	1	0	0	0	0	3	3	0	100
FCGR1BP	Fc gamma receptor Ib, pseudogene	1	0	0	0	0	1	0	1	0	0	0	3	3	0	100
NAPEPLD	N-acyl phosphatidylethanolamine phospholipase D (NAPEPLD)	1	0	0	1	1	0	0	0	0	0	0	3	3	0	100
ABCD2	ATP-binding cassette, sub-family D (ALD), member 2 (ABCD2)	1	0	0	1	1	0	0	0	0	1	0	4	3	1	110
SIRT2	sirtuin 2 (SIRT2)	1	0	0	1	1	0	0	0	1	1	0	5	3	2	110
FOXF1	forkhead box F1 (FOXF1)	1	0	0	1	1	0	0	0	0	0	0	3	3	0	100
ABCF1	ATP binding cassette subfamily F member 1 (ABCF1)	1	0	0	1	1	0	0	0	0	0	0	3	3	0	100
KDM6B	lysine demethylase 6B (KDM6B)	1	0	0	1	1	0	0	0	0	0	0	3	3	0	100
UFL1	UFM1 specific ligase 1 (UFL1)	1	0	0	0	1	1	0	0	0	0	0	3	3	0	100
BRD4	bromodomain containing 4 (BRD4)	1	0	0	1	1	0	0	0	1	0	0	4	3	1	110
FOLR2	folate receptor beta (FOLR2)	1	0	0	1	1	0	0	0	0	0	0	3	3	0	100
FOSL2	FOS like 2, AP-1 transcription factor subunit (FOSL2)	1	0	0	1	1	0	0	0	0	0	0	3	3	0	100
CD2AP	CD2-associated protein (CD2AP)	1	0	0	1	1	0	0	0	0	0	0	3	3	0	100
PLD3	phospholipase D family member 3 (PLD3)	1	0	0	0	1	0	1	0	0	0	0	3	3	0	100
IL27	interleukin 27 receptor subunit alpha (IL27RA)	1	0	0	0	1	0	0	1	1	0	0	4	3	1	110
FUT4	fucosyltransferase 4 (FUT4)	1	0	1	0	1	0	0	0	0	0	0	3	3	0	100
ACKR1	atypical chemokine receptor 1 (Duffy blood group) (ACKR1)	1	0	0	1	1	0	0	0	1	0	0	4	3	1	110
TAC4	tachykinin 4 (hemokinin) (TAC4)	1	0	0	1	1	0	0	0	0	0	0	3	3	0	100
PRDX5	peroxiredoxin 5 (PRDX5)	1	0	0	1	1	0	0	0	1	1	0	5	3	2	110
PYDC1	pyrin domain containing 1 (PYDC1)	1	0	0	1	1	0	0	0	0	0	0	3	3	0	100
ABHD12	abhydrolase domain containing 12 (ABHD12)	1	0	0	1	1	0	0	0	0	0	0	3	3	0	100
GBA1	glucosylceramidase beta 1	1	0	0	1	1	0	0	0	0	0	0	3	3	0	100
GBP2	guanylate binding protein 2 (GBP2)	1	0	0	0	1	0	0	1	0	0	0	3	3	0	100
GHSR	growth hormone secretagogue receptor (GHSR)	1	0	0	1	1	0	0	0	0	0	0	3	3	0	100
NOX1	ecto-NOX disulfide-thiol exchanger 1 (ENOX1)	1	0	0	1	1	0	0	0	1	0	0	4	3	1	110
FOXP1	forkhead box P1 (FOXP1)	1	0	0	1	1	0	0	0	0	0	0	3	3	0	100
CHIA	chitinase, acidic (CHIA)	1	0	0	1	1	0	0	0	0	0	0	3	3	0	100
IL17B	interleukin 17B (IL17B)	1	0	1	0	1	0	0	0	0	1	0	4	3	1	110
STK39	serine/threonine kinase 39 (STK39)	1	0	0	1	1	0	0	0	0	1	0	4	3	1	110
NEAT1	nuclear paraspeckle assembly transcript 1 (non-protein coding) (NEAT1)	1	0	0	1	1	0	0	0	1	0	0	4	3	1	110
CXCR3	C-X-C motif chemokine receptor 3 (CXCR3)	1	0	0	1	1	0	0	0	1	0	0	4	3	1	110
GPER1	G protein-coupled estrogen receptor 1 (GPER1)	1	0	0	1	1	0	0	0	1	1	0	5	3	2	110
GPS2	Ral GEF with PH domain and SH3 binding motif 2 (RALGPS2)	1	0	0	1	1	0	0	0	0	0	0	3	3	0	100
GPX1	glutathione peroxidase 1 (GPX1)	1	0	0	1	1	0	0	0	1	1	0	5	3	2	110
DROSHA	drosha ribonuclease III (DROSHA)	1	0	0	1	1	0	0	0	0	0	0	3	3	0	100
ADGRE2	adhesion G protein-coupled receptor E2 (ADGRE2)	1	0	0	1	1	0	0	0	0	0	0	3	3	0	100
HK1	hexokinase 1 (HK1)	1	0	0	1	1	0	0	0	0	1	0	4	3	1	110
AOAH	acyloxyacyl hydrolase (AOAH)	1	0	0	1	1	0	0	0	0	0	0	3	3	0	100
XIAP	X-linked inhibitor of apoptosis, E3 ubiquitin protein ligase (XIAP)	1	0	0	1	1	0	0	0	0	0	0	3	3	0	100
HSPG2	heparan sulfate proteoglycan 2 (HSPG2)	1	0	0	1	1	0	0	0	0	1	0	4	3	1	110
NDST1	N-deacetylase/N-sulfotransferase 1 (NDST1)	1	0	0	1	1	0	0	0	0	0	0	3	3	0	100
APOA1	apolipoprotein A1 (APOA1)	1	0	0	1	1	0	0	0	1	1	0	5	3	2	110
HTR2A	5-hydroxytryptamine (serotonin) receptor 2A, G protein-coupled (HTR2A)	1	0	0	1	1	0	0	0	1	1	1	6	3	2	111
TNC	tenascin C (TNC)	1	0	0	1	1	0	0	0	1	0	0	4	3	1	110
HYAL1	hyaluronoglucosaminidase 1 (HYAL1)	1	0	0	1	1	0	0	0	0	0	0	3	3	0	100
NLRP9	NLR family pyrin domain containing 9 (NLRP9)	1	0	0	1	1	0	0	0	0	0	0	3	3	0	100
IFI35	interferon induced protein 35 (IFI35)	1	0	0	0	1	0	0	1	0	0	0	3	3	0	100
IRGM	immunity-related GTPase M (IRGM)	1	0	0	1	1	0	0	0	0	0	0	3	3	0	100
IGF1	insulin like growth factor 1 (IGF1)	1	0	0	1	1	0	0	0	1	1	1	6	3	2	111
APOE	apolipoprotein E (APOE)	1	0	0	1	1	0	0	0	1	1	0	5	3	2	110
IGHG1	immunoglobulin heavy constant gamma 1 (G1m marker)	1	0	0	0	0	0	1	1	0	0	0	3	3	0	100
RBPJ	recombination signal binding protein for immunoglobulin kappa J region like (RBPJL)	1	0	0	1	1	0	0	0	0	0	0	3	3	0	100
IDO1	death inducer-obliterator 1 (DIDO1)	1	0	0	1	1	0	0	0	0	0	0	3	3	0	100
ISL1	ISL LIM homeobox 1 (ISL1)	1	0	0	1	1	0	0	0	0	0	0	3	3	0	100
ITIH4	inter-alpha-trypsin inhibitor heavy chain family member 4 (ITIH4)	1	0	0	1	1	0	0	0	0	0	0	3	3	0	100
KIT	KIT proto-oncogene receptor tyrosine kinase (KIT)	1	0	0	1	1	0	0	0	0	0	0	3	3	0	100
KLKB1	kallikrein B1 (KLKB1)	1	0	0	1	1	0	0	0	1	0	0	4	3	1	110
KNG1	kininogen 1 (KNG1)	1	0	0	1	1	0	0	0	1	1	0	5	3	2	110
KRT16	keratin 16 (KRT16)	1	0	0	1	1	0	0	0	0	0	0	3	3	0	100
C2CD4B	C2 calcium dependent domain containing 4B (C2CD4B)	1	0	0	1	1	0	0	0	0	0	0	3	3	0	100
CCL4L2	C-C motif chemokine ligand 4 like 2 (CCL4L2)	1	0	0	1	1	0	0	0	0	0	0	3	3	0	100
LEP	leptin (LEP)	1	0	0	1	1	0	0	0	1	1	0	5	3	2	110
LGALS1	galectin 12 (LGALS12)	1	0	0	1	1	0	0	0	1	1	0	5	3	2	110
LIPA	lipase A, lysosomal acid type (LIPA)	1	0	0	1	1	0	0	0	1	0	0	4	3	1	110
LPL	lipoprotein lipase (LPL)	1	0	0	1	1	0	0	0	1	1	0	5	3	2	110
LRP1	NLR family pyrin domain containing 1 (NLRP1)	1	0	0	1	1	0	0	0	1	1	0	5	3	2	110
ARNT	aryl hydrocarbon receptor nuclear translocator like (ARNTL)	1	0	0	1	1	0	0	0	0	0	0	3	3	0	100
DUOXA2	dual oxidase maturation factor 2 (DUOXA2)	1	0	0	1	1	0	0	0	0	0	0	3	3	0	100
MIR125A	microRNA 125a (MIR125A), microRNA	1	0	0	1	1	0	0	0	1	1	0	5	3	2	110
MIR126	microRNA 126 (MIR126), microRNA	1	0	0	1	1	0	0	0	1	1	0	5	3	2	110
MIR128-1	microRNA 128-1 (MIR128-1), microRNA	1	0	0	1	1	0	0	0	0	0	0	3	3	0	100
MIR129-1	microRNA 129-1 (MIR129-1), microRNA	1	0	0	1	1	0	0	0	0	0	0	3	3	0	100
MIR130B	microRNA 130b (MIR130B), microRNA	1	0	0	1	1	0	0	0	1	1	0	5	3	2	110
MIR135A1	microRNA 135a-1 (MIR135A1), microRNA	1	0	0	1	1	0	0	0	0	0	0	3	3	0	100
MIR138-1	microRNA 138-1 (MIR138-1), microRNA	1	0	0	1	1	0	0	0	0	0	0	3	3	0	100
MIR140	microRNA 140 (MIR140), microRNA	1	0	0	1	1	0	0	0	0	1	0	4	3	1	110
MIR141	microRNA 141 (MIR141), microRNA	1	0	0	1	1	0	0	0	0	0	0	3	3	0	100
MIR142	microRNA 142 (MIR142), microRNA	1	0	0	1	1	0	0	0	1	0	0	4	3	1	110
MIR144	microRNA 144 (MIR144), microRNA	1	0	0	1	1	0	0	0	1	1	0	5	3	2	110
MIR145	microRNA 145 (MIR145), microRNA	1	0	0	1	1	0	0	0	1	1	0	5	3	2	110
MIR146A	microRNA 146a (MIR146A), microRNA	1	0	0	1	1	0	0	0	1	1	0	5	3	2	110
MIR149	microRNA 149 (MIR149), microRNA	1	0	0	1	1	0	0	0	0	1	0	4	3	1	110
MIR15A	microRNA 15a (MIR15A), microRNA	1	0	0	1	1	0	0	0	0	1	0	4	3	1	110
MIR15B	microRNA 15b (MIR15B), microRNA	1	0	0	1	1	0	0	0	0	0	0	3	3	0	100
MIR16-1	microRNA 16-1 (MIR16-1), microRNA	1	0	0	1	1	0	0	0	0	0	0	3	3	0	100
MIR17	miR-17-92a-1 cluster host gene (MIR17HG)	1	0	0	1	1	0	0	0	1	1	0	5	3	2	110
MIR181A2	microRNA 181a-2 (MIR181A2), microRNA	1	0	0	1	1	0	0	0	0	0	0	3	3	0	100
MIR181B1	microRNA 181b-1 (MIR181B1), microRNA	1	0	0	1	1	0	0	0	0	0	0	3	3	0	100
MIR181C	microRNA 181c (MIR181C), microRNA	1	0	0	1	1	0	0	0	0	1	0	4	3	1	110
MIR195	microRNA 195 (MIR195), microRNA	1	0	0	1	1	0	0	0	0	1	0	4	3	1	110
MIR197	microRNA 197 (MIR197), microRNA	1	0	0	1	1	0	0	0	1	0	0	4	3	1	110
MIR199A1	microRNA 199a-1 (MIR199A1), microRNA	1	0	0	1	1	0	0	0	0	0	0	3	3	0	100
MIR19A	microRNA 19a (MIR19A), microRNA	1	0	0	1	1	0	0	0	0	1	0	4	3	1	110
MIR19B1	microRNA 19b-1 (MIR19B1), microRNA	1	0	0	1	1	0	0	0	0	0	0	3	3	0	100
MIR20A	microRNA 20a (MIR20A), microRNA	1	0	0	1	1	0	0	0	0	0	0	3	3	0	100
MIR203A	microRNA 203a (MIR203A), microRNA	1	0	0	1	1	0	0	0	0	0	0	3	3	0	100
MIR204	microRNA 204 (MIR204), microRNA	1	0	0	1	1	0	0	0	0	0	0	3	3	0	100
MIR205	MIR205 host gene (MIR205HG)	1	0	0	1	1	0	0	0	0	0	0	3	3	0	100
MIR206	microRNA 206 (MIR206), microRNA	1	0	0	1	1	0	0	0	0	1	0	4	3	1	110
MIR21	microRNA 21 (MIR21), microRNA	1	0	0	1	1	0	0	0	1	1	0	5	3	2	110
MIR22	MIR22 host gene (MIR22HG)	1	0	0	1	1	0	0	0	1	1	0	5	3	2	110
MIR221	microRNA 221 (MIR221), microRNA	1	0	0	1	1	0	0	0	1	1	0	5	3	2	110
MIR222	microRNA 222 (MIR222), microRNA	1	0	0	1	1	0	0	0	1	0	0	4	3	1	110
MIR223	microRNA 223 (MIR223), microRNA	1	0	0	1	1	0	0	0	1	1	0	5	3	2	110
MIR26A1	microRNA 26a-1 (MIR26A1), microRNA	1	0	0	1	1	0	0	0	0	0	0	3	3	0	100
MIR31	MIR31 host gene (MIR31HG), long non-coding RNA	1	0	0	1	1	0	0	0	0	1	0	4	3	1	110
MIR92A1	microRNA 92a-1 (MIR92A1), microRNA	1	0	0	1	1	0	0	0	0	0	0	3	3	0	100
MIR93	microRNA 93 (MIR93), microRNA	1	0	0	1	1	0	0	0	0	1	0	4	3	1	110
MAS1	MAS1 proto-oncogene, G protein-coupled receptor (MAS1)	1	0	0	1	1	0	0	0	1	0	0	4	3	1	110
MDK	midkine (neurite growth-promoting factor 2) (MDK)	1	0	0	1	1	0	0	0	0	1	0	4	3	1	110
MGST2	microsomal glutathione S-transferase 2 (MGST2)	1	0	1	0	1	0	0	0	0	0	0	3	3	0	100
CD200	CD200 molecule (CD200)	1	0	0	0	1	1	0	0	0	0	0	3	3	0	100
ABCC1	ATP binding cassette subfamily C member 10 (ABCC10)	1	0	0	1	1	0	0	0	0	1	0	4	3	1	110
MIR324	microRNA 324 (MIR324), microRNA	1	0	0	1	1	0	0	0	0	0	0	3	3	0	100
MIR338	microRNA 338 (MIR338), microRNA	1	0	0	1	1	0	0	0	0	0	0	3	3	0	100
ASS1	argininosuccinate synthase 1 (ASS1)	1	0	0	1	1	0	0	0	0	0	0	3	3	0	100
MVK	mevalonate kinase (MVK)	1	0	0	1	1	0	0	0	0	1	0	4	3	1	110
NAIP	NLR family apoptosis inhibitory protein (NAIP)	1	0	0	1	1	0	0	0	0	0	0	3	3	0	100
NFE2L2	nuclear factor, erythroid 2 like 2 (NFE2L2)	1	0	0	1	1	0	0	0	1	1	0	5	3	2	110
NOTCH1	notch 1 (NOTCH1)	1	0	0	1	1	0	0	0	1	1	0	5	3	2	110
NOTCH2	notch 2 (NOTCH2)	1	0	0	1	1	0	0	0	0	0	0	3	3	0	100
CCN3	cellular communication network factor 3	1	0	0	1	1	0	0	0	0	0	0	3	3	0	100
NPY5R	neuropeptide Y receptor Y5 (NPY5R)	1	0	0	1	1	0	0	0	0	0	0	3	3	0	100
FURIN	phosphofurin acidic cluster sorting protein 2 (PACS2)	1	0	0	1	1	0	0	0	0	0	0	3	3	0	100
PLA2G3	phospholipase A2 group III (PLA2G3)	1	0	0	1	1	0	0	0	0	0	0	3	3	0	100
NOX4	NADPH oxidase 4 (NOX4)	1	0	0	1	1	0	0	0	1	1	0	5	3	2	110
F11R	F11 receptor (F11R)	1	0	1	0	1	0	0	0	0	0	0	3	3	0	100
PDE2A	phosphodiesterase 2A (PDE2A)	1	0	1	0	1	0	0	0	0	0	0	3	3	0	100
GHRL	ghrelin/obestatin prepropeptide (GHRL)	1	0	0	1	1	0	0	0	1	0	0	4	3	1	110
MAP3K20	mitogen-activated protein kinase kinase kinase 20	1	0	0	1	1	0	0	0	0	0	0	3	3	0	100
PER1	G protein-coupled estrogen receptor 1 (GPER1)	1	0	0	1	1	0	0	0	0	0	0	3	3	0	100
PF4	pre-mRNA processing factor 40 homolog B (PRPF40B)	1	0	0	1	1	0	0	0	1	0	0	4	3	1	110
PIK3CG	phosphatidylinositol-4,5-bisphosphate 3-kinase catalytic subunit gamma (PIK3CG)	1	0	0	1	1	0	0	0	1	1	0	5	3	2	110
IL17D	interleukin 17D (IL17D)	1	0	1	0	1	0	0	0	1	0	0	4	3	1	110
PLP1	proteolipid protein 1 (PLP1)	1	0	0	1	1	0	0	0	0	1	0	4	3	1	110
POLB	polymerase (DNA) beta (POLB)	1	0	0	1	1	0	0	0	0	0	0	3	3	0	100
PPARD	peroxisome proliferator activated receptor delta (PPARD)	1	0	0	1	1	0	0	0	1	1	0	5	3	2	110
APPL2	adaptor protein, phosphotyrosine interacting with PH domain and leucine zipper 2 (APPL2)	1	0	0	1	1	0	0	0	0	0	0	3	3	0	100
NLRP2	NLR family pyrin domain containing 2 (NLRP2)	1	0	0	1	1	0	0	0	0	0	0	3	3	0	100
VPS35	VPS35 retromer complex component (VPS35)	1	0	0	1	1	0	0	0	0	1	0	4	3	1	110
PRKD1	protein kinase D1 (PRKD1)	1	0	0	1	1	0	0	0	1	1	0	5	3	2	110
ASH1L	ASH1 like histone lysine methyltransferase (ASH1L)	1	0	0	1	1	0	0	0	0	0	0	3	3	0	100
PROC	procollagen-lysine,2-oxoglutarate 5-dioxygenase 1 (PLOD1)	1	0	0	1	1	0	0	0	1	1	0	5	3	2	110
CYP26B1	cytochrome P450 family 26 subfamily B member 1 (CYP26B1)	1	0	0	1	1	0	0	0	0	0	0	3	3	0	100
SLAMF8	SLAM family member 8 (SLAMF8)	1	0	0	1	1	0	0	0	0	0	0	3	3	0	100
CTNNBIP1	catenin beta interacting protein 1 (CTNNBIP1)	1	0	0	1	1	0	0	0	0	0	0	3	3	0	100
CAMK1D	calcium/calmodulin dependent protein kinase ID (CAMK1D)	1	0	1	0	1	0	0	0	0	0	0	3	3	0	100
PTGER1	prostaglandin E receptor 1 (PTGER1)	1	0	1	0	1	0	0	0	0	0	0	3	3	0	100
SCYL1	SCY1 like pseudokinase 1 (SCYL1)	1	0	0	1	1	0	0	0	0	0	0	3	3	0	100
MIR488	microRNA 488 (MIR488), microRNA	1	0	0	1	1	0	0	0	0	0	0	3	3	0	100
HAMP	chromosome alignment maintaining phosphoprotein 1 (CHAMP1)	1	0	0	1	1	0	0	0	1	1	0	5	3	2	110
RB1	RB transcriptional corepressor 1 (RB1)	1	0	0	1	1	0	0	0	0	0	0	3	3	0	100
ACE2	beta-site APP-cleaving enzyme 2 (BACE2)	1	0	0	1	1	0	0	0	1	1	0	5	3	2	110
HRH4	histamine receptor H4 (HRH4)	1	0	0	1	1	0	0	0	0	0	0	3	3	0	100
TRPV4	transient receptor potential cation channel subfamily V member 4 (TRPV4)	1	0	0	1	1	0	0	0	1	1	1	6	3	2	111
BCR	active BCR-related (ABR)	1	0	0	1	1	0	0	0	1	0	0	4	3	1	110
RPS19	ribosomal protein S19 (RPS19)	1	0	0	1	1	0	0	0	0	0	0	3	3	0	100
BDKRB1	bradykinin receptor B1 (BDKRB1)	1	1	0	0	1	0	0	0	0	0	0	3	3	0	100
BDKRB2	bradykinin receptor B2 (BDKRB2)	1	0	0	1	1	0	0	0	1	0	1	5	3	1	111
SCN9A	sodium voltage-gated channel alpha subunit 9 (SCN9A)	1	0	0	1	1	0	0	0	0	0	0	3	3	0	100
SCNN1B	sodium channel epithelial 1 beta subunit (SCNN1B)	1	0	0	1	1	0	0	0	0	0	0	3	3	0	100
CCL14	C-C motif chemokine ligand 14 (CCL14)	1	0	0	1	1	0	0	0	0	0	0	3	3	0	100
CCL25	C-C motif chemokine ligand 25 (CCL25)	1	0	0	1	1	0	0	0	0	0	0	3	3	0	100
SLC39A8	solute carrier family 39 member 8 (SLC39A8)	1	0	0	1	1	0	0	0	0	0	0	3	3	0	100
NFKBIZ	NFKB inhibitor zeta (NFKBIZ)	1	0	0	1	1	0	0	0	0	0	0	3	3	0	100
MMP25	matrix metallopeptidase 25 (MMP25)	1	0	0	0	1	0	1	0	0	0	0	3	3	0	100
WNK4	WNK lysine deficient protein kinase 4 (WNK4)	1	0	0	1	1	0	0	0	0	0	0	3	3	0	100
BMP6	bone morphogenetic protein 6 (BMP6)	1	0	0	1	1	0	0	0	0	0	0	3	3	0	100
XCL2	C-X-C motif chemokine ligand 2 (CXCL2)	1	0	0	1	1	0	0	0	0	0	0	3	3	0	100
TAC1	cartilage acidic protein 1 (CRTAC1)	1	0	0	1	1	0	0	0	1	1	0	5	3	2	110
MIR590	microRNA 590 (MIR590), microRNA	1	0	0	1	1	0	0	0	0	0	0	3	3	0	100
TEK	TEK receptor tyrosine kinase (TEK)	1	0	0	1	1	0	0	0	0	1	0	4	3	1	110
TFRC	transferrin receptor (TFRC)	1	0	0	1	1	0	0	0	1	0	0	4	3	1	110
THBS1	thrombospondin 1 (THBS1)	1	0	0	1	1	0	0	0	1	1	1	6	3	2	111
TMSB4X	thymosin beta 4, X-linked (TMSB4X)	1	0	0	1	1	0	0	0	0	0	0	3	3	0	100
TYRO3	TYRO3 protein tyrosine kinase (TYRO3)	1	0	0	1	1	0	0	0	0	0	0	3	3	0	100
UMOD	uromodulin like 1 (UMODL1)	1	0	0	1	1	0	0	0	1	1	0	5	3	2	110
TRPV1	transient receptor potential cation channel subfamily V member 1 (TRPV1)	1	0	0	1	1	0	0	0	1	1	1	6	3	2	111
TMEM258	transmembrane protein 258 (TMEM258)	1	0	0	1	1	0	0	0	0	0	0	3	3	0	100
WNT5A	Wnt family member 5A (WNT5A)	1	0	0	1	1	0	0	0	1	0	0	4	3	1	110
ZFP36	ZFP36 ring finger protein-like 1 (ZFP36L1)	1	0	0	1	1	0	0	0	0	0	0	3	3	0	100
MIR766	microRNA 766 (MIR766), microRNA	1	0	0	1	1	0	0	0	0	0	0	3	3	0	100
CXCR4	C-X-C motif chemokine receptor 4 (CXCR4)	1	0	0	1	1	0	0	0	1	1	0	5	3	2	110
SCG2	secretogranin II (SCG2)	1	0	0	1	1	0	0	0	0	0	0	3	3	0	100
FKRP	fukutin related protein (FKRP)	1	0	0	1	1	0	0	0	0	0	0	3	3	0	100
PLA2G7	phospholipase A2 group VII (PLA2G7)	1	0	0	1	1	0	0	0	1	1	0	5	3	2	110
CALCA	calcitonin related polypeptide alpha (CALCA)	1	0	0	1	1	0	0	0	1	0	0	4	3	1	110
MCPH1	microcephalin 1 (MCPH1)	1	0	0	1	1	0	0	0	0	0	0	3	3	0	100
RHBDF2	rhomboid 5 homolog 2 (RHBDF2)	1	0	0	1	1	0	0	0	0	0	0	3	3	0	100
ZC3H12A	zinc finger CCCH-type containing 12A (ZC3H12A)	1	0	0	1	1	0	0	0	1	1	1	6	3	2	111
TRIM45	tripartite motif containing 45 (TRIM45)	1	0	0	0	1	0	0	1	0	0	0	3	3	0	100
CSRP3	cysteine and glycine rich protein 3 (CSRP3)	1	0	0	1	1	0	0	0	0	0	0	3	3	0	100
AKNA	AT-hook transcription factor (AKNA)	1	0	0	1	1	0	0	0	0	0	0	3	3	0	100
FXR1	FMR1 autosomal homolog 1 (FXR1)	1	0	0	1	1	0	0	0	0	0	0	3	3	0	100
GPR68	G protein-coupled receptor 68 (GPR68)	1	0	0	1	1	0	0	0	0	0	0	3	3	0	100
ADAMTS12	ADAM metallopeptidase with thrombospondin type 1 motif 12 (ADAMTS12)	1	0	0	1	1	0	0	0	0	0	0	3	3	0	100
BAP1	ubiquitin associated protein 1 like (UBAP1L)	1	0	0	1	1	0	0	0	0	0	0	3	3	0	100
JAM3	junctional adhesion molecule 3 (JAM3)	1	0	1	0	1	0	0	0	0	0	0	3	3	0	100
HYAL3	hyaluronoglucosaminidase 3 (HYAL3)	1	0	0	1	1	0	0	0	0	0	0	3	3	0	100
PLA2G10	phospholipase A2 group X (PLA2G10)	1	0	0	1	1	0	0	0	1	0	0	4	3	1	110
CUL3	cullin 3 (CUL3)	1	0	0	0	1	1	0	0	0	0	0	3	3	0	100
AFAP1L2	actin filament associated protein 1 like 2 (AFAP1L2)	1	0	0	1	1	0	0	0	0	0	0	3	3	0	100
CREB3L3	cAMP responsive element binding protein 3 like 3 (CREB3L3)	1	0	0	1	1	0	0	0	0	0	0	3	3	0	100
SEMA7A	semaphorin 7A (John Milton Hagen blood group) (SEMA7A)	1	0	0	1	1	0	0	0	0	0	0	3	3	0	100
AP3B1	adaptor related protein complex 3 beta 1 subunit (AP3B1)	1	0	0	1	1	0	0	0	0	0	0	3	3	0	100
VAMP8	vesicle associated membrane protein 8 (VAMP8)	1	0	0	0	0	1	1	0	1	0	0	4	3	1	110
HYAL2	hyaluronoglucosaminidase 2 (HYAL2)	1	0	0	1	1	0	0	0	0	0	0	3	3	0	100
TRADD	TNFRSF1A associated via death domain (TRADD)	1	0	1	0	1	0	0	0	0	0	0	3	3	0	100
SNAP23	synaptosome associated protein 23 (SNAP23)	1	0	0	0	0	1	1	0	0	0	0	3	3	0	100
CCN4	cellular communication network factor 4	1	0	0	1	1	0	0	0	0	0	0	3	3	0	100
IER3	MIER family member 3 (MIER3)	1	0	0	1	1	0	0	0	0	0	0	3	3	0	100
ACVR1	activin A receptor type 1 (ACVR1)	1	0	0	1	1	0	0	0	0	0	0	3	3	0	100
DUOXA1	dual oxidase maturation factor 1 (DUOXA1)	1	0	0	1	1	0	0	0	0	0	0	3	3	0	100
NLRP12	NLR family pyrin domain containing 12 (NLRP12)	1	0	0	1	1	0	0	0	0	0	0	3	3	0	100
KLF4	Kruppel like factor 4 (KLF4)	1	0	0	1	1	0	0	0	0	0	0	3	3	0	100
ADIPOQ	progestin and adipoQ receptor family member 3 (PAQR3)	1	0	0	1	1	0	0	0	1	1	0	5	3	2	110
FADS2	fatty acid desaturase 2 (FADS2)	1	0	0	1	1	0	0	0	1	1	0	5	3	2	110
LY86	lymphocyte antigen 86 (LY86)	1	0	0	0	1	0	1	0	0	0	0	3	3	0	100
NR1D1	nuclear receptor subfamily 1 group D member 1 (NR1D1)	1	0	0	1	1	0	0	0	0	0	0	3	3	0	100
CLOCK	cryptochrome circadian clock 2 (CRY2)	1	0	0	1	1	0	0	0	1	0	0	4	3	1	110
HDAC9	histone deacetylase 9 (HDAC9)	1	0	0	1	1	0	0	0	0	1	0	4	3	1	110
HDAC4	histone deacetylase 4 (HDAC4)	1	0	0	1	1	0	0	0	0	1	0	4	3	1	110
SPATA2	spermatogenesis associated 2 (SPATA2)	1	0	0	1	1	0	0	0	0	0	0	3	3	0	100
ZEB2	zinc finger E-box binding homeobox 2 (ZEB2)	1	0	0	1	1	0	0	0	0	0	0	3	3	0	100
PJA2	praja ring finger ubiquitin ligase 2 (PJA2)	1	0	0	0	1	1	0	0	0	0	0	3	3	0	100
AREL1	apoptosis resistant E3 ubiquitin protein ligase 1 (AREL1)	1	0	0	0	1	1	0	0	0	0	0	3	3	0	100
NR1H4	nuclear receptor subfamily 1 group H member 4 (NR1H4)	1	0	0	1	1	0	0	0	1	0	0	4	3	1	110
NR1D2	nuclear receptor subfamily 1 group D member 2 (NR1D2)	1	0	0	1	1	0	0	0	0	0	0	3	3	0	100
ABCA1	ATP binding cassette subfamily A member 1 (ABCA1)	0	1	0	1	1	0	0	0	1	1	0	5	3	2	110
ACVR1B	activin A receptor type 1B (ACVR1B)	0	1	0	1	1	0	0	0	0	0	0	3	3	0	100
APLNR	apelin receptor (APLNR)	0	1	0	1	1	0	0	0	1	1	0	5	3	2	110
CD48	CD48 molecule (CD48)	0	1	1	0	1	0	0	0	0	0	0	3	3	0	100
CLEC5A	C-type lectin domain family 5 member A (CLEC5A)	0	1	0	0	1	0	1	0	0	0	0	3	3	0	100
EDN1	endothelin 1 (EDN1)	0	1	0	1	1	0	0	0	1	1	0	5	3	2	110
EREG	epiregulin (EREG)	0	1	0	1	1	0	0	0	0	0	0	3	3	0	100
GCH1	GTP cyclohydrolase 1 (GCH1)	0	1	0	1	1	0	0	0	1	1	0	5	3	2	110
GP1BA	glycoprotein Ib platelet alpha subunit (GP1BA)	0	1	0	1	1	0	0	0	0	0	0	3	3	0	100
HAS2	hyaluronan synthase 2 (HAS2)	0	1	0	1	1	0	0	0	0	0	0	3	3	0	100
HBEGF	heparin binding EGF like growth factor (HBEGF)	0	1	0	1	1	0	0	0	1	0	0	4	3	1	110
IFITM1	interferon induced transmembrane protein 10 (IFITM10)	0	1	0	0	0	1	0	1	0	0	0	3	3	0	100
INHBA	inhibin beta A subunit (INHBA)	0	1	0	1	1	0	0	0	0	0	0	3	3	0	100
ITGB8	integrin subunit beta 8 (ITGB8)	0	1	0	1	1	0	0	0	0	0	0	3	3	0	100
KLF6	Kruppel like factor 6 (KLF6)	0	1	0	1	1	0	0	0	1	0	0	4	3	1	110
LPAR1	lysophosphatidic acid receptor 1 (LPAR1)	0	1	0	1	1	0	0	0	1	0	0	4	3	1	110
MET	guanidinoacetate N-methyltransferase (GAMT)	0	1	0	1	1	0	0	0	1	0	0	4	3	1	110
NAMPT	nicotinamide phosphoribosyltransferase (NAMPT)	0	1	0	1	1	0	0	0	1	1	0	5	3	2	110
OPRK1	opioid receptor kappa 1 (OPRK1)	0	1	0	1	1	0	0	0	1	1	0	5	3	2	110
PDPN	podoplanin (PDPN)	0	1	0	1	1	0	0	0	0	0	0	3	3	0	100
PRKACB	protein kinase cAMP-activated catalytic subunit beta (PRKACB)	0	0	1	0	0	1	1	0	0	0	1	4	3	0	101
RGS16	regulator of G-protein signaling 16 (RGS16)	0	1	0	1	1	0	0	0	0	0	0	3	3	0	100
ROS1	protein S (alpha) (PROS1)	0	1	0	1	1	0	0	0	1	0	0	4	3	1	110
TAPBP	TAP binding protein (tapasin) (TAPBP)	0	1	1	0	0	1	0	0	0	0	0	3	3	0	100
CXCL12	C-X-C motif chemokine ligand 12 (CXCL12)	0	0	1	1	1	0	0	0	1	1	0	5	3	2	110
CTNND1	catenin delta 1 (CTNND1)	0	0	1	1	1	0	0	0	0	0	0	3	3	0	100
CTTN	cortactin (CTTN)	0	0	1	1	1	0	0	0	0	0	0	3	3	0	100
MMP10	matrix metallopeptidase 10 (MMP10)	0	0	1	1	1	0	0	0	0	1	0	4	3	1	110
THY1	Thy-1 cell surface antigen (THY1)	0	0	1	1	1	0	0	0	0	0	0	3	3	0	100
ITGB7	integrin subunit beta 7 (ITGB7)	0	0	1	0	1	1	0	0	0	0	0	3	3	0	100
PXN	paxillin (PXN)	0	0	1	1	1	0	0	0	0	0	0	3	3	0	100
CRK	v-crk avian sarcoma virus CT10 oncogene homolog (CRK)	0	0	1	0	0	0	1	1	1	1	0	5	3	2	110
CXCL16	C-X-C motif chemokine ligand 16 (CXCL16)	0	0	1	1	1	0	0	0	1	1	0	5	3	2	110
ITGA3	integrin subunit alpha 3 (ITGA3)	0	0	1	1	1	0	0	0	0	0	0	3	3	0	100
ICAM2	intercellular adhesion molecule 2 (ICAM2)	0	0	1	0	0	1	1	0	0	0	0	3	3	0	100
ITGB4	integrin subunit beta 4 (ITGB4)	0	0	1	1	1	0	0	0	1	0	0	4	3	1	110
CEACAM5	carcinoembryonic antigen related cell adhesion molecule 5 (CEACAM5)	0	0	1	1	1	0	0	0	1	0	0	4	3	1	110
ROCK2	Rho associated coiled-coil containing protein kinase 2 (ROCK2)	0	0	1	1	1	0	0	0	1	1	0	5	3	2	110
ITGA6	integrin subunit alpha 6 (ITGA6)	0	0	1	1	1	0	0	0	0	0	0	3	3	0	100
CCR8	C-C motif chemokine receptor 8 (CCR8)	0	0	1	1	1	0	0	0	0	0	0	3	3	0	100
CCL28	C-C motif chemokine ligand 28 (CCL28)	0	0	1	1	1	0	0	0	0	0	0	3	3	0	100
CXCL14	C-X-C motif chemokine ligand 14 (CXCL14)	0	0	1	1	1	0	0	0	0	0	0	3	3	0	100
HMMR	hyaluronan mediated motility receptor (HMMR)	0	0	1	1	1	0	0	0	0	0	0	3	3	0	100
CCL27	C-C motif chemokine ligand 27 (CCL27)	0	0	1	1	1	0	0	0	1	0	0	4	3	1	110
LMNA	lamin A/C (LMNA)	0	0	1	1	1	0	0	0	1	0	0	4	3	1	110
PARP1	poly(ADP-ribose) polymerase family member 15 (PARP15)	0	0	1	1	1	0	0	0	1	1	0	5	3	2	110
FAS	Fas cell surface death receptor (FAS)	0	0	1	1	1	0	0	0	0	0	0	3	3	0	100
CASP7	caspase 7 (CASP7)	0	0	1	1	1	0	0	0	0	1	0	4	3	1	110
BAD	BCL2 associated agonist of cell death (BAD)	0	0	1	1	1	0	0	0	0	0	0	3	3	0	100
BCL2L14	BCL2 like 14 (BCL2L14)	0	0	1	1	1	0	0	0	0	0	0	3	3	0	100
DIABLO	diablo IAP-binding mitochondrial protein (DIABLO)	0	0	1	1	1	0	0	0	0	0	0	3	3	0	100
BCL2A1	BCL2 related protein A1 (BCL2A1)	0	0	1	1	1	0	0	0	1	1	0	5	3	2	110
BAX	transmembrane BAX inhibitor motif containing 6 (TMBIM6)	0	0	1	1	1	0	0	0	0	0	0	3	3	0	100
TANK	TRAF family member associated NFKB activator (TANK)	0	0	1	0	1	0	1	0	0	0	0	3	3	0	100
CFLAR	CASP8 and FADD like apoptosis regulator (CFLAR)	0	0	1	1	1	0	0	0	0	0	0	3	3	0	100
CASP6	caspase 6 (CASP6)	0	0	1	1	1	0	0	0	0	0	0	3	3	0	100
TNFRSF10B	tumor necrosis factor receptor superfamily member 10b (TNFRSF10B)	0	0	1	1	1	0	0	0	1	0	0	4	3	1	110
TNFRSF10A	tumor necrosis factor receptor superfamily member 10a (TNFRSF10A)	0	0	1	1	1	0	0	0	0	0	0	3	3	0	100
DAPK1	death associated protein kinase 1 (DAPK1)	0	0	1	1	1	0	0	0	0	0	0	3	3	0	100
PPP3CB	protein phosphatase 3 catalytic subunit beta (PPP3CB)	0	0	1	0	0	1	1	0	0	0	0	3	3	0	100
NFAT5	nuclear factor of activated T-cells 5, tonicity-responsive (NFAT5)	0	0	1	1	1	0	0	0	0	0	0	3	3	0	100
MAPK11	mitogen-activated protein kinase 11 (MAPK11)	0	0	1	0	0	0	1	1	0	0	1	4	3	0	101
PPP3R1	protein phosphatase 3 regulatory subunit B, alpha (PPP3R1)	0	0	1	0	0	1	1	0	0	0	0	3	3	0	100
PPP3CA	protein phosphatase 3 catalytic subunit alpha (PPP3CA)	0	0	1	0	0	1	1	0	0	0	0	3	3	0	100
SERPINC1	serpin family C member 1 (SERPINC1)	0	0	1	1	1	0	0	0	0	1	0	4	3	1	110
SERPIND1	serpin family D member 1 (SERPIND1)	0	0	1	1	1	0	0	0	0	0	0	3	3	0	100
PIAS3	protein inhibitor of activated STAT 3 (PIAS3)	0	0	1	1	1	0	0	0	0	0	0	3	3	0	100
TGFB2	transforming growth factor beta 2 (TGFB2)	0	0	1	1	1	0	0	0	0	1	1	5	3	1	111
PRKCB	protein kinase C beta (PRKCB)	0	0	0	1	1	1	0	0	0	0	1	4	3	0	101
IL26	interleukin 26 (IL26)	0	0	1	1	0	0	0	1	0	0	0	3	3	0	100
IL31	interleukin 31 (IL31)	0	0	1	0	1	0	0	1	0	0	0	3	3	0	100
BMP4	bone morphogenetic protein 4 (BMP4)	0	0	1	1	1	0	0	0	0	0	0	3	3	0	100
TGFB3	transforming growth factor beta 3 (TGFB3)	0	0	1	1	1	0	0	0	0	1	1	5	3	1	111
TBX21	T-box 21 (TBX21)	0	0	1	1	1	0	0	0	0	0	0	3	3	0	100
ACE	N-acetyltransferase 2 (arylamine N-acetyltransferase) (NAT2)	0	0	1	1	1	0	0	0	1	1	0	5	3	2	110
TGFA	transforming growth factor alpha (TGFA)	0	0	1	1	1	0	0	0	0	1	0	4	3	1	110
COL1A1	collagen type I alpha 1 (COL1A1)	0	0	0	1	1	1	0	0	0	0	1	4	3	0	101
BMPR2	bone morphogenetic protein receptor type 2 (BMPR2)	0	0	1	1	1	0	0	0	0	0	0	3	3	0	100
PDGFB	platelet derived growth factor subunit B (PDGFB)	0	0	1	1	1	0	0	0	1	0	0	4	3	1	110
TGFBR2	transforming growth factor beta receptor 2 (TGFBR2)	0	0	1	1	1	0	0	0	1	1	0	5	3	2	110
CISH	cytokine inducible SH2 containing protein (CISH)	0	0	1	0	1	0	0	1	1	0	0	4	3	1	110
IL17RB	interleukin 17 receptor B (IL17RB)	0	0	1	0	1	0	0	1	0	0	0	3	3	0	100
THPO	thrombopoietin (THPO)	0	0	1	1	1	0	0	0	1	0	0	4	3	1	110
PDGFRA	platelet derived growth factor receptor alpha (PDGFRA)	0	0	1	1	1	0	0	0	0	0	0	3	3	0	100
PDGFRB	platelet derived growth factor receptor beta (PDGFRB)	0	0	1	1	1	0	0	0	0	1	0	4	3	1	110
IFNA4	interferon alpha 4 (IFNA4)	0	0	1	0	0	0	1	1	0	0	0	3	3	0	100
IFNA10	interferon alpha 10 (IFNA10)	0	0	1	0	0	0	1	1	0	0	0	3	3	0	100
IFNA5	interferon alpha 5 (IFNA5)	0	0	1	0	0	0	1	1	0	0	0	3	3	0	100
IFNA6	interferon alpha 6 (IFNA6)	0	0	1	0	0	0	1	1	0	0	0	3	3	0	100
IFNA8	interferon alpha 8 (IFNA8)	0	0	1	0	0	0	1	1	0	0	0	3	3	0	100
NFIL3	nuclear factor, interleukin 3 regulated (NFIL3)	0	0	1	1	1	0	0	0	0	0	0	3	3	0	100
TGFBR1	transforming growth factor beta receptor 1 (TGFBR1)	0	0	1	1	1	0	0	0	1	1	0	5	3	2	110
ENG	endoglin (ENG)	0	0	1	1	1	0	0	0	1	1	0	5	3	2	110
IL3RA	interleukin 3 receptor subunit alpha (IL3RA)	0	0	1	0	1	0	0	1	0	0	0	3	3	0	100
CAMK2D	calcium/calmodulin dependent protein kinase II delta (CAMK2D)	0	0	0	1	1	0	0	1	0	0	1	4	3	0	101
IL13RA1	interleukin 13 receptor subunit alpha 1 (IL13RA1)	0	0	1	1	0	0	0	1	0	0	0	3	3	0	100
ALOX12	arachidonate 12-lipoxygenase, 12S type (ALOX12)	0	0	1	1	1	0	0	0	1	1	0	5	3	2	110
LTC4S	leukotriene C4 synthase (LTC4S)	0	0	1	1	1	0	0	0	1	1	0	5	3	2	110
TBXAS1	thromboxane A synthase 1 (TBXAS1)	0	0	1	1	1	0	0	0	1	1	0	5	3	2	110
PTGS1	prostaglandin-endoperoxide synthase 1 (PTGS1)	0	0	1	1	1	0	0	0	1	1	0	5	3	2	110
PTGDS	prostaglandin D2 synthase (PTGDS)	0	0	1	1	1	0	0	0	1	0	0	4	3	1	110
NR4A2	nuclear receptor subfamily 4 group A member 2 (NR4A2)	0	0	1	1	1	0	0	0	1	0	0	4	3	1	110
HSPD1	heat shock protein family D (Hsp60) member 1 (HSPD1)	0	0	1	1	1	0	0	0	1	0	0	4	3	1	110
PPARGC1A	PPARG coactivator 1 alpha (PPARGC1A)	0	0	1	1	1	0	0	0	1	0	0	4	3	1	110
CITED2	Cbp/p300 interacting transactivator with Glu/Asp rich carboxy-terminal domain 2 (CITED2)	0	0	1	1	1	0	0	0	0	0	0	3	3	0	100
CREM	cAMP responsive element modulator (CREM)	0	0	1	1	1	0	0	0	1	0	0	4	3	1	110
PDE4A	phosphodiesterase 4A (PDE4A)	0	0	1	1	1	0	0	0	1	1	0	5	3	2	110
PDE4D	phosphodiesterase 4D interacting protein (PDE4DIP)	0	0	1	1	1	0	0	0	1	1	0	5	3	2	110
ADRB2	adrenoceptor beta 2 (ADRB2)	0	0	1	1	1	0	0	0	1	1	0	5	3	2	110
PRKACG	protein kinase cAMP-activated catalytic subunit gamma (PRKACG)	0	0	1	0	0	1	1	0	0	0	0	3	3	0	100
SARM1	sterile alpha and TIR motif containing 1 (SARM1)	0	0	1	0	1	0	1	0	0	0	0	3	3	0	100
VTCN1	V-set domain containing T cell activation inhibitor 1 (VTCN1)	0	0	1	1	1	0	0	0	0	0	0	3	3	0	100
SLAMF7	SLAM family member 7 (SLAMF7)	0	0	1	0	1	1	0	0	0	0	0	3	3	0	100
PIGR	polymeric immunoglobulin receptor (PIGR)	0	0	1	1	0	0	1	0	0	0	0	3	3	0	100
CD5	CD53 molecule (CD53)	0	0	1	1	1	0	0	0	0	0	0	3	3	0	100
KITLG	KIT ligand (KITLG)	0	0	1	1	1	0	0	0	0	0	0	3	3	0	100
CSK	proprotein convertase subtilisin/kexin type 1 (PCSK1)	0	0	1	0	0	1	0	1	0	0	0	3	3	0	100
SLC7A5	solute carrier family 7 member 5 (SLC7A5)	0	0	1	1	1	0	0	0	0	0	0	3	3	0	100
FCER2	Fc fragment of IgE receptor II (FCER2)	0	0	1	0	1	0	0	1	0	0	0	3	3	0	100
FLT3LG	fms related tyrosine kinase 3 ligand (FLT3LG)	0	0	1	0	1	0	0	1	1	0	0	4	3	1	110
FCAR	Fc fragment of IgA receptor (FCAR)	0	0	1	0	1	0	1	0	0	0	0	3	3	0	100
DPP4	dipeptidyl peptidase 4 (DPP4)	0	0	1	1	1	0	0	0	1	1	0	5	3	2	110
MST1R	macrophage stimulating 1 receptor (MST1R)	0	0	1	1	1	0	0	0	0	0	0	3	3	0	100
CD38	CD38 molecule (CD38)	0	0	1	1	1	0	0	0	1	0	0	4	3	1	110
TXK	TXK tyrosine kinase (TXK)	0	0	1	0	1	0	1	0	0	0	0	3	3	0	100
EDNRA	endothelin receptor type A (EDNRA)	0	0	1	1	1	0	0	0	1	1	0	5	3	2	110
ITK	IL2 inducible T-cell kinase (ITK)	0	0	1	0	0	1	1	0	0	0	0	3	3	0	100
PAG1	sperm associated antigen 16 (SPAG16)	0	0	1	0	1	1	0	0	0	0	0	3	3	0	100
RPS6KA1	ribosomal protein S6 kinase A1 (RPS6KA1)	0	0	1	0	0	0	1	1	1	0	0	4	3	1	110
HDAC1	histone deacetylase 11 (HDAC11)	0	0	1	1	1	0	0	0	0	0	0	3	3	0	100
RAP1A	RAP1A, member of RAS oncogene family (RAP1A)	0	0	1	0	0	1	1	0	0	0	0	3	3	0	100
SHC1	SHC adaptor protein 1 (SHC1)	0	0	1	0	0	0	1	1	1	1	0	5	3	2	110
PLA2G4A	phospholipase A2 group IVA (PLA2G4A)	0	0	1	1	1	0	0	0	1	0	1	5	3	1	111
ATF3	activating transcription factor 3 (ATF3)	0	0	1	1	1	0	0	0	1	1	0	5	3	2	110
RAPGEF3	Rap guanine nucleotide exchange factor 3 (RAPGEF3)	0	0	1	0	1	1	0	0	1	0	0	4	3	1	110
DUSP6	dual specificity phosphatase 6 (DUSP6)	0	0	1	0	0	0	1	1	0	0	0	3	3	0	100
PRKCA	protein interacting with PRKCA 1 (PICK1)	0	0	1	1	1	0	0	0	1	1	1	6	3	2	111
MAP2K2	mitogen-activated protein kinase kinase 2 (MAP2K2)	0	0	1	1	1	0	0	0	0	0	0	3	3	0	100
YWHAQ	tyrosine 3-monooxygenase/tryptophan 5-monooxygenase activation protein theta (YWHAQ)	0	0	1	1	1	0	0	0	0	0	0	3	3	0	100
ATF2	activating transcription factor 2 (ATF2)	0	0	1	0	0	0	1	1	0	0	0	3	3	0	100
ETS2	ETS proto-oncogene 2, transcription factor (ETS2)	0	0	1	1	1	0	0	0	0	0	0	3	3	0	100
ATF4	activating transcription factor 4 (ATF4)	0	0	1	1	1	0	0	0	0	1	0	4	3	1	110
MAPKAPK3	mitogen-activated protein kinase-activated protein kinase 3 (MAPKAPK3)	0	0	1	0	0	0	1	1	0	0	0	3	3	0	100
EGF	vascular endothelial growth factor A (VEGFA)	0	0	1	1	1	0	0	0	0	0	0	3	3	0	100
DUSP1	dual specificity phosphatase 13 (DUSP13)	0	0	1	1	1	0	0	0	1	0	0	4	3	1	110
MAP3K5	mitogen-activated protein kinase kinase kinase 5 (MAP3K5)	0	0	1	1	1	0	0	0	1	1	0	5	3	2	110
HSPB1	heat shock protein family B (small) member 11 (HSPB11)	0	0	1	1	1	0	0	0	1	1	0	5	3	2	110
BRAF	non-specific cytotoxic cell receptor protein 1 homolog (zebrafish) (NCCRP1)	0	0	1	1	1	0	0	0	0	0	0	3	3	0	100
TLN1	talin 1 (TLN1)	0	0	1	1	1	0	0	0	0	0	0	3	3	0	100
ELK1	ELK1, ETS transcription factor (ELK1)	0	0	1	0	0	0	1	1	0	1	0	4	3	1	110
CD244	CD244 molecule (CD244)	0	0	1	1	1	0	0	0	0	0	0	3	3	0	100
KLRB1	killer cell lectin like receptor B1 (KLRB1)	0	0	1	1	0	1	0	0	0	0	0	3	3	0	100
KLRD1	killer cell lectin like receptor D1 (KLRD1)	0	0	1	0	0	1	1	0	0	0	0	3	3	0	100
NCR1	natural cytotoxicity triggering receptor 1 (NCR1)	0	0	1	0	1	1	0	0	0	0	0	3	3	0	100
NCR2	natural cytotoxicity triggering receptor 2 (NCR2)	0	0	1	0	0	1	1	0	0	0	0	3	3	0	100
CARD14	caspase recruitment domain family member 14 (CARD14)	0	0	1	1	1	0	0	0	0	0	0	3	3	0	100
MAP2K7	mitogen-activated protein kinase kinase 7 (MAP2K7)	0	0	1	0	0	0	1	1	0	0	0	3	3	0	100
BCL3	B-cell CLL/lymphoma 3 (BCL3)	0	0	1	1	1	0	0	0	1	0	0	4	3	1	110
CSNK2A1	casein kinase 2 alpha 1 (CSNK2A1)	0	0	1	1	1	0	0	0	0	0	0	3	3	0	100
IFI30	IFI30, lysosomal thiol reductase (IFI30)	0	0	1	0	0	1	0	1	1	0	0	4	3	1	110
XBP1	syntaxin binding protein 1 (STXBP1)	0	0	1	1	1	0	0	0	0	1	0	4	3	1	110
HLA-DQA2	major histocompatibility complex, class II, DQ alpha 2 (HLA-DQA2)	0	0	1	0	0	1	0	1	0	0	0	3	3	0	100
HLA-DQB2	major histocompatibility complex, class II, DQ beta 2 (HLA-DQB2)	0	0	1	0	0	1	0	1	0	0	0	3	3	0	100
HLA-DPA1	major histocompatibility complex, class II, DP alpha 1 (HLA-DPA1)	0	0	1	0	0	1	0	1	0	0	0	3	3	0	100
MDM2	MDM2 proto-oncogene, E3 ubiquitin protein ligase (MDM2)	0	0	1	1	1	0	0	0	1	1	0	5	3	2	110
RPS6KB1	ribosomal protein S6 kinase B1 (RPS6KB1)	0	0	1	1	1	0	0	0	1	0	0	4	3	1	110
TSC1	tuberous sclerosis 1 (TSC1)	0	0	1	1	1	0	0	0	0	0	0	3	3	0	100
PRDX1	peroxiredoxin 1 (PRDX1)	0	0	1	1	1	0	0	0	0	0	0	3	3	0	100
NCF2	neutrophil cytosolic factor 2 (NCF2)	0	0	1	0	0	1	1	0	0	0	0	3	3	0	100
PRF1	perforin 1 (PRF1)	0	0	1	1	1	0	0	0	0	0	0	3	3	0	100
GZMB	granzyme B (GZMB)	0	0	1	1	1	0	0	0	0	0	0	3	3	0	100
GPX2	glutathione peroxidase 2 (GPX2)	0	0	1	1	1	0	0	0	0	0	0	3	3	0	100
BPI	BPI fold containing family A member 3 (BPIFA3)	0	0	1	0	1	0	1	0	0	0	0	3	3	0	100
GZMA	granzyme A (GZMA)	0	0	1	1	1	0	0	0	0	0	0	3	3	0	100
TNFSF18	tumor necrosis factor superfamily member 18 (TNFSF18)	0	0	1	0	1	0	0	1	0	0	0	3	3	0	100
TRAF5	TNF receptor associated factor 5 (TRAF5)	0	0	1	1	1	0	0	0	0	0	0	3	3	0	100
TNFRSF12A	tumor necrosis factor receptor superfamily member 12A (TNFRSF12A)	0	0	1	0	1	0	0	1	1	1	0	5	3	2	110
TNFRSF17	tumor necrosis factor receptor superfamily member 17 (TNFRSF17)	0	0	1	0	1	0	0	1	1	0	0	4	3	1	110
TNFSF12	tumor necrosis factor superfamily member 12 (TNFSF12)	0	0	1	0	1	0	0	1	1	1	0	5	3	2	110
TNFSF8	tumor necrosis factor superfamily member 8 (TNFSF8)	0	0	1	0	1	0	0	1	0	0	0	3	3	0	100
TRAF1	TNF receptor associated factor 1 (TRAF1)	0	0	1	1	1	0	0	0	1	0	0	4	3	1	110
APOB	apolipoprotein B (APOB)	0	0	0	1	1	0	1	0	1	1	0	5	3	2	110
RETN	resistin (RETN)	0	0	0	1	1	0	1	0	1	1	0	5	3	2	110
VEGFA	vascular endothelial growth factor A (VEGFA)	0	0	0	1	1	0	0	1	1	1	0	5	3	2	110
CD274	CD274 molecule (CD274)	0	0	0	1	1	1	0	0	0	0	0	3	3	0	100
SMAD7	SMAD family member 7 (SMAD7)	0	0	0	1	1	0	0	1	0	0	0	3	3	0	100
PLAU	plasminogen activator, urokinase receptor (PLAUR)	0	0	0	1	1	0	1	0	1	1	0	5	3	2	110
PDCD1	programmed cell death 1 (PDCD1)	0	0	0	1	1	1	0	0	0	0	0	3	3	0	100
CDH1	protocadherin 17 (PCDH17)	0	0	0	1	1	1	0	0	0	0	0	3	3	0	100
TNFRSF6B	tumor necrosis factor receptor superfamily member 6b (TNFRSF6B)	0	0	0	1	1	0	0	1	0	0	0	3	3	0	100
ERAP1	endoplasmic reticulum aminopeptidase 1 (ERAP1)	0	0	0	1	1	1	0	0	0	0	0	3	3	0	100
MPO	complement component 2 (C2)	0	0	0	1	1	0	1	0	1	1	0	5	3	2	110
ITLN1	intelectin 1 (ITLN1)	0	0	0	1	1	0	1	0	0	0	0	3	3	0	100
FGF2	fibroblast growth factor 22 (FGF22)	0	0	0	1	1	0	0	1	1	1	0	5	3	2	110
LGALS3	lectin, galactoside binding soluble 3 (LGALS3)	0	0	0	1	1	0	1	0	1	1	0	5	3	2	110
BIRC5	baculoviral IAP repeat containing 5 (BIRC5)	0	0	0	1	1	0	0	1	0	1	0	4	3	1	110
FOXO3	forkhead box O3 (FOXO3)	0	0	0	1	1	0	0	1	1	1	0	5	3	2	110
EGR1	early growth response 1 (EGR1)	0	0	0	1	1	0	0	1	1	1	0	5	3	2	110
FOXO1	forkhead box O1 (FOXO1)	0	0	0	1	1	0	0	1	1	0	0	4	3	1	110
PRKN	parkin RBR E3 ubiquitin protein ligase	0	0	0	1	1	1	0	0	0	0	0	3	3	0	100
CXCR1	C-X-C motif chemokine receptor 1 (CXCR1)	0	0	0	1	1	0	1	0	0	0	0	3	3	0	100
IDH1	isocitrate dehydrogenase (NADP(+)) 1, cytosolic (IDH1)	0	0	0	1	1	0	1	0	0	0	0	3	3	0	100
HBB	hemoglobin subunit beta (HBB)	0	0	0	1	1	0	1	0	0	0	0	3	3	0	100
CAMP	cAMP responsive element binding protein 5 (CREB5)	0	0	0	1	1	0	1	0	1	0	0	4	3	1	110
POMC	proopiomelanocortin (POMC)	0	0	0	1	1	0	0	1	1	0	0	4	3	1	110
ZEB1	zinc finger E-box binding homeobox 1 (ZEB1)	0	0	0	1	1	0	0	1	0	1	0	4	3	1	110
VHL	von Hippel-Lindau tumor suppressor (VHL)	0	0	0	1	1	1	0	0	1	0	0	4	3	1	110
SQSTM1	sequestosome 1 (SQSTM1)	0	0	0	1	1	0	0	1	0	1	0	4	3	1	110
CST3	cystatin C (CST3)	0	0	0	1	1	0	1	0	1	1	0	5	3	2	110
TWIST1	twist family bHLH transcription factor 1 (TWIST1)	0	0	0	1	1	0	0	1	0	0	0	3	3	0	100
MRC1	mannose receptor, C type 1 (MRC1)	0	0	0	1	1	1	0	0	1	1	0	5	3	2	110
KEAP1	kelch like ECH associated protein 1 (KEAP1)	0	0	0	1	1	1	0	0	1	0	0	4	3	1	110
IFNL3	interferon lambda 3 (IFNL3)	0	0	0	1	1	0	0	1	0	0	0	3	3	0	100
SOX2	SRY-box 2 (SOX2)	0	0	0	1	1	0	0	1	0	1	0	4	3	1	110
HSPA5	heat shock protein family A (Hsp70) member 5 (HSPA5)	0	0	0	1	1	1	0	0	1	0	0	4	3	1	110
RORC	RAR related orphan receptor C (RORC)	0	0	0	1	1	0	0	1	0	0	0	3	3	0	100
LTF	lactotransferrin (LTF)	0	0	0	1	1	0	1	0	0	0	0	3	3	0	100
ORMDL3	ORMDL sphingolipid biosynthesis regulator 3 (ORMDL3)	0	0	0	1	1	0	1	0	0	0	0	3	3	0	100
IRS1	insulin receptor substrate 1 (IRS1)	0	0	0	1	1	0	0	1	1	1	0	5	3	2	110
YBX1	Y-box binding protein 1 (YBX1)	0	0	0	1	1	0	0	1	0	0	0	3	3	0	100
UBE2L3	ubiquitin conjugating enzyme E2 L3 (UBE2L3)	0	0	0	1	1	1	0	0	0	1	0	4	3	1	110
SMARCA4	SWI/SNF related, matrix associated, actin dependent regulator of chromatin, subfamily a, member 4 (SMARCA4)	0	0	0	1	1	0	0	1	1	1	0	5	3	2	110
PML	promyelocytic leukemia (PML)	0	0	0	1	1	0	0	1	0	0	0	3	3	0	100
ADAM10	ADAM metallopeptidase domain 10 (ADAM10)	0	0	0	1	1	0	1	0	1	0	0	4	3	1	110
TIMP2	TIMP metallopeptidase inhibitor 2 (TIMP2)	0	0	0	1	1	0	1	0	0	1	0	4	3	1	110
DEFB4A	defensin beta 4A (DEFB4A)	0	0	0	1	1	0	1	0	0	1	0	4	3	1	110
CALR	calreticulin (CALR)	0	0	0	1	1	1	0	0	1	1	0	5	3	2	110
TTR	transthyretin (TTR)	0	0	0	1	1	0	1	0	1	1	0	5	3	2	110
CDK1	cyclin dependent kinase 10 (CDK10)	0	0	0	1	1	0	0	1	0	0	0	3	3	0	100
PKM	valosin containing protein lysine methyltransferase (VCPKMT)	0	0	0	1	1	0	1	0	0	1	0	4	3	1	110
COL2A1	collagen type II alpha 1 chain (COL2A1)	0	0	0	1	1	1	0	0	0	0	0	3	3	0	100
HPSE	heparanase (HPSE)	0	0	0	1	1	0	1	0	1	1	0	5	3	2	110
PRL	opioid related nociceptin receptor 1 (OPRL1)	0	0	0	1	1	0	0	1	1	0	0	4	3	1	110
ADAR	adenosine deaminase, RNA specific (ADAR)	0	0	0	1	1	0	0	1	0	0	0	3	3	0	100
STIM1	stromal interaction molecule 1 (STIM1)	0	0	0	1	1	1	0	0	0	1	0	4	3	1	110
PRKDC	protein kinase, DNA-activated, catalytic polypeptide (PRKDC)	0	0	0	1	1	0	1	0	0	0	0	3	3	0	100
ERAP2	endoplasmic reticulum aminopeptidase 2 (ERAP2)	0	0	0	1	1	1	0	0	0	0	0	3	3	0	100
TXN	ataxin 1 (ATXN1)	0	0	0	1	1	0	1	0	1	1	1	6	3	2	111
MUC5AC	mucin 5AC, oligomeric mucus/gel-forming (MUC5AC)	0	0	0	1	1	0	1	0	0	0	0	3	3	0	100
VIM	vimentin-type intermediate filament associated coiled-coil protein (VMAC)	0	0	0	1	1	0	0	1	0	0	0	3	3	0	100
KIR2DL1	killer cell immunoglobulin like receptor, two Ig domaiand long cytoplasmic tail 1 (KIR2DL1)	0	0	0	1	1	1	0	0	0	0	0	3	3	0	100
SAMHD1	SAM and HD domain containing deoxynucleoside triphosphate triphosphohydrolase 1 (SAMHD1)	0	0	0	1	1	0	0	1	0	0	0	3	3	0	100
ORAI1	ORAI calcium release-activated calcium modulator 1 (ORAI1)	0	0	0	1	1	1	0	0	0	1	0	4	3	1	110
IRS2	insulin receptor substrate 2 (IRS2)	0	0	0	1	1	0	0	1	1	0	0	4	3	1	110
TAB1	TGF-beta activated kinase 1/MAP3K7 binding protein 1 (TAB1)	0	0	0	1	0	0	1	1	0	0	0	3	3	0	100
CGAS	cyclic GMP-AMP synthase	0	0	0	1	1	0	1	0	0	0	0	3	3	0	100
ATG5	autophagy related 5 (ATG5)	0	0	0	1	1	0	1	0	0	0	0	3	3	0	100
F13A1	coagulation factor XIII A chain (F13A1)	0	0	0	1	1	0	0	1	1	1	0	5	3	2	110
ARSB	arylsulfatase B (ARSB)	0	0	0	1	1	0	1	0	0	0	0	3	3	0	100
OPTN	optineurin (OPTN)	0	0	0	1	1	0	1	0	0	0	0	3	3	0	100
HNRNPA2B1	heterogeneous nuclear ribonucleoprotein A2/B1 (HNRNPA2B1)	0	0	0	1	1	0	0	1	0	0	0	3	3	0	100
MME	membrane metallo-endopeptidase (MME)	0	0	0	1	1	0	1	0	1	0	0	4	3	1	110
NOS1	anosmin 1 (ANOS1)	0	0	0	1	1	0	1	0	1	1	0	5	3	2	110
GBP1	CGG triplet repeat binding protein 1 (CGGBP1)	0	0	0	1	1	0	0	1	0	0	0	3	3	0	100
KIR3DL1	killer cell immunoglobulin like receptor, three Ig domaiand long cytoplasmic tail 1 (KIR3DL1)	0	0	0	1	1	1	0	0	0	1	0	4	3	1	110
SLPI	secretory leukocyte peptidase inhibitor (SLPI)	0	0	0	1	1	0	1	0	1	0	0	4	3	1	110
HSPA6	heat shock protein family A (Hsp70) member 6 (HSPA6)	0	0	0	1	1	0	1	0	0	0	0	3	3	0	100
IFNL1	interferon lambda 1 (IFNL1)	0	0	0	1	1	0	0	1	0	0	0	3	3	0	100
SUMO1	small ubiquitin-like modifier 1 (SUMO1)	0	0	0	1	1	0	0	1	0	0	0	3	3	0	100
MX1	MX dynamin like GTPase 1 (MX1)	0	0	0	1	1	0	0	1	0	0	0	3	3	0	100
MUC16	mucin 16, cell surface associated (MUC16)	0	0	0	1	1	0	1	0	1	1	0	5	3	2	110
POU2F1	POU class 2 homeobox 1 (POU2F1)	0	0	0	1	1	0	0	1	0	1	0	4	3	1	110
IGF2R	insulin like growth factor 2 receptor (IGF2R)	0	0	0	1	1	0	1	0	0	0	0	3	3	0	100
SDC1	syndecan 1 (SDC1)	0	0	0	1	1	0	0	1	0	1	0	4	3	1	110
TNFRSF18	tumor necrosis factor receptor superfamily member 18 (TNFRSF18)	0	0	0	1	1	0	0	1	0	0	0	3	3	0	100
RNASET2	ribonuclease T2 (RNASET2)	0	0	0	1	1	0	1	0	0	0	0	3	3	0	100
LTB	latent transforming growth factor beta binding protein 2 (LTBP2)	0	0	0	1	1	0	0	1	0	0	0	3	3	0	100
SFTPA1	surfactant protein A1 (SFTPA1)	0	0	0	1	1	0	1	0	1	0	0	4	3	1	110
CPB2	carboxypeptidase B2 (CPB2)	0	0	0	1	1	0	1	0	1	1	0	5	3	2	110
PIM1	Pim-1 proto-oncogene, serine/threonine kinase (PIM1)	0	0	0	1	1	0	0	1	0	0	0	3	3	0	100
GLA	galactosidase alpha (GLA)	0	0	0	1	1	0	1	0	0	1	0	4	3	1	110
ARG1	arginase 1 (ARG1)	0	0	0	1	1	0	1	0	1	1	0	5	3	2	110
XDH	xanthine dehydrogenase (XDH)	0	0	0	1	1	1	0	0	1	0	0	4	3	1	110
TAX1BP1	Tax1 binding protein 1 (TAX1BP1)	0	0	0	1	1	0	1	0	0	0	0	3	3	0	100
EEF1A1	eukaryotic translation elongation factor 1 alpha 1 (EEF1A1)	0	0	0	1	1	0	1	0	1	1	0	5	3	2	110
DEFB1	defensin beta 108B (DEFB108B)	0	0	0	1	1	0	1	0	0	1	0	4	3	1	110
TNFRSF8	tumor necrosis factor receptor superfamily member 8 (TNFRSF8)	0	0	0	1	1	0	0	1	0	0	0	3	3	0	100
S100A7	S100 calcium binding protein A7 like 2 (S100A7L2)	0	0	0	1	1	0	1	0	0	0	0	3	3	0	100
TNFSF13	tumor necrosis factor superfamily member 13b (TNFSF13B)	0	0	0	1	1	0	0	1	0	0	0	3	3	0	100
NEDD4L	neural precursor cell expressed, developmentally down-regulated 4-like, E3 ubiquitin protein ligase (NEDD4L)	0	0	0	1	1	1	0	0	1	0	0	4	3	1	110
OASL	2'-5'-oligoadenylate synthetase like (OASL)	0	0	0	1	1	0	0	1	0	0	0	3	3	0	100
CTSZ	cathepsin Z (CTSZ)	0	0	0	1	1	0	1	0	0	0	0	3	3	0	100
DSP	CTD small phosphatase like (CTDSPL)	0	0	0	1	1	0	1	0	0	0	0	3	3	0	100
RPS6KA2	ribosomal protein S6 kinase A2 (RPS6KA2)	0	0	0	1	0	0	1	1	0	0	0	3	3	0	100
NCSTN	nicastrin (NCSTN)	0	0	0	1	1	0	1	0	0	0	0	3	3	0	100
CHIT1	chitinase 1 (CHIT1)	0	0	0	1	1	0	1	0	0	1	0	4	3	1	110
PROS1	protein S (alpha) (PROS1)	0	0	0	1	1	0	1	0	1	1	0	5	3	2	110
MUC4	mucin 4, cell surface associated (MUC4)	0	0	0	1	1	0	1	0	0	0	0	3	3	0	100
PRLR	prolactin receptor (PRLR)	0	0	0	1	1	0	0	1	0	0	0	3	3	0	100
SERPINB2	serpin family B member 2 (SERPINB2)	0	0	0	1	1	0	0	1	1	1	0	5	3	2	110
EIF4G1	eukaryotic translation initiation factor 4 gamma 1 (EIF4G1)	0	0	0	1	1	0	0	1	0	0	0	3	3	0	100
S1PR1	sphingosine-1-phosphate receptor 1 (S1PR1)	0	0	0	1	1	0	0	1	0	0	0	3	3	0	100
IFITM3	interferon induced transmembrane protein 3 (IFITM3)	0	0	0	1	1	0	0	1	0	0	0	3	3	0	100
LMNB1	lamin B1 (LMNB1)	0	0	0	1	1	0	0	1	0	0	0	3	3	0	100
CXADR	coxsackie virus and adenovirus receptor (CXADR)	0	0	0	1	1	1	0	0	0	0	0	3	3	0	100
CLTC	clathrin heavy chain (CLTC)	0	0	0	1	1	1	0	0	0	0	0	3	3	0	100
IKBKE	suppressor of IKBKE 1 (SIKE1)	0	0	0	1	1	0	1	0	0	0	0	3	3	0	100
TRPC1	transient receptor potential cation channel subfamily C member 1 (TRPC1)	0	0	0	1	1	1	0	0	1	0	0	4	3	1	110
RANBP2	RANBP2-like and GRIP domain containing 1 (RGPD1)	0	0	0	1	1	0	0	1	0	0	0	3	3	0	100
MT2A	lysine (K)-specific methyltransferase 2A (KMT2A)	0	0	0	1	1	0	0	1	0	0	0	3	3	0	100
RNASE3	ribonuclease A family member 3 (RNASE3)	0	0	0	1	1	0	1	0	1	1	0	5	3	2	110
GSTO1	glutathione S-transferase omega 1 (GSTO1)	0	0	0	1	1	0	0	1	0	1	0	4	3	1	110
PANX1	pannexin 1 (PANX1)	0	0	0	1	1	0	1	0	0	1	1	5	3	1	111
ILF3	interleukin enhancer binding factor 3 (ILF3)	0	0	0	1	1	0	0	1	0	1	0	4	3	1	110
PRDX6	peroxiredoxin 6 (PRDX6)	0	0	0	1	1	0	1	0	0	0	0	3	3	0	100
SERPINB3	serpin family B member 3 (SERPINB3)	0	0	0	1	1	0	1	0	0	0	0	3	3	0	100
PRKG1	protein kinase, cGMP-dependent, type I (PRKG1)	0	0	0	1	1	1	0	0	1	1	0	5	3	2	110
FLNB	filamin B (FLNB)	0	0	0	1	1	0	0	1	1	0	0	4	3	1	110
UBA1	tubulin alpha 1a (TUBA1A)	0	0	0	1	1	1	0	0	0	0	0	3	3	0	100
CBLB	Cbl proto-oncogene B (CBLB)	0	0	0	1	1	1	0	0	0	0	0	3	3	0	100
CEBPD	CCAAT/enhancer binding protein delta (CEBPD)	0	0	0	1	1	0	0	1	1	0	0	4	3	1	110
GSDME	gasdermin E	0	0	0	1	1	0	1	0	0	0	0	3	3	0	100
PGRMC1	progesterone receptor membrane component 1 (PGRMC1)	0	0	0	1	1	0	1	0	0	0	0	3	3	0	100
PADI2	peptidyl arginine deiminase 2 (PADI2)	0	0	0	1	1	0	1	0	0	0	0	3	3	0	100
DEFA1	defensin alpha 1B (DEFA1B)	0	0	0	1	1	0	1	0	0	0	0	3	3	0	100
BPIFA1	BPI fold containing family A member 1 (BPIFA1)	0	0	0	1	1	0	1	0	0	0	0	3	3	0	100
BTNL2	butyrophilin like 2 (BTNL2)	0	0	0	1	1	1	0	0	0	0	0	3	3	0	100
CD27	CD276 molecule (CD276)	0	0	0	1	1	0	0	1	0	0	0	3	3	0	100
SLC2A3	solute carrier family 2 member 3 (SLC2A3)	0	0	0	1	1	0	1	0	0	0	0	3	3	0	100
PLD2	phospholipase D2 (PLD2)	0	0	0	1	1	0	1	0	0	0	0	3	3	0	100
ACLY	ATP citrate lyase (ACLY)	0	0	0	1	1	0	1	0	1	0	0	4	3	1	110
CDA	cytidine and dCMP deaminase domain containing 1 (CDADC1)	0	0	0	1	1	0	1	0	0	0	0	3	3	0	100
GPI	glucose-6-phosphate isomerase (GPI)	0	0	0	1	1	0	1	0	0	1	0	4	3	1	110
FCN2	ficolin 2 (FCN2)	0	0	0	1	1	0	1	0	0	0	0	3	3	0	100
IRF9	interferon regulatory factor 9 (IRF9)	0	0	0	1	1	0	0	1	0	1	0	4	3	1	110
DCD	doublecortin domain containing 2B (DCDC2B)	0	0	0	1	1	0	1	0	0	0	0	3	3	0	100
MYO9B	myosin IXB (MYO9B)	0	0	0	1	1	0	1	0	1	0	0	4	3	1	110
ADA2	transcriptional adaptor 2A (TADA2A)	0	0	0	1	1	0	1	0	0	1	0	4	3	1	110
DEFA5	defensin alpha 5 (DEFA5)	0	0	0	1	1	0	1	0	0	0	0	3	3	0	100
HMOX2	heme oxygenase 2 (HMOX2)	0	0	0	1	1	0	1	0	0	0	0	3	3	0	100
ASAH1	N-acylsphingosine amidohydrolase (acid ceramidase) 1 (ASAH1)	0	0	0	1	1	0	1	0	0	0	0	3	3	0	100
FGL2	fibrinogen like 2 (FGL2)	0	0	0	1	1	0	1	0	0	0	0	3	3	0	100
MID1	midline 1 (MID1)	0	0	0	1	1	0	0	1	0	0	0	3	3	0	100
RSAD2	radical S-adenosyl methionine domain containing 2 (RSAD2)	0	0	0	1	1	0	0	1	0	0	0	3	3	0	100
IFIT1	interferon induced protein with tetratricopeptide repeats 1B (IFIT1B)	0	0	0	1	1	0	0	1	0	0	0	3	3	0	100
RNASE2	ribonuclease A family member 2 (RNASE2)	0	0	0	1	1	0	1	0	0	0	0	3	3	0	100
IFI27	interferon alpha inducible protein 27 (IFI27)	0	0	0	1	1	0	0	1	0	0	0	3	3	0	100
MX2	thioredoxin related transmembrane protein 2 (TMX2)	0	0	0	1	1	0	0	1	0	0	0	3	3	0	100
SEC61A1	Sec61 translocon alpha 1 subunit (SEC61A1)	0	0	0	1	1	1	0	0	0	0	0	3	3	0	100
CD93	CD93 molecule (CD93)	0	0	0	1	1	0	1	0	0	0	0	3	3	0	100
CTSA	cathepsin A (CTSA)	0	0	0	1	0	1	1	0	0	0	0	3	3	0	100
EPX	eosinophil peroxidase (EPX)	0	0	0	1	1	0	1	0	0	0	0	3	3	0	100
FCN1	ficolin 1 (FCN1)	0	0	0	1	1	0	1	0	0	1	0	4	3	1	110
FBXO32	F-box protein 32 (FBXO32)	0	0	0	1	1	1	0	0	0	0	0	3	3	0	100
DDOST	dolichyl-diphosphooligosaccharide--protein glycosyltransferase non-catalytic subunit (DDOST)	0	0	0	1	1	0	1	0	0	0	0	3	3	0	100
IFIT3	interferon induced protein with tetratricopeptide repeats 3 (IFIT3)	0	0	0	1	1	0	0	1	0	1	0	4	3	1	110
ATP6V0A2	ATPase H+ transporting V0 subunit a2 (ATP6V0A2)	0	0	0	1	1	0	1	0	0	0	0	3	3	0	100
SLC2A5	solute carrier family 2 member 5 (SLC2A5)	0	0	0	1	1	0	1	0	0	0	0	3	3	0	100
DEFA3	defensin alpha 3 (DEFA3)	0	0	0	1	1	0	1	0	0	0	0	3	3	0	100
IFNL2	interferon lambda 2 (IFNL2)	0	0	0	1	1	0	0	1	0	0	0	3	3	0	100
HLA-DOB	major histocompatibility complex, class II, DO beta (HLA-DOB)	0	0	0	1	1	1	0	0	0	0	0	3	3	0	100
CMTM6	CKLF like MARVEL transmembrane domain containing 6 (CMTM6)	0	0	0	1	1	0	1	0	0	0	0	3	3	0	100
THOC5	THO complex 5 (THOC5)	0	0	0	1	1	0	0	1	0	0	0	3	3	0	100
TRIM8	tripartite motif containing 8 (TRIM8)	0	0	0	1	1	0	0	1	0	0	0	3	3	0	100
TREML1	triggering receptor expressed on myeloid cells like 1 (TREML1)	0	0	0	1	1	1	0	0	0	0	0	3	3	0	100
CRLF1	cytokine receptor like factor 1 (CRLF1)	0	0	0	1	1	0	0	1	0	0	0	3	3	0	100
DEFA1B	defensin alpha 1B (DEFA1B)	0	0	0	1	1	0	1	0	0	0	0	3	3	0	100
SLC15A4	solute carrier family 15 member 4 (SLC15A4)	0	0	0	1	1	0	1	0	0	0	0	3	3	0	100
DEFB104A	defensin beta 104A (DEFB104A)	0	0	0	1	1	0	1	0	0	1	0	4	3	1	110
DEFB126	defensin beta 126 (DEFB126)	0	0	0	1	1	0	1	0	0	0	0	3	3	0	100
DEFB118	defensin beta 118 (DEFB118)	0	0	0	1	1	0	1	0	0	0	0	3	3	0	100
DEFB104B	defensin beta 104B (DEFB104B)	0	0	0	1	1	0	1	0	0	1	0	4	3	1	110
CTSG	cathepsin G (CTSG)	0	0	0	0	1	0	1	1	0	0	0	3	3	0	100
TRIM25	tripartite motif containing 25 (TRIM25)	0	0	0	0	1	0	1	1	0	0	0	3	3	0	100
LGMN	legumain (LGMN)	0	0	0	0	1	1	1	0	0	0	0	3	3	0	100
USP14	ubiquitin specific peptidase 14 (USP14)	0	0	0	0	1	0	1	1	0	1	0	4	3	1	110
SIGLEC9	sialic acid binding Ig like lectin 9 (SIGLEC9)	0	0	0	0	1	1	1	0	0	0	0	3	3	0	100
TIFA	TIFA inhibitor (TIFAB)	0	0	0	0	1	0	1	1	0	0	0	3	3	0	100
CTSV	cathepsin V (CTSV)	0	0	0	0	1	1	1	0	0	0	0	3	3	0	100
OSCAR	osteoclast associated, immunoglobulin-like receptor (OSCAR)	0	0	0	0	1	1	1	0	0	0	0	3	3	0	100
CAPZA1	capping actin protein of muscle Z-line alpha subunit 1 (CAPZA1)	0	0	0	0	0	1	1	1	0	0	0	3	3	0	100
CUL1	cullin 1 (CUL1)	0	0	0	0	0	1	1	1	0	0	0	3	3	0	100
NCK1	NCK adaptor protein 1 (NCK1)	0	0	0	0	0	1	1	1	0	0	0	3	3	0	100
PAK2	p21 (RAC1) activated kinase 2 (PAK2)	0	0	0	0	0	1	1	1	0	0	0	3	3	0	100
PPP2R5D	protein phosphatase 2 regulatory subunit B'delta (PPP2R5D)	0	0	0	0	0	1	1	1	0	0	0	3	3	0	100
PSMA2	proteasome subunit alpha 2 (PSMA2)	0	0	0	0	0	1	1	1	0	0	0	3	3	0	100
PSMA3	proteasome subunit alpha 3 (PSMA3)	0	0	0	0	0	1	1	1	0	0	0	3	3	0	100
PSMA4	proteasome subunit alpha 4 (PSMA4)	0	0	0	0	0	1	1	1	0	0	0	3	3	0	100
PSMA5	proteasome subunit alpha 5 (PSMA5)	0	0	0	0	0	1	1	1	0	0	0	3	3	0	100
PSMA8	proteasome subunit alpha 8 (PSMA8)	0	0	0	0	0	1	1	1	0	0	0	3	3	0	100
PSMB1	proteasome subunit beta 11 (PSMB11)	0	0	0	0	0	1	1	1	0	0	0	3	3	0	100
PSMB10	proteasome subunit beta 10 (PSMB10)	0	0	0	0	0	1	1	1	0	0	0	3	3	0	100
PSMB11	proteasome subunit beta 11 (PSMB11)	0	0	0	0	0	1	1	1	0	0	0	3	3	0	100
PSMB2	proteasome subunit beta 2 (PSMB2)	0	0	0	0	0	1	1	1	0	0	0	3	3	0	100
PSMB3	proteasome subunit beta 3 (PSMB3)	0	0	0	0	0	1	1	1	0	0	0	3	3	0	100
PSMB6	proteasome subunit beta 6 (PSMB6)	0	0	0	0	0	1	1	1	0	0	0	3	3	0	100
PSMB7	proteasome subunit beta 7 (PSMB7)	0	0	0	0	0	1	1	1	0	0	0	3	3	0	100
PSMC1	proteasome 26S subunit, ATPase 1 (PSMC1)	0	0	0	0	0	1	1	1	0	0	0	3	3	0	100
PSMC2	proteasome 26S subunit, ATPase 2 (PSMC2)	0	0	0	0	0	1	1	1	0	0	0	3	3	0	100
PSMC3	PSMC3 interacting protein (PSMC3IP)	0	0	0	0	0	1	1	1	0	0	0	3	3	0	100
PSMC4	proteasome 26S subunit, ATPase 4 (PSMC4)	0	0	0	0	0	1	1	1	0	0	0	3	3	0	100
PSMC5	proteasome 26S subunit, ATPase 5 (PSMC5)	0	0	0	0	0	1	1	1	0	0	0	3	3	0	100
PSMC6	proteasome 26S subunit, ATPase 6 (PSMC6)	0	0	0	0	0	1	1	1	0	0	0	3	3	0	100
PSMD1	proteasome 26S subunit, non-ATPase 1 (PSMD1)	0	0	0	0	0	1	1	1	0	0	0	3	3	0	100
PSMD11	proteasome 26S subunit, non-ATPase 11 (PSMD11)	0	0	0	0	0	1	1	1	0	0	0	3	3	0	100
PSMD12	proteasome 26S subunit, non-ATPase 12 (PSMD12)	0	0	0	0	0	1	1	1	0	0	0	3	3	0	100
PSMD13	proteasome 26S subunit, non-ATPase 13 (PSMD13)	0	0	0	0	0	1	1	1	0	0	0	3	3	0	100
PSMD14	proteasome 26S subunit, non-ATPase 14 (PSMD14)	0	0	0	0	0	1	1	1	0	0	0	3	3	0	100
PSMD2	proteasome 26S subunit, non-ATPase 2 (PSMD2)	0	0	0	0	0	1	1	1	0	0	0	3	3	0	100
PSMD3	proteasome 26S subunit, non-ATPase 3 (PSMD3)	0	0	0	0	0	1	1	1	0	0	0	3	3	0	100
PSMD4	proteasome 26S subunit, non-ATPase 4 (PSMD4)	0	0	0	0	0	1	1	1	0	0	0	3	3	0	100
PSMD5	proteasome 26S subunit, non-ATPase 5 (PSMD5)	0	0	0	0	0	1	1	1	0	0	0	3	3	0	100
PSMD6	proteasome 26S subunit, non-ATPase 6 (PSMD6)	0	0	0	0	0	1	1	1	0	0	0	3	3	0	100
PSMD7	proteasome 26S subunit, non-ATPase 7 (PSMD7)	0	0	0	0	0	1	1	1	0	0	0	3	3	0	100
PSMD8	proteasome 26S subunit, non-ATPase 8 (PSMD8)	0	0	0	0	0	1	1	1	0	0	0	3	3	0	100
PSMD9	proteasome 26S subunit, non-ATPase 9 (PSMD9)	0	0	0	0	0	1	1	1	0	0	0	3	3	0	100
PSME3	proteasome activator subunit 3 (PSME3)	0	0	0	0	0	1	1	1	0	0	0	3	3	0	100
PSME4	proteasome activator subunit 4 (PSME4)	0	0	0	0	0	1	1	1	0	0	0	3	3	0	100
PSMF1	proteasome inhibitor subunit 1 (PSMF1)	0	0	0	0	0	1	1	1	0	0	0	3	3	0	100
RAP1B	RAP1B, member of RAS oncogene family (RAP1B)	0	0	0	0	0	1	1	1	0	0	0	3	3	0	100
RPS27A	ribosomal protein S27a (RPS27A)	0	0	0	0	0	1	1	1	0	0	0	3	3	0	100
SEM1	SEM1 26S proteasome subunit	0	0	0	0	0	1	1	1	0	0	0	3	3	0	100
SKP1	S-phase kinase-associated protein 1 (SKP1)	0	0	0	0	0	1	1	1	0	0	0	3	3	0	100
TUBB4B	tubulin beta 4B class IVb (TUBB4B)	0	0	0	0	0	1	1	1	0	0	0	3	3	0	100
UBA3	ubiquitin like modifier activating enzyme 3 (UBA3)	0	0	0	0	0	1	1	1	0	0	0	3	3	0	100
UBA52	ubiquitin A-52 residue ribosomal protein fusion product 1 (UBA52)	0	0	0	0	0	1	1	1	0	0	0	3	3	0	100
UBA7	ubiquitin like modifier activating enzyme 7 (UBA7)	0	0	0	0	0	1	1	1	0	0	0	3	3	0	100
UBB	tubby like protein 4 (TULP4)	0	0	0	0	0	1	1	1	0	0	0	3	3	0	100
UBC	complement component 1, q subcomponent, B chain (C1QB)	0	0	0	0	0	1	1	1	0	0	0	3	3	0	100
UBE2D1	ubiquitin conjugating enzyme E2D 1 (UBE2D1)	0	0	0	0	0	1	1	1	0	0	0	3	3	0	100
UBE2D2	ubiquitin conjugating enzyme E2D 2 (UBE2D2)	0	0	0	0	0	1	1	1	0	0	0	3	3	0	100
UBE2D3	ubiquitin conjugating enzyme E2D 3 (UBE2D3)	0	0	0	0	0	1	1	1	0	0	0	3	3	0	100
UBE2L6	ubiquitin conjugating enzyme E2 L6 (UBE2L6)	0	0	0	0	0	1	1	1	0	0	0	3	3	0	100
UBE2M	ubiquitin conjugating enzyme E2 M (UBE2M)	0	0	0	0	0	1	1	1	0	0	0	3	3	0	100
MIR675	microRNA 675 (MIR675), microRNA	1	0	0	0	1	0	0	0	0	0	0	2	2	0	100
MIR920	microRNA 920 (MIR920), microRNA	1	0	0	0	1	0	0	0	0	0	0	2	2	0	100
MIR302E	microRNA 302e (MIR302E), microRNA	1	0	0	0	1	0	0	0	0	0	0	2	2	0	100
MIR4286	microRNA 4286 (MIR4286), microRNA	1	0	0	0	1	0	0	0	0	0	0	2	2	0	100
MIR3909	microRNA 3909 (MIR3909), microRNA	1	0	0	0	1	0	0	0	0	0	0	2	2	0	100
TSPAN2	tetraspanin 2 (TSPAN2)	1	0	0	0	1	0	0	0	0	0	0	2	2	0	100
LPCAT3	lysophosphatidylcholine acyltransferase 3 (LPCAT3)	1	0	0	0	1	0	0	0	0	0	0	2	2	0	100
MIR6869	microRNA 6869 (MIR6869), microRNA	1	0	0	0	1	0	0	0	0	0	0	2	2	0	100
CDO1	cysteine dioxygenase type 1 (CDO1)	1	0	0	0	1	0	0	0	0	0	0	2	2	0	100
PYDC5	pyrin domain containing 5	1	0	0	0	1	0	0	0	0	0	0	2	2	0	100
PLK2	polo like kinase 2 (PLK2)	1	0	0	0	1	0	0	0	0	1	0	3	2	1	110
HNRNPA0	heterogeneous nuclear ribonucleoprotein A0 (HNRNPA0)	1	0	0	0	1	0	0	0	0	0	0	2	2	0	100
TMED2	transmembrane p24 trafficking protein 2 (TMED2)	1	0	0	0	1	0	0	0	0	0	0	2	2	0	100
LIAS	lipoic acid synthetase (LIAS)	1	0	0	0	1	0	0	0	0	0	0	2	2	0	100
SCN11A	sodium voltage-gated channel alpha subunit 11 (SCN11A)	1	0	0	0	1	0	0	0	0	0	0	2	2	0	100
TUSC2	tumor suppressor candidate 2 (TUSC2)	1	0	0	0	1	0	0	0	0	0	0	2	2	0	100
MGLL	monoglyceride lipase (MGLL)	1	0	0	0	1	0	0	0	1	1	0	4	2	2	110
CARD16	caspase recruitment domain family member 16 (CARD16)	1	0	0	0	1	0	0	0	0	0	0	2	2	0	100
C1QTNF3	C1q and tumor necrosis factor related protein 3 (C1QTNF3)	1	0	0	0	1	0	0	0	1	0	0	3	2	1	110
LTB4R	leukotriene B4 receptor (LTB4R)	1	0	0	0	1	0	0	0	1	0	0	3	2	1	110
NLRP13	NLR family pyrin domain containing 13 (NLRP13)	1	0	0	0	1	0	0	0	0	0	0	2	2	0	100
REG3G	regenerating family member 3 gamma (REG3G)	1	0	0	0	0	0	1	0	0	0	0	2	2	0	100
NEK7	NIMA related kinase 7 (NEK7)	1	0	0	0	1	0	0	0	0	0	0	2	2	0	100
LACC1	laccase domain containing 1 (LACC1)	1	0	0	0	1	0	0	0	0	0	0	2	2	0	100
ARMH4	armadillo like helical domain containing 4	1	0	0	0	1	0	0	0	0	0	0	2	2	0	100
LRFN5	leucine rich repeat and fibronectin type III domain containing 5 (LRFN5)	1	0	0	0	1	0	0	0	0	0	0	2	2	0	100
DDX3X	DEAD-box helicase 3, X-linked (DDX3X)	1	0	0	0	0	0	1	0	0	0	0	2	2	0	100
NLRP6	NLR family pyrin domain containing 6 (NLRP6)	1	0	0	0	1	0	0	0	0	0	0	2	2	0	100
ANO6	anoctamin 6 (ANO6)	1	0	0	0	0	0	1	0	0	0	0	2	2	0	100
AIF1	allograft inflammatory factor 1 like (AIF1L)	1	0	0	0	1	0	0	0	0	0	0	2	2	0	100
TRIM65	tripartite motif containing 65 (TRIM65)	1	0	0	0	1	0	0	0	0	0	0	2	2	0	100
NLRP11	NLR family pyrin domain containing 11 (NLRP11)	1	0	0	0	1	0	0	0	0	0	0	2	2	0	100
EXTL3	exostosin like glycosyltransferase 3 (EXTL3)	1	0	0	0	1	0	0	0	0	0	0	2	2	0	100
DAGLB	diacylglycerol lipase beta (DAGLB)	1	0	0	0	1	0	0	0	0	0	0	2	2	0	100
SBNO2	strawberry notch homolog 2 (Drosophila) (SBNO2)	1	0	0	0	1	0	0	0	0	0	0	2	2	0	100
FPR3	formyl peptide receptor 3 (FPR3)	1	0	0	0	1	0	0	0	0	0	0	2	2	0	100
MKRN2	MKRN2 opposite strand (MKRN2OS)	1	0	0	0	1	0	0	0	0	0	0	2	2	0	100
KPNA6	karyopherin subunit alpha 6 (KPNA6)	1	0	0	0	1	0	0	0	0	0	0	2	2	0	100
SHPK	sedoheptulokinase (SHPK)	1	0	0	0	1	0	0	0	0	0	0	2	2	0	100
FUT7	fucosyltransferase 7 (FUT7)	1	0	0	0	1	0	0	0	0	0	0	2	2	0	100
CERS6	ceramide synthase 6 (CERS6)	1	0	0	0	1	0	0	0	0	0	0	2	2	0	100
H2BC1	H2B clustered histone 1	1	0	0	0	1	0	0	0	0	0	0	2	2	0	100
RHBDD3	rhomboid domain containing 3 (RHBDD3)	1	0	0	0	1	0	0	0	0	0	0	2	2	0	100
FBXL2	F-box and leucine rich repeat protein 2 (FBXL2)	1	0	0	0	1	0	0	0	0	0	0	2	2	0	100
LETMD1	LETM1 domain containing 1 (LETMD1)	1	0	0	0	1	0	0	0	0	0	0	2	2	0	100
ZDHHC5	zinc finger DHHC-type containing 5 (ZDHHC5)	1	0	0	0	1	0	0	0	0	0	0	2	2	0	100
DHRS7B	dehydrogenase/reductase 7B (DHRS7B)	1	0	0	0	1	0	0	0	0	0	0	2	2	0	100
APPL1	adaptor protein, phosphotyrosine interacting with PH domain and leucine zipper 1 (APPL1)	1	0	0	0	1	0	0	0	0	0	0	2	2	0	100
NUPR1	nuclear protein 1, transcriptional regulator (NUPR1)	1	0	0	0	1	0	0	0	0	0	0	2	2	0	100
GGT3P	gamma-glutamyltransferase 3 pseudogene (GGT3P), non-coding RNA	1	0	0	0	1	0	0	0	0	0	0	2	2	0	100
GGT5	gamma-glutamyltransferase 5 (GGT5)	1	0	0	0	1	0	0	0	0	0	0	2	2	0	100
EIF2AK1	eukaryotic translation initiation factor 2 alpha kinase 1 (EIF2AK1)	1	0	0	0	1	0	0	0	0	0	0	2	2	0	100
SMPDL3B	sphingomyelin phosphodiesterase acid like 3B (SMPDL3B)	1	0	0	0	1	0	0	0	0	0	0	2	2	0	100
RABGEF1	RAB guanine nucleotide exchange factor 1 (RABGEF1)	1	0	0	0	1	0	0	0	0	0	0	2	2	0	100
GPR4	G protein-coupled receptor 4 (GPR4)	1	0	0	0	1	0	0	0	0	0	0	2	2	0	100
GPR17	G protein-coupled receptor 179 (GPR179)	1	0	0	0	1	0	0	0	0	0	0	2	2	0	100
METRNL	meteorin like, glial cell differentiation regulator (METRNL)	1	0	0	0	1	0	0	0	0	0	0	2	2	0	100
CXCL17	C-X-C motif chemokine ligand 17 (CXCL17)	1	0	0	0	1	0	0	0	0	0	0	2	2	0	100
GPR31	G protein-coupled receptor 31 (GPR31)	1	0	0	0	1	0	0	0	0	0	0	2	2	0	100
GPR32	G protein-coupled receptor 32 (GPR32)	1	0	0	0	1	0	0	0	0	0	0	2	2	0	100
GPR32P1	GPR32 pseudogene 1	1	0	0	0	1	0	0	0	0	0	0	2	2	0	100
GPR33	G protein-coupled receptor 33 (gene/pseudogene) (GPR33)	1	0	0	0	1	0	0	0	0	0	0	2	2	0	100
FFAR3	free fatty acid receptor 3 (FFAR3)	1	0	0	0	1	0	0	0	0	0	0	2	2	0	100
GIT1	G protein-coupled receptor kinase interacting ArfGAP 1 (GIT1)	1	0	0	0	1	0	0	0	0	0	0	2	2	0	100
PLA2G2E	phospholipase A2 group IIE (PLA2G2E)	1	0	0	0	1	0	0	0	0	0	0	2	2	0	100
APCS	amyloid P component, serum (APCS)	1	0	0	0	1	0	0	0	1	0	0	3	2	1	110
NLRP10	NLR family pyrin domain containing 10 (NLRP10)	1	0	0	0	1	0	0	0	0	0	0	2	2	0	100
NLRP14	NLR family pyrin domain containing 14 (NLRP14)	1	0	0	0	1	0	0	0	0	0	0	2	2	0	100
FFAR4	free fatty acid receptor 4 (FFAR4)	1	0	0	0	1	0	0	0	0	1	0	3	2	1	110
APOD	apolipoprotein D (APOD)	1	0	0	0	1	0	0	0	0	1	0	3	2	1	110
ITGB6	integrin subunit beta 6 (ITGB6)	1	0	0	0	1	0	0	0	0	0	0	2	2	0	100
KARS1	lysyl-tRNA synthetase 1	1	0	0	0	1	0	0	0	0	0	0	2	2	0	100
C1QTNF12	C1q and TNF related 12	1	0	0	0	1	0	0	0	1	0	0	3	2	1	110
LGALS2	galectin 2 (LGALS2)	1	0	0	0	1	0	0	0	1	1	0	4	2	2	110
RAB44	RAB44, member RAS oncogene family (RAB44)	1	0	0	0	0	0	1	0	0	0	0	2	2	0	100
LY75	LY75-CD302 readthrough (LY75-CD302)	1	0	0	0	1	0	0	0	0	0	0	2	2	0	100
MIRLET7G	microRNA let-7g (MIRLET7G), microRNA	1	0	0	0	1	0	0	0	1	1	0	4	2	2	110
MIR105-1	microRNA 105-1 (MIR105-1), microRNA	1	0	0	0	1	0	0	0	0	0	0	2	2	0	100
MIR136	microRNA 136 (MIR136), microRNA	1	0	0	0	1	0	0	0	0	0	0	2	2	0	100
MIR187	microRNA 187 (MIR187), microRNA	1	0	0	0	1	0	0	0	0	0	0	2	2	0	100
MIR30C2	microRNA 30c-2 (MIR30C2), microRNA	1	0	0	0	1	0	0	0	1	0	0	3	2	1	110
MIR98	microRNA 98 (MIR98), microRNA	1	0	0	0	1	0	0	0	1	0	0	3	2	1	110
SMAD1	SMAD family member 1 (SMAD1)	1	0	0	0	1	0	0	0	0	0	0	2	2	0	100
MEP1B	meprin A subunit beta (MEP1B)	1	0	0	0	1	0	0	0	0	0	0	2	2	0	100
NINJ1	ninjurin 1 (NINJ1)	1	0	0	0	1	0	0	0	0	0	0	2	2	0	100
NKG7	natural killer cell granule protein 7 (NKG7)	1	0	0	0	1	0	0	0	0	0	0	2	2	0	100
MIR361	microRNA 361 (MIR361), microRNA	1	0	0	0	1	0	0	0	0	0	0	2	2	0	100
MIR378A	microRNA 378a (MIR378A), microRNA	1	0	0	0	1	0	0	0	1	0	0	3	2	1	110
ZNF580	zinc finger protein 580 (ZNF580)	1	0	0	0	1	0	0	0	0	0	0	2	2	0	100
ENPP3	ectonucleotide pyrophosphatase/phosphodiesterase 3 (ENPP3)	1	0	0	0	1	0	0	0	1	0	0	3	2	1	110
GPRC5B	G protein-coupled receptor class C group 5 member B (GPRC5B)	1	0	0	0	1	0	0	0	0	0	0	2	2	0	100
PF4V1	platelet factor 4 variant 1 (PF4V1)	1	0	0	0	1	0	0	0	0	0	0	2	2	0	100
SERPINF2	serpin family F member 2 (SERPINF2)	1	0	1	0	0	0	0	0	0	1	0	3	2	1	110
ACP5	acid phosphatase 5, tartrate resistant (ACP5)	1	0	0	0	1	0	0	0	0	1	0	3	2	1	110
SETD4	SET domain containing 4 (SETD4)	1	0	0	0	1	0	0	0	0	0	0	2	2	0	100
PXK	PX domain containing serine/threonine kinase like (PXK)	1	0	0	0	1	0	0	0	0	0	0	2	2	0	100
ODAM	odontogenic, ameloblast asssociated (ODAM)	1	0	0	0	1	0	0	0	0	0	0	2	2	0	100
ACER3	alkaline ceramidase 3 (ACER3)	1	0	0	0	1	0	0	0	0	0	0	2	2	0	100
CAMK2N1	calcium/calmodulin dependent protein kinase II inhibitor 1 (CAMK2N1)	1	0	0	0	1	0	0	0	0	0	0	2	2	0	100
PRCP	prolylcarboxypeptidase (PRCP)	1	0	0	0	0	0	1	0	0	0	0	2	2	0	100
FEM1A	fem-1 homolog A (FEM1A)	1	0	0	0	1	0	0	0	0	0	0	2	2	0	100
KDM4D	lysine demethylase 4D (KDM4D)	1	0	0	0	1	0	0	0	0	0	0	2	2	0	100
PLGRKT	plasminogen receptor with a C-terminal lysine (PLGRKT)	1	0	0	0	1	0	0	0	0	0	0	2	2	0	100
PBK	PDZ binding kinase (PBK)	1	0	0	0	1	0	0	0	0	0	0	2	2	0	100
MMP26	matrix metallopeptidase 26 (MMP26)	1	0	0	0	1	0	0	0	0	1	0	3	2	1	110
SUCNR1	succinate receptor 1 (SUCNR1)	1	0	0	0	1	0	0	0	0	0	0	2	2	0	100
PSG9	pregnancy specific beta-1-glycoprotein 9 (PSG9)	1	0	0	0	1	0	0	0	0	0	0	2	2	0	100
LXN	plexin A4 (PLXNA4)	1	0	0	0	1	0	0	0	0	0	0	2	2	0	100
SCYL3	SCY1 like pseudokinase 3 (SCYL3)	1	0	0	0	1	0	0	0	0	0	0	2	2	0	100
PBXIP1	PBX homeobox interacting protein 1 (PBXIP1)	1	0	0	0	1	0	0	0	0	0	0	2	2	0	100
TMIGD3	transmembrane and immunoglobulin domain containing 3 (TMIGD3)	1	0	0	0	1	0	0	0	0	0	0	2	2	0	100
PTN	optineurin (OPTN)	1	0	0	0	1	0	0	0	0	0	0	2	2	0	100
WFDC1	WAP four-disulfide core domain 1 (WFDC1)	1	0	0	0	1	0	0	0	0	0	0	2	2	0	100
CARD18	caspase recruitment domain family member 18 (CARD18)	1	0	0	0	1	0	0	0	0	0	0	2	2	0	100
RARRES2	retinoic acid receptor responder 2 (RARRES2)	1	0	0	0	1	0	0	0	1	1	0	4	2	2	110
SAA2	serum amyloid A2 (SAA2)	1	0	0	0	1	0	0	0	1	1	0	4	2	2	110
SAA4	SAA2-SAA4 readthrough (SAA2-SAA4)	1	0	0	0	1	0	0	0	0	0	0	2	2	0	100
GPSM3	G-protein signaling modulator 3 (GPSM3)	1	0	0	0	1	0	0	0	0	0	0	2	2	0	100
FNDC4	fibronectin type III domain containing 4 (FNDC4)	1	0	0	0	1	0	0	0	0	0	0	2	2	0	100
LRRC19	leucine rich repeat containing 19 (LRRC19)	1	0	0	0	1	0	0	0	0	0	0	2	2	0	100
CHID1	chitinase domain containing 1 (CHID1)	1	0	0	0	1	0	0	0	0	0	0	2	2	0	100
VAMP2	vesicle associated membrane protein 2 (VAMP2)	1	0	0	0	0	0	0	1	0	0	0	2	2	0	100
VAMP7	vesicle associated membrane protein 7 (VAMP7)	1	0	0	0	0	0	0	1	0	0	0	2	2	0	100
MSMP	microseminoprotein, prostate associated (MSMP)	1	0	0	0	1	0	0	0	0	0	0	2	2	0	100
MIR657	microRNA 657 (MIR657), microRNA	1	0	0	0	1	0	0	0	0	0	0	2	2	0	100
GGT2P	gamma-glutamyltransferase 2, pseudogene	1	0	0	0	1	0	0	0	0	0	0	2	2	0	100
ACOD1	aconitate decarboxylase 1 (ACOD1)	1	0	0	0	1	0	0	0	0	0	0	2	2	0	100
ZP3	zona pellucida glycoprotein 3 (sperm receptor) (ZP3)	1	0	0	0	1	0	0	0	0	0	0	2	2	0	100
CUEDC2	CUE domain containing 2 (CUEDC2)	1	0	0	0	1	0	0	0	0	0	0	2	2	0	100
TNFAIP8L2	TNFAIP8L2-SCNM1 readthrough (TNFAIP8L2-SCNM1)	1	0	0	0	1	0	0	0	1	1	0	4	2	2	110
SETD6	SET domain containing 6 (SETD6)	1	0	0	0	1	0	0	0	0	0	0	2	2	0	100
TNIP3	TNFAIP3 interacting protein 3 (TNIP3)	1	0	0	0	1	0	0	0	0	0	0	2	2	0	100
SCUBE1	signal peptide, CUB domain and EGF like domain containing 1 (SCUBE1)	1	0	0	0	1	0	0	0	0	0	0	2	2	0	100
NDFIP1	Nedd4 family interacting protein 1 (NDFIP1)	1	0	0	0	1	0	0	0	0	0	0	2	2	0	100
APOL3	apolipoprotein L3 (APOL3)	1	0	0	0	1	0	0	0	0	0	0	2	2	0	100
TRIM11	tripartite motif containing 11 (TRIM11)	1	0	0	0	0	1	0	0	0	0	0	2	2	0	100
SHARPIN	SHANK associated RH domain interactor (SHARPIN)	1	0	0	0	1	0	0	0	0	0	0	2	2	0	100
WDR83	WD repeat domain 83 (WDR83)	1	0	0	0	1	0	0	0	0	0	0	2	2	0	100
SPINK7	serine peptidase inhibitor, Kazal type 7 (putative) (SPINK7)	1	0	0	0	1	0	0	0	0	0	0	2	2	0	100
TRIM55	tripartite motif containing 55 (TRIM55)	1	0	0	0	1	0	0	0	0	0	0	2	2	0	100
LOXL3	lysyl oxidase like 3 (LOXL3)	1	0	0	0	1	0	0	0	0	0	0	2	2	0	100
NFKBID	NFKB inhibitor delta (NFKBID)	1	0	0	0	1	0	0	0	0	0	0	2	2	0	100
CST7	cystatin F (CST7)	1	0	1	0	0	0	0	0	0	0	0	2	2	0	100
CHST1	carbohydrate (chondroitin 4) sulfotransferase 11 (CHST11)	1	0	0	0	1	0	0	0	0	0	0	2	2	0	100
PLA2G4C	phospholipase A2 group IVC (PLA2G4C)	1	0	0	0	1	0	0	0	0	0	0	2	2	0	100
AOC3	amine oxidase, copper containing 3 (AOC3)	1	0	0	0	1	0	0	0	1	0	0	3	2	1	110
TSPAN18	tetraspanin 18 (TSPAN18)	1	0	0	0	1	0	0	0	0	0	0	2	2	0	100
OTULIN	ras-related C3 botulinum toxin substrate 3 (rho family, small GTP binding protein Rac3) (RAC3)	1	0	0	0	1	0	0	0	0	1	0	3	2	1	110
MACIR	macrophage immunometabolism regulator	1	0	0	0	1	0	0	0	0	0	0	2	2	0	100
MYLK3	myosin light chain kinase 3 (MYLK3)	1	0	0	0	1	0	0	0	0	0	0	2	2	0	100
CD5L	CD5 molecule like (CD5L)	1	0	0	0	1	0	0	0	1	0	0	3	2	1	110
CD6	CD68 molecule (CD68)	1	0	0	0	1	0	0	0	1	0	0	3	2	1	110
PNMA1	paraneoplastic Ma antigen 1 (PNMA1)	1	0	0	0	1	0	0	0	0	0	0	2	2	0	100
AIMP1	aminoacyl tRNA synthetase complex interacting multifunctional protein 1 (AIMP1)	1	0	0	0	1	0	0	0	0	0	0	2	2	0	100
MFHAS1	malignant fibrous histiocytoma amplified sequence 1 (MFHAS1)	1	0	0	0	1	0	0	0	0	0	0	2	2	0	100
CD163	CD163 molecule like 1 (CD163L1)	1	0	0	0	1	0	0	0	1	1	0	4	2	2	110
VAMP3	vesicle associated membrane protein 3 (VAMP3)	1	0	0	0	0	1	0	0	0	0	0	2	2	0	100
PLAA	phospholipase A2 activating protein (PLAA)	1	0	0	0	1	0	0	0	0	1	0	3	2	1	110
THEMIS2	thymocyte selection associated family member 2 (THEMIS2)	1	0	0	0	1	0	0	0	0	0	0	2	2	0	100
ABI1	abl interactor 1 (ABI1)	0	1	0	0	0	0	1	0	0	0	0	2	2	0	100
CD69	CD69 molecule (CD69)	0	1	0	0	1	0	0	0	1	1	0	4	2	2	110
CD70	CD70 molecule (CD70)	0	1	0	0	0	0	0	1	0	0	0	2	2	0	100
FZD5	frizzled class receptor 5 (FZD5)	0	1	0	0	1	0	0	0	0	0	0	2	2	0	100
GPR132	G protein-coupled receptor 132 (GPR132)	0	1	0	0	1	0	0	0	0	0	0	2	2	0	100
GPR183	G protein-coupled receptor 183 (GPR183)	0	1	0	0	1	0	0	0	0	0	0	2	2	0	100
ICAM4	intercellular adhesion molecule 4 (Landsteiner-Wiener blood group) (ICAM4)	0	1	0	0	0	1	0	0	0	0	0	2	2	0	100
KCNA3	potassium voltage-gated channel subfamily A member 3 (KCNA3)	0	1	0	1	0	0	0	0	0	0	0	2	2	0	100
P2RX4	purinergic receptor P2X 4 (P2RX4)	0	1	0	0	1	0	0	0	0	1	0	3	2	1	110
RGS1	regulator of G-protein signaling 10 (RGS10)	0	1	1	0	0	0	0	0	0	0	0	2	2	0	100
RHOG	FERM, ARH/RhoGEF and pleckstrin domain protein 1 (FARP1)	0	1	0	0	0	0	1	0	0	0	0	2	2	0	100
RNF144B	ring finger protein 144B (RNF144B)	0	1	0	0	0	1	0	0	0	0	0	2	2	0	100
SCARF1	scavenger receptor class F member 1 (SCARF1)	0	1	1	0	0	0	0	0	0	0	0	2	2	0	100
VIP	VPS33B interacting protein, apical-basolateral polarity regulator, spe-39 homolog (VIPAS39)	0	1	0	0	1	0	0	0	0	1	0	3	2	1	110
CD58	CD58 molecule (CD58)	0	0	1	0	0	0	1	0	0	0	0	2	2	0	100
RASSF5	Ras association domain family member 5 (RASSF5)	0	0	1	0	1	0	0	0	0	0	0	2	2	0	100
VCL	vinculin (VCL)	0	0	1	0	0	0	1	0	1	0	0	3	2	1	110
SIPA1	signal induced proliferation associated 1 like 1 (SIPA1L1)	0	0	1	0	0	1	0	0	0	0	0	2	2	0	100
MMP19	matrix metallopeptidase 19 (MMP19)	0	0	1	0	1	0	0	0	0	0	0	2	2	0	100
SELPLG	selectin P ligand (SELPLG)	0	0	1	0	1	0	0	0	1	1	0	4	2	2	110
ITGAD	integrin subunit alpha D (ITGAD)	0	0	1	0	1	0	0	0	0	0	0	2	2	0	100
CKLF	CKLF like MARVEL transmembrane domain containing 5 (CMTM5)	0	0	1	1	0	0	0	0	0	1	0	3	2	1	110
ITGAE	integrin subunit alpha E (ITGAE)	0	0	1	0	1	0	0	0	0	0	0	2	2	0	100
ITGA2B	integrin subunit alpha 2b (ITGA2B)	0	0	1	1	0	0	0	0	0	1	0	3	2	1	110
ICAM5	intercellular adhesion molecule 5 (ICAM5)	0	0	1	0	0	1	0	0	0	0	0	2	2	0	100
CEACAM3	carcinoembryonic antigen related cell adhesion molecule 3 (CEACAM3)	0	0	1	0	0	0	1	0	0	0	0	2	2	0	100
CEACAM8	carcinoembryonic antigen related cell adhesion molecule 8 (CEACAM8)	0	0	1	0	0	0	1	0	0	0	0	2	2	0	100
VASP	vasodilator-stimulated phosphoprotein (VASP)	0	0	1	0	0	1	0	0	1	1	0	4	2	2	110
CAPN1	calpain 14 (CAPN14)	0	0	1	0	0	0	1	0	1	0	0	3	2	1	110
APAF1	apoptotic peptidase activating factor 1 (APAF1)	0	0	1	0	0	0	1	0	0	0	0	2	2	0	100
CASP14	caspase 14 (CASP14)	0	0	1	1	0	0	0	0	0	0	0	2	2	0	100
DAP	golgi associated, gamma adaptin ear containing, ARF binding protein 1 (GGA1)	0	0	1	0	1	0	0	0	0	0	0	2	2	0	100
TNFRSF21	tumor necrosis factor receptor superfamily member 21 (TNFRSF21)	0	0	1	0	1	0	0	0	0	0	0	2	2	0	100
CASP2	caspase 2, apoptosis-related cysteine peptidase (CASP2)	0	0	1	0	0	0	1	0	0	0	0	2	2	0	100
SPTAN1	spectrin alpha, non-erythrocytic 1 (SPTAN1)	0	0	1	0	0	0	1	0	0	0	0	2	2	0	100
AKAP5	A-kinase anchoring protein 5 (AKAP5)	0	0	1	0	1	0	0	0	0	0	0	2	2	0	100
C1QC	complement component 1, q subcomponent, C chain (C1QC)	0	0	1	0	0	0	1	0	0	0	0	2	2	0	100
C1QB	complement component 1, q subcomponent, B chain (C1QB)	0	0	1	0	0	0	1	0	0	0	0	2	2	0	100
C8A	complement component 8 alpha subunit (C8A)	0	0	1	0	0	0	1	0	0	0	0	2	2	0	100
C8B	complement component 8, beta polypeptide (C8B)	0	0	1	0	0	0	1	0	0	0	0	2	2	0	100
C4BPB	complement component 4 binding protein beta (C4BPB)	0	0	1	0	0	0	1	0	0	0	0	2	2	0	100
C4BPA	complement component 4 binding protein alpha (C4BPA)	0	0	1	0	0	0	1	0	0	0	0	2	2	0	100
C1S	biogenesis of lysosomal organelles complex 1 subunit 2 (BLOC1S2)	0	0	1	0	0	0	1	0	0	1	0	3	2	1	110
C1R	host cell factor C1 regulator 1 (HCFC1R1)	0	0	1	0	0	0	1	0	0	0	0	2	2	0	100
CFD	calcium channel flower domain containing 1 (CACFD1)	0	0	1	0	0	0	1	0	0	0	0	2	2	0	100
C7	complement component 7 (C7)	0	0	1	0	0	0	1	0	0	0	0	2	2	0	100
C6	complement component 6 (C6)	0	0	1	0	0	0	1	0	0	0	0	2	2	0	100
C2	complement component 2 (C2)	0	0	1	0	0	0	1	0	0	0	0	2	2	0	100
C8G	complement component 8, gamma polypeptide (C8G)	0	0	1	0	0	0	1	0	0	0	0	2	2	0	100
TXLNA	taxilin alpha (TXLNA)	0	0	1	0	0	0	0	1	0	0	0	2	2	0	100
PIAS1	protein inhibitor of activated STAT 1 (PIAS1)	0	0	1	0	0	0	0	1	0	1	0	3	2	1	110
SOCS6	suppressor of cytokine signaling 6 (SOCS6)	0	0	1	0	0	0	0	1	0	0	0	2	2	0	100
IL27RA	interleukin 27 receptor subunit alpha (IL27RA)	0	0	1	0	0	0	0	1	0	0	0	2	2	0	100
LIFR	leukemia inhibitory factor receptor alpha (LIFR)	0	0	1	0	0	0	0	1	0	0	0	2	2	0	100
CYSLTR2	cysteinyl leukotriene receptor 2 (CYSLTR2)	0	0	1	0	1	0	0	0	0	0	0	2	2	0	100
PTGES2	prostaglandin E synthase 2 (PTGES2)	0	0	1	0	0	0	1	0	0	0	0	2	2	0	100
KPNA1	karyopherin subunit alpha 1 (KPNA1)	0	0	1	0	0	0	0	1	0	0	0	2	2	0	100
PLA2G4B	phospholipase A2 group IVB (PLA2G4B)	1	0	0	0	1	0	0	0	0	0	1	3	2	0	101
ADCY1	adenylate cyclase 10 (soluble) (ADCY10)	1	0	1	0	0	0	0	0	0	0	1	3	2	0	101
ADCY7	adenylate cyclase 7 (ADCY7)	1	0	0	0	1	0	0	0	0	0	1	3	2	0	101
HMGB2	high mobility group box 2 (HMGB2)	1	0	0	0	1	0	0	0	0	0	1	3	2	0	101
NRROS	negative regulator of reactive oxygen species (NRROS)	1	0	0	0	1	0	0	0	0	0	1	3	2	0	101
ATRN	attractin (ATRN)	1	0	0	0	1	0	0	0	0	0	1	3	2	0	101
PGLYRP4	peptidoglycan recognition protein 4 (PGLYRP4)	0	0	1	0	0	0	1	0	0	0	0	2	2	0	100
OAS1	2'-5'-oligoadenylate synthetase 1 (OAS1)	0	0	1	0	0	0	0	1	0	0	0	2	2	0	100
OAS2	2'-5'-oligoadenylate synthetase 2 (OAS2)	0	0	1	0	0	0	0	1	0	0	0	2	2	0	100
CD53	CD53 molecule (CD53)	0	0	1	0	0	0	1	0	0	0	0	2	2	0	100
SLAMF6	SLAM family member 6 (SLAMF6)	0	0	1	0	0	1	0	0	0	0	0	2	2	0	100
FCER1G	Fc fragment of IgE receptor Ig (FCER1G)	0	0	1	0	0	0	1	0	0	0	0	2	2	0	100
SH2D1B	SH2 domain containing 1B (SH2D1B)	0	0	1	0	0	1	0	0	0	0	0	2	2	0	100
PTPN7	protein tyrosine phosphatase, non-receptor type 7 (PTPN7)	0	0	1	0	0	0	0	1	0	0	0	2	2	0	100
RAG1	recombination activating gene 1 (RAG1)	0	0	1	0	0	0	0	1	0	0	0	2	2	0	100
MS4A2	membrane spanning 4-domaiA2 (MS4A2)	0	0	1	0	0	0	1	0	0	0	0	2	2	0	100
MS4A1	membrane spanning 4-domaiA13 (MS4A13)	0	0	1	0	1	0	0	0	0	0	0	2	2	0	100
CD3E	CD3e molecule (CD3E)	0	0	1	0	0	1	0	0	0	0	0	2	2	0	100
FLT3	fms related tyrosine kinase 3 ligand (FLT3LG)	0	0	1	0	0	0	0	1	0	0	0	2	2	0	100
CD79B	CD79b molecule (CD79B)	0	0	1	0	0	1	0	0	0	0	0	2	2	0	100
CD22	CD22 molecule (CD22)	0	0	1	0	0	1	0	0	0	0	0	2	2	0	100
LILRA6	leukocyte immunoglobulin like receptor A6 (LILRA6)	0	0	1	0	0	1	0	0	0	0	0	2	2	0	100
LILRA4	leukocyte immunoglobulin like receptor A4 (LILRA4)	0	0	1	0	0	1	0	0	0	0	0	2	2	0	100
LILRA1	leukocyte immunoglobulin like receptor A1 (LILRA1)	0	0	1	0	0	1	0	0	0	0	0	2	2	0	100
TRIL	nitrilase 1 (NIT1)	1	0	0	0	1	0	0	0	0	0	1	3	2	0	101
SLA2	Src-like-adaptor 2 (SLA2)	0	0	1	0	0	0	0	1	0	0	0	2	2	0	100
DAPP1	dual adaptor of phosphotyrosine and 3-phosphoinositides 1 (DAPP1)	0	0	1	0	0	1	0	0	0	0	0	2	2	0	100
PILRB	paired immunoglobin-like type 2 receptor beta (PILRB)	0	0	1	0	0	1	0	0	0	0	0	2	2	0	100
RAP1GAP	RAP1 GTPase activating protein 2 (RAP1GAP2)	0	0	1	0	0	1	0	0	0	0	0	2	2	0	100
PIK3R5	phosphoinositide-3-kinase regulatory subunit 5 (PIK3R5)	0	1	1	0	0	0	0	0	0	0	1	3	2	0	101
SOS2	SOS Ras/Rho guanine nucleotide exchange factor 2 (SOS2)	0	0	1	0	0	0	0	1	1	0	0	3	2	1	110
KSR1	connector enhancer of kinase suppressor of Ras 1 (CNKSR1)	0	0	1	0	1	0	0	0	0	0	0	2	2	0	100
PLCB3	phospholipase C beta 3 (PLCB3)	0	0	1	0	1	0	0	0	0	0	1	3	2	0	101
YWHAB	tyrosine 3-monooxygenase/tryptophan 5-monooxygenase activation protein beta (YWHAB)	0	0	1	0	0	1	0	0	0	0	0	2	2	0	100
RAC2	prostate cancer susceptibility candidate 2 (PRAC2)	0	0	1	0	0	0	1	0	0	0	0	2	2	0	100
MAPK12	mitogen-activated protein kinase 12 (MAPK12)	0	0	1	0	0	0	1	0	0	0	0	2	2	0	100
SMAD2	SMAD family member 2 (SMAD2)	0	0	0	1	1	0	0	0	0	0	1	3	2	0	101
PTPRK	protein tyrosine phosphatase, receptor type K (PTPRK)	0	0	1	0	1	0	0	0	0	0	0	2	2	0	100
RAPGEF1	Rap guanine nucleotide exchange factor 1 (RAPGEF1)	0	0	1	0	0	0	0	1	0	0	0	2	2	0	100
DUSP9	dual specificity phosphatase 9 (DUSP9)	0	0	1	1	0	0	0	0	0	0	0	2	2	0	100
KLRC2	killer cell lectin like receptor C2 (KLRC2)	0	0	1	0	0	0	1	0	0	0	0	2	2	0	100
KLRC1	killer cell lectin like receptor C1 (KLRC1)	0	0	1	0	0	1	0	0	0	0	0	2	2	0	100
SIGLEC7	sialic acid binding Ig like lectin 7 (SIGLEC7)	0	0	1	0	0	1	0	0	0	0	0	2	2	0	100
KIR2DS4	killer cell immunoglobulin like receptor, two Ig domaiand short cytoplasmic tail 4 (KIR2DS4)	0	0	1	0	0	0	1	0	0	0	0	2	2	0	100
KIR3DL2	killer cell immunoglobulin like receptor, three Ig domaiand long cytoplasmic tail 2 (KIR3DL2)	0	0	1	0	0	1	0	0	0	1	0	3	2	1	110
RAET1E	retinoic acid early transcript 1E (RAET1E)	0	0	1	0	0	1	0	0	0	0	0	2	2	0	100
ULBP3	UL16 binding protein 3 (ULBP3)	0	0	1	0	0	1	0	0	0	0	0	2	2	0	100
SH2D1A	SH2 domain containing 1A (SH2D1A)	0	0	1	0	0	1	0	0	0	0	0	2	2	0	100
MAP3K3	mitogen-activated protein kinase kinase kinase 3 (MAP3K3)	0	0	1	0	0	0	0	1	1	0	0	3	2	1	110
CARD10	caspase recruitment domain family member 10 (CARD10)	0	0	1	0	1	0	0	0	0	0	0	2	2	0	100
CSNK2B	casein kinase 2 beta (CSNK2B)	0	0	1	0	0	0	1	0	0	0	0	2	2	0	100
NFKBIE	NFKB inhibitor epsilon (NFKBIE)	0	0	1	0	0	1	0	0	0	0	0	2	2	0	100
CD1C	CD1c molecule (CD1C)	0	0	1	0	0	1	0	0	0	0	0	2	2	0	100
CD1B	CD1b molecule (CD1B)	0	0	1	0	0	1	0	0	0	0	0	2	2	0	100
LILRB5	leukocyte immunoglobulin like receptor B5 (LILRB5)	0	0	1	0	0	1	0	0	0	0	0	2	2	0	100
CD207	CD207 molecule (CD207)	0	0	1	0	0	1	0	0	0	0	0	2	2	0	100
NTRK1	neurotrophic receptor tyrosine kinase 1 (NTRK1)	0	0	0	1	1	0	0	0	0	0	1	3	2	0	101
TAP2	transporter 2, ATP-binding cassette, sub-family B (MDR/TAP) (TAP2)	0	0	1	0	0	1	0	0	0	0	0	2	2	0	100
TAP1	transporter 1, ATP-binding cassette, sub-family B (MDR/TAP) (TAP1)	0	0	1	0	0	1	0	0	0	0	0	2	2	0	100
HLA-DMB	major histocompatibility complex, class II, DM beta (HLA-DMB)	0	0	1	0	0	1	0	0	0	0	0	2	2	0	100
HLA-DMA	major histocompatibility complex, class II, DM alpha (HLA-DMA)	0	0	1	0	0	1	0	0	1	0	0	3	2	1	110
HLA-DOA	major histocompatibility complex, class II, DO alpha (HLA-DOA)	0	0	1	0	0	1	0	0	0	0	0	2	2	0	100
THEM4	thioesterase superfamily member 4 (THEM4)	0	0	1	0	0	1	0	0	0	0	0	2	2	0	100
INPPL1	inositol polyphosphate phosphatase like 1 (INPPL1)	0	0	1	0	0	0	0	1	0	0	0	2	2	0	100
CDC37	cell division cycle 37 (CDC37)	0	0	1	0	1	0	0	0	0	0	0	2	2	0	100
CALM3	calmodulin 3 (phosphorylase kinase, delta) (CALM3)	0	0	0	1	1	0	0	0	0	0	1	3	2	0	101
EIF4E	eukaryotic translation initiation factor 4E family member 1B (EIF4E1B)	0	0	1	0	0	0	0	1	0	0	0	2	2	0	100
PRG2	proteoglycan 2, bone marrow (natural killer cell activator, eosinophil granule major basic protein) (PRG2)	0	0	1	0	0	0	1	0	0	0	0	2	2	0	100
GZMM	granzyme M (GZMM)	0	0	1	0	0	0	1	0	0	0	0	2	2	0	100
PRDX4	peroxiredoxin 4 (PRDX4)	0	0	1	0	0	0	1	0	0	0	0	2	2	0	100
TNFRSF13B	tumor necrosis factor receptor superfamily member 13B (TNFRSF13B)	0	0	1	0	0	0	0	1	0	0	0	2	2	0	100
TNFRSF13C	tumor necrosis factor receptor superfamily member 13C (TNFRSF13C)	0	0	1	0	0	0	0	1	0	0	0	2	2	0	100
GDF15	growth differentiation factor 15 (GDF15)	0	0	0	1	1	0	0	0	1	1	0	4	2	2	110
APOA5	apolipoprotein A5 (APOA5)	0	0	0	1	1	0	0	0	1	1	0	4	2	2	110
VDR	vitamin D (1,25- dihydroxyvitamin D3) receptor (VDR)	0	0	0	1	1	0	0	0	1	1	0	4	2	2	110
ABCB1	ATP-binding cassette, sub-family B (MDR/TAP), member 1 (ABCB1)	0	0	0	1	1	0	0	0	1	1	0	4	2	2	110
CFTR	cystic fibrosis transmembrane conductance regulator (ATP-binding cassette sub-family C, member 7) (CFTR)	0	0	0	1	1	0	0	0	0	0	0	2	2	0	100
GCKR	glucokinase (hexokinase 4) regulator (GCKR)	0	0	0	1	1	0	0	0	1	1	0	4	2	2	110
FADS1	fatty acid desaturase 1 (FADS1)	0	0	0	1	1	0	0	0	1	1	0	4	2	2	110
CETP	cholesteryl ester transfer protein (CETP)	0	0	0	1	1	0	0	0	1	1	0	4	2	2	110
APOC3	apolipoprotein C3 (APOC3)	0	0	0	1	1	0	0	0	1	1	0	4	2	2	110
ATG16L1	autophagy related 16 like 1 (ATG16L1)	0	0	0	1	1	0	0	0	1	0	0	3	2	1	110
ABCG2	ATP-binding cassette, sub-family G (WHITE), member 2 (Junior blood group) (ABCG2)	0	0	0	1	1	0	0	0	0	1	0	3	2	1	110
IKZF1	IKAROS family zinc finger 1 (IKZF1)	0	0	0	1	1	0	0	0	0	0	0	2	2	0	100
PCSK9	proprotein convertase subtilisin/kexin type 9 (PCSK9)	0	0	0	1	1	0	0	0	1	1	0	4	2	2	110
IGFBP3	insulin-like growth factor binding protein 3 (IGFBP3)	0	0	0	1	1	0	0	0	1	1	0	4	2	2	110
ERBB2	erb-b2 receptor tyrosine kinase 2 (ERBB2)	0	0	0	1	1	0	0	0	0	0	0	2	2	0	100
HFE	hemochromatosis (HFE)	0	0	0	1	1	0	0	0	1	1	0	4	2	2	110
BDNF	brain derived neurotrophic factor (BDNF)	0	0	0	1	1	0	0	0	1	1	0	4	2	2	110
MTHFR	methylenetetrahydrofolate reductase (NAD(P)H) (MTHFR)	0	0	0	1	1	0	0	0	1	1	0	4	2	2	110
IGF2	insulin like growth factor 2 (IGF2)	0	0	0	1	1	0	0	0	1	0	0	3	2	1	110
HNF4A	hepatocyte nuclear factor 4 alpha (HNF4A)	0	0	0	1	1	0	0	0	1	0	0	3	2	1	110
GSTM1	glutathione S-transferase mu 1 (GSTM1)	0	0	0	1	1	0	0	0	1	1	0	4	2	2	110
SIRT1	sirtuin 1 (SIRT1)	0	0	0	1	1	0	0	0	1	1	0	4	2	2	110
PON1	paraoxonase 1 (PON1)	0	0	0	1	1	0	0	0	1	1	0	4	2	2	110
SLC2A9	solute carrier family 2 member 9 (SLC2A9)	0	0	0	1	1	0	0	0	1	0	0	3	2	1	110
SULT1A1	sulfotransferase family 1A member 1 (SULT1A1)	0	0	0	1	1	0	0	0	1	0	0	3	2	1	110
ZMIZ1	zinc finger MIZ-type containing 1 (ZMIZ1)	0	0	0	1	1	0	0	0	0	0	0	2	2	0	100
CDKN2A	cyclin dependent kinase inhibitor 2A (CDKN2A)	0	0	0	1	1	0	0	0	1	1	0	4	2	2	110
SPP1	secreted phosphoprotein 1 (SPP1)	0	0	0	1	1	0	0	0	1	1	0	4	2	2	110
ESR2	estrogen receptor 2 (ESR2)	0	0	0	1	1	0	0	0	1	1	0	4	2	2	110
AR	N-acetyltransferase 2 (arylamine N-acetyltransferase) (NAT2)	0	0	0	1	1	0	0	0	1	1	0	4	2	2	110
GSTT1	glutathione S-transferase theta 1 (GSTT1)	0	0	0	1	1	0	0	0	1	1	0	4	2	2	110
NGF	NGFI-A binding protein 1 (NAB1)	0	0	0	1	1	0	0	0	1	1	1	5	2	2	111
GC	sarcoglycan alpha (SGCA)	0	0	0	1	1	0	0	0	1	0	0	3	2	1	110
DNMT3B	DNA (cytosine-5-)-methyltransferase 3 beta (DNMT3B)	0	0	0	1	1	0	0	0	0	0	0	2	2	0	100
CAV1	caveolin 1 (CAV1)	0	0	0	1	1	0	0	0	1	1	0	4	2	2	110
LPA	calpain 3 (CAPN3)	0	0	0	1	1	0	0	0	1	1	0	4	2	2	110
GSK3B	glycogen synthase kinase 3 beta (GSK3B)	0	0	0	1	1	0	0	0	0	1	0	3	2	1	110
MIR155	MIR155 host gene (MIR155HG), long non-coding RNA	0	0	0	1	1	0	0	0	1	1	0	4	2	2	110
ALK	galactokinase 1 (GALK1)	0	0	0	1	1	0	0	0	0	0	0	2	2	0	100
SLC6A4	solute carrier family 6 member 4 (SLC6A4)	0	0	0	1	1	0	0	0	1	1	0	4	2	2	110
APOBEC3G	apolipoprotein B mRNA editing enzyme catalytic subunit 3G (APOBEC3G)	0	0	0	1	1	0	0	0	0	0	0	2	2	0	100
RXRA	retinoid X receptor alpha (RXRA)	0	0	0	1	1	0	0	0	0	0	0	2	2	0	100
FTO	fat mass and obesity associated (FTO)	0	0	0	1	1	0	0	0	1	0	0	3	2	1	110
PNPLA3	patatin like phospholipase domain containing 3 (PNPLA3)	0	0	0	1	1	0	0	0	1	0	0	3	2	1	110
ETV6	ETS variant 6 (ETV6)	0	0	0	1	1	0	0	0	0	0	0	2	2	0	100
BCHE	butyrylcholinesterase (BCHE)	0	0	0	1	1	0	0	0	1	0	0	3	2	1	110
COMT	catechol-O-methyltransferase (COMT)	0	0	0	1	1	0	0	0	1	1	0	4	2	2	110
GJA1	gap junction protein alpha 1 (GJA1)	0	0	0	1	1	0	0	0	1	1	0	4	2	2	110
TCF4	transcription factor 4 (TCF4)	0	0	0	1	1	0	0	0	0	0	0	2	2	0	100
F5	coagulation factor V (F5)	0	0	0	1	1	0	0	0	1	1	0	4	2	2	110
CCL4L1	C-C motif chemokine ligand 4 like 1 (CCL4L1)	0	0	0	1	1	0	0	0	0	0	0	2	2	0	100
CREG1	cellular repressor of E1A stimulated genes 1 (CREG1)	0	0	0	1	0	0	1	0	1	0	0	3	2	1	110
MALAT1	Homo sapiemetastasis associated lung adenocarcinoma transcript 1 (non-protein coding) (MALAT1), ncRNA	0	0	0	1	1	0	0	0	1	1	0	4	2	2	110
BRCA2	BRCA2, DNA repair associated (BRCA2)	0	0	0	1	1	0	0	0	1	1	0	4	2	2	110
SP1	ubiquitin specific peptidase 16 (USP16)	0	0	0	1	1	0	0	0	0	0	0	2	2	0	100
VWF	von Willebrand factor (VWF)	0	0	0	1	1	0	0	0	1	1	0	4	2	2	110
YAP1	adenylate cyclase activating polypeptide 1 (ADCYAP1)	0	0	0	1	1	0	0	0	0	0	0	2	2	0	100
CCN2	cellular communication network factor 2	0	0	0	1	1	0	0	0	1	0	0	3	2	1	110
NPPB	natriuretic peptide B (NPPB)	0	0	0	1	1	0	0	0	1	1	0	4	2	2	110
ELAVL1	ELAV like RNA binding protein 1 (ELAVL1)	0	0	0	1	1	0	0	0	0	0	0	2	2	0	100
KDR	kinase insert domain receptor (a type III receptor tyrosine kinase) (KDR)	0	0	0	1	1	0	0	0	1	1	0	4	2	2	110
CHRNA5	cholinergic receptor nicotinic alpha 5 subunit (CHRNA5)	0	0	0	1	1	0	0	0	1	0	0	3	2	1	110
IGF1R	insulin like growth factor 1 receptor (IGF1R)	0	0	0	1	1	0	0	0	0	1	0	3	2	1	110
TERC	intercellular adhesion molecule 1 (ICAM1)	0	0	0	1	1	0	0	0	1	1	0	4	2	2	110
RET	guanylate cyclase 2D, retinal (GUCY2D)	0	0	0	1	1	0	0	0	0	0	0	2	2	0	100
CYP2D6	cytochrome P450 family 2 subfamily D member 6 (CYP2D6)	0	0	0	1	1	0	0	0	1	1	0	4	2	2	110
PVT1	Pvt1 oncogene (non-protein coding) (PVT1), long non-coding RNA	0	0	0	1	1	0	0	0	0	0	0	2	2	0	100
NAT2	N-acetyltransferase 2 (arylamine N-acetyltransferase) (NAT2)	0	0	0	1	1	0	0	0	0	0	0	2	2	0	100
NRP1	neuropilin 1 (NRP1)	0	0	0	1	1	0	0	0	0	0	0	2	2	0	100
VNN2	vanin 2 (VNN2)	0	0	0	1	1	0	0	0	0	0	0	2	2	0	100
SOX4	SRY-box 4 (SOX4)	0	0	0	1	1	0	0	0	0	0	0	2	2	0	100
APEX1	apurinic/apyrimidinic endodeoxyribonuclease 1 (APEX1)	0	0	0	1	1	0	0	0	1	0	0	3	2	1	110
PGR	retinitis pigmentosa GTPase regulator (RPGR)	0	0	0	1	1	0	0	0	0	0	0	2	2	0	100
RUNX1	runt related transcription factor 1 (RUNX1)	0	0	0	1	1	0	0	0	1	1	0	4	2	2	110
APC	adenomatous polyposis coli (APC)	0	0	0	1	1	0	0	0	0	0	0	2	2	0	100
XRCC1	X-ray repair cross complementing 1 (XRCC1)	0	0	0	1	1	0	0	0	0	1	0	3	2	1	110
FGF23	fibroblast growth factor 23 (FGF23)	0	0	0	1	1	0	0	0	1	0	0	3	2	1	110
ADH1C	alcohol dehydrogenase 1C (class I), gamma polypeptide (ADH1C)	0	0	0	1	1	0	0	0	1	0	0	3	2	1	110
ASIC1	acid sensing ion channel subunit 1 (ASIC1)	0	0	0	1	1	0	0	0	0	0	1	3	2	0	101
GNAS	GNAS complex locus (GNAS)	0	0	0	1	1	0	0	0	0	1	0	3	2	1	110
FLT1	fms related tyrosine kinase 1 (FLT1)	0	0	0	1	1	0	0	0	1	0	0	3	2	1	110
TP63	tumor protein p63 (TP63)	0	0	0	1	1	0	0	0	1	1	0	4	2	2	110
SMAD4	SMAD family member 4 (SMAD4)	0	0	0	1	1	0	0	0	0	0	0	2	2	0	100
TNPO3	transportin 3 (TNPO3)	0	0	0	1	1	0	0	0	0	0	0	2	2	0	100
SLC22A5	solute carrier family 22 member 5 (SLC22A5)	0	0	0	1	1	0	0	0	0	0	0	2	2	0	100
ASIC2	acid sensing ion channel subunit 2 (ASIC2)	0	0	0	1	1	0	0	0	0	0	1	3	2	0	101
TARDBP	TAR DNA binding protein (TARDBP)	0	0	0	1	1	0	0	0	1	0	0	3	2	1	110
CDKN2B-AS1	CDKN2B antisense RNA 1 (CDKN2B-AS1)	0	0	0	1	1	0	0	0	1	1	0	4	2	2	110
PROCR	protein C receptor (PROCR)	0	0	0	1	1	0	0	0	1	1	0	4	2	2	110
KL	pyruvate kinase, liver and RBC (PKLR)	0	0	0	1	1	0	0	0	1	1	0	4	2	2	110
E2F1	E2F transcription factor 1 (E2F1)	0	0	0	1	1	0	0	0	0	0	0	2	2	0	100
APOA4	apolipoprotein A4 (APOA4)	0	0	0	1	1	0	0	0	1	0	0	3	2	1	110
CYP1A1	cytochrome P450 family 1 subfamily A member 1 (CYP1A1)	0	0	0	1	1	0	0	0	1	1	0	4	2	2	110
H19	protocadherin 19 (PCDH19)	0	0	0	1	1	0	0	0	0	1	0	3	2	1	110
LEPR	leptin receptor (LEPR)	0	0	0	1	1	0	0	0	1	1	0	4	2	2	110
MECP2	methyl-CpG binding protein 2 (MECP2)	0	0	0	1	1	0	0	0	0	0	0	2	2	0	100
NR5A2	nuclear receptor subfamily 5 group A member 2 (NR5A2)	0	0	0	1	1	0	0	0	0	0	0	2	2	0	100
NOTCH4	notch 4 (NOTCH4)	0	0	0	1	1	0	0	0	1	0	0	3	2	1	110
BSG	basigin (Ok blood group) (BSG)	0	0	0	1	1	0	0	0	1	1	0	4	2	2	110
EPAS1	endothelial PAS domain protein 1 (EPAS1)	0	0	0	1	1	0	0	0	0	1	0	3	2	1	110
DNMT1	DNA (cytosine-5-)-methyltransferase 1 (DNMT1)	0	0	0	1	1	0	0	0	1	0	0	3	2	1	110
OGG1	8-oxoguanine DNA glycosylase (OGG1)	0	0	0	1	1	0	0	0	1	1	0	4	2	2	110
WT1	Wilms tumor 1 (WT1)	0	0	0	1	1	0	0	0	0	0	0	2	2	0	100
MIR34A	microRNA 34a (MIR34A), microRNA	0	0	0	1	1	0	0	0	1	1	0	4	2	2	110
ALDH2	aldehyde dehydrogenase 2 family (mitochondrial) (ALDH2)	0	0	0	1	1	0	0	0	1	1	0	4	2	2	110
KCNH2	potassium voltage-gated channel, subfamily H (eag-related), member 2 (KCNH2)	0	0	0	1	1	0	0	0	1	0	0	3	2	1	110
GPX4	glutathione peroxidase 4 (GPX4)	0	0	0	1	1	0	0	0	0	0	0	2	2	0	100
GREM1	gremlin 1, DAN family BMP antagonist (GREM1)	0	0	0	1	1	0	0	0	0	0	0	2	2	0	100
USF1	upstream transcription factor 1 (USF1)	0	0	0	1	1	0	0	0	1	1	0	4	2	2	110
HSPA4	heat shock protein family A (Hsp70) member 4 like (HSPA4L)	0	0	0	1	1	0	0	0	1	1	0	4	2	2	110
FEN1	flap structure-specific endonuclease 1 (FEN1)	0	0	0	1	1	0	0	0	0	0	0	2	2	0	100
ITPR1	inositol 1,4,5-trisphosphate receptor type 1 (ITPR1)	0	0	0	0	0	1	1	0	0	0	1	3	2	0	101
HOTAIR	HOX transcript antisense RNA (HOTAIR)	0	0	0	1	1	0	0	0	0	0	0	2	2	0	100
FOXM1	forkhead box M1 (FOXM1)	0	0	0	1	1	0	0	0	1	0	0	3	2	1	110
SHH	sonic hedgehog (SHH)	0	0	0	1	1	0	0	0	0	1	0	3	2	1	110
CD276	CD276 molecule (CD276)	0	0	0	1	1	0	0	0	0	0	0	2	2	0	100
C9orf72	chromosome 9 open reading frame 72 (C9orf72)	0	0	0	1	1	0	0	0	0	0	0	2	2	0	100
KCNMA1	potassium calcium-activated channel subfamily M alpha 1 (KCNMA1)	0	0	0	1	1	0	0	0	1	0	0	3	2	1	110
FGFR2	fibroblast growth factor receptor 2 (FGFR2)	0	0	0	1	1	0	0	0	0	0	0	2	2	0	100
MIR29A	microRNA 29a (MIR29A), microRNA	0	0	0	1	1	0	0	0	1	0	0	3	2	1	110
CYP3A5	cytochrome P450 family 3 subfamily A member 5 (CYP3A5)	0	0	0	1	1	0	0	0	1	1	0	4	2	2	110
APOC1	apolipoprotein C1 (APOC1)	0	0	0	1	1	0	0	0	1	0	0	3	2	1	110
TGM2	transglutaminase 2 (TGM2)	0	0	0	1	1	0	0	0	0	1	0	3	2	1	110
SIRT6	sirtuin 6 (SIRT6)	0	0	0	1	1	0	0	0	1	1	0	4	2	2	110
FGFR1	FGFR1 oncogene partner 2 (FGFR1OP2)	0	0	0	1	1	0	0	0	0	1	0	3	2	1	110
MC1R	melanocortin 1 receptor (MC1R)	0	0	0	1	1	0	0	0	0	0	0	2	2	0	100
NR1I2	nuclear receptor subfamily 1 group I member 2 (NR1I2)	0	0	0	1	1	0	0	0	1	1	0	4	2	2	110
POU5F1	POU class 5 homeobox 1B (POU5F1B)	0	0	0	1	1	0	0	0	0	0	0	2	2	0	100
FGFR3	fibroblast growth factor receptor 3 (FGFR3)	0	0	0	1	1	0	0	0	0	0	0	2	2	0	100
SLC2A1	solute carrier family 2 member 11 (SLC2A11)	0	0	0	1	1	0	0	0	1	0	0	3	2	1	110
CDKAL1	CDK5 regulatory subunit associated protein 1 like 1 (CDKAL1)	0	0	0	1	1	0	0	0	1	0	0	3	2	1	110
HNF1A	HNF1 homeobox A (HNF1A)	0	0	0	1	1	0	0	0	1	1	0	4	2	2	110
OXTR	oxytocin receptor (OXTR)	0	0	0	1	1	0	0	0	0	0	0	2	2	0	100
TP73	tumor protein p73 (TP73)	0	0	0	1	1	0	0	0	0	0	0	2	2	0	100
TIMP3	TIMP metallopeptidase inhibitor 3 (TIMP3)	0	0	0	1	1	0	0	0	0	0	0	2	2	0	100
HTT	huntingtin (HTT)	0	0	0	1	1	0	0	0	1	0	0	3	2	1	110
SEMA3A	semaphorin 3A (SEMA3A)	0	0	0	1	1	0	0	0	0	0	0	2	2	0	100
FBN1	fibrillin 1 (FBN1)	0	0	0	1	1	0	0	0	1	1	0	4	2	2	110
RUNX2	runt related transcription factor 2 (RUNX2)	0	0	0	1	1	0	0	0	0	0	0	2	2	0	100
PINK1	serine peptidase inhibitor, Kazal type 14 (putative) (SPINK14)	0	0	0	1	1	0	0	0	1	1	0	4	2	2	110
ANGPT2	angiopoietin 2 (ANGPT2)	0	0	0	1	1	0	0	0	1	1	0	4	2	2	110
MC4R	melanocortin 4 receptor (MC4R)	0	0	0	1	1	0	0	0	0	0	0	2	2	0	100
NRG1	neuregulin 1 (NRG1)	0	0	0	1	1	0	0	0	1	1	0	4	2	2	110
GLI1	GLI family zinc finger 1 (GLI1)	0	0	0	1	1	0	0	0	0	0	0	2	2	0	100
RUNX3	runt related transcription factor 3 (RUNX3)	0	0	0	1	1	0	0	0	1	0	0	3	2	1	110
FUS	TRK-fused gene (TFG)	0	0	0	1	1	0	0	0	0	0	0	2	2	0	100
TET2	tet methylcytosine dioxygenase 2 (TET2)	0	0	0	1	1	0	0	0	1	0	0	3	2	1	110
SNAI1	snail family transcriptional repressor 1 (SNAI1)	0	0	0	1	1	0	0	0	0	0	0	2	2	0	100
BMI1	COMMD3-BMI1 readthrough (COMMD3-BMI1)	0	0	0	1	1	0	0	0	0	0	0	2	2	0	100
DNMT3A	DNA (cytosine-5-)-methyltransferase 3 alpha (DNMT3A)	0	0	0	1	1	0	0	0	1	0	0	3	2	1	110
ERG	cholinergic receptor nicotinic alpha 1 subunit (CHRNA1)	0	0	0	1	1	0	0	0	1	0	0	3	2	1	110
ALB	albumin (ALB)	0	0	0	1	1	0	0	0	1	1	0	4	2	2	110
MIR27A	microRNA 27a (MIR27A), microRNA	0	0	0	1	1	0	0	0	0	0	0	2	2	0	100
SOX9	SRY-box 9 (SOX9)	0	0	0	1	1	0	0	0	0	0	0	2	2	0	100
MSH6	mutS homolog 6 (MSH6)	0	0	0	1	1	0	0	0	0	0	0	2	2	0	100
KDM1A	lysine demethylase 1A (KDM1A)	0	0	0	1	1	0	0	0	0	0	0	2	2	0	100
HDAC3	histone deacetylase 3 (HDAC3)	0	0	0	1	1	0	0	0	1	0	0	3	2	1	110
TPMT	thiopurine S-methyltransferase (TPMT)	0	0	0	1	1	0	0	0	0	0	0	2	2	0	100
NOTCH3	notch 3 (NOTCH3)	0	0	0	1	1	0	0	0	1	1	0	4	2	2	110
FLG	filaggrin family member 2 (FLG2)	0	0	0	1	1	0	0	0	0	1	0	3	2	1	110
MED1	mediator complex subunit 11 (MED11)	0	0	0	1	1	0	0	0	0	0	0	2	2	0	100
POSTN	periostin (POSTN)	0	0	0	1	1	0	0	0	1	0	0	3	2	1	110
DKK1	dickkopf WNT signaling pathway inhibitor 1 (DKK1)	0	0	0	1	1	0	0	0	1	1	0	4	2	2	110
PROM1	prominin 1 (PROM1)	0	0	0	1	1	0	0	0	0	0	0	2	2	0	100
PRKAA1	protein kinase AMP-activated catalytic subunit alpha 1 (PRKAA1)	0	0	0	1	1	0	0	0	1	0	0	3	2	1	110
YY1	YY1 associated factor 2 (YAF2)	0	0	0	1	1	0	0	0	0	0	0	2	2	0	100
TSHR	thyroid stimulating hormone receptor (TSHR)	0	0	0	1	1	0	0	0	0	0	0	2	2	0	100
HSD11B1	hydroxysteroid (11-beta) dehydrogenase 1 (HSD11B1)	0	0	0	1	1	0	0	0	1	0	0	3	2	1	110
GAS5	growth arrest specific 5 (non-protein coding) (GAS5), long non-coding RNA	0	0	0	1	1	0	0	0	0	1	0	3	2	1	110
NQO1	NAD(P)H quinone dehydrogenase 1 (NQO1)	0	0	0	1	1	0	0	0	1	1	0	4	2	2	110
CHRNA7	cholinergic receptor nicotinic alpha 7 subunit (CHRNA7)	0	0	0	1	1	0	0	0	0	0	0	2	2	0	100
UCP2	uncoupling protein 2 (UCP2)	0	0	0	1	1	0	0	0	1	1	0	4	2	2	110
MITF	melanogenesis associated transcription factor (MITF)	0	0	0	1	1	0	0	0	0	0	0	2	2	0	100
F7	coagulation factor VII (F7)	0	0	0	1	1	0	0	0	1	1	0	4	2	2	110
TNNT2	troponin T2, cardiac type (TNNT2)	0	0	0	1	1	0	0	0	1	0	0	3	2	1	110
SLCO1B1	solute carrier organic anion transporter family member 1B1 (SLCO1B1)	0	0	0	1	1	0	0	0	0	1	0	3	2	1	110
S100A4	S100 calcium binding protein A4 (S100A4)	0	0	0	1	1	0	0	0	0	0	0	2	2	0	100
BCL11B	B-cell CLL/lymphoma 11B (BCL11B)	0	0	0	1	1	0	0	0	1	0	0	3	2	1	110
PRKAA2	protein kinase AMP-activated catalytic subunit alpha 2 (PRKAA2)	0	0	0	1	1	0	0	0	1	0	0	3	2	1	110
FKBP5	FK506 binding protein 5 (FKBP5)	0	0	0	1	1	0	0	0	0	0	0	2	2	0	100
SREBF1	sterol regulatory element binding transcription factor 1 (SREBF1)	0	0	0	1	1	0	0	0	0	0	0	2	2	0	100
FHIT	fragile histidine triad (FHIT)	0	0	0	1	1	0	0	0	0	0	0	2	2	0	100
AICDA	activation-induced cytidine deaminase (AICDA)	0	0	0	1	1	0	0	0	0	0	0	2	2	0	100
GSDMB	gasdermin B (GSDMB)	0	0	0	1	1	0	0	0	0	0	0	2	2	0	100
SPARC	SPARC related modular calcium binding 1 (SMOC1)	0	0	0	1	1	0	0	0	0	0	0	2	2	0	100
BACH2	BTB domain and CNC homolog 2 (BACH2)	0	0	0	1	1	0	0	0	0	0	0	2	2	0	100
MMP13	matrix metallopeptidase 13 (MMP13)	0	0	0	1	1	0	0	0	1	0	0	3	2	1	110
PKD1	polycystin 1, transient receptor potential channel interacting (PKD1)	0	0	0	1	1	0	0	0	0	0	0	2	2	0	100
CCN1	cellular communication network factor 1	0	0	0	1	1	0	0	0	0	0	0	2	2	0	100
SNAI2	snail family transcriptional repressor 2 (SNAI2)	0	0	0	1	1	0	0	0	0	0	0	2	2	0	100
ADAMTS13	ADAM metallopeptidase with thrombospondin type 1 motif 13 (ADAMTS13)	0	0	0	1	1	0	0	0	1	1	0	4	2	2	110
CTCF	CCCTC-binding factor (CTCF)	0	0	0	1	1	0	0	0	0	0	0	2	2	0	100
HSF1	heat shock transcription factor 1 (HSF1)	0	0	0	1	1	0	0	0	1	0	0	3	2	1	110
NGFR	nerve growth factor receptor (NGFR)	0	0	0	1	1	0	0	0	0	1	0	3	2	1	110
CCNE1	cyclin E1 (CCNE1)	0	0	0	1	1	0	0	0	0	0	0	2	2	0	100
DRD3	dopamine receptor D3 (DRD3)	0	0	0	1	1	0	0	0	0	0	0	2	2	0	100
SLC26A4	solute carrier family 26 member 4 (SLC26A4)	0	0	0	1	1	0	0	0	0	0	0	2	2	0	100
ITPR3	inositol 1,4,5-trisphosphate receptor type 3 (ITPR3)	0	0	0	0	0	1	1	0	0	0	1	3	2	0	101
MIR124-1	microRNA 124-1 (MIR124-1), microRNA	0	0	0	1	1	0	0	0	0	0	0	2	2	0	100
ADRB1	adrenoceptor beta 1 (ADRB1)	0	0	0	1	1	0	0	0	1	1	0	4	2	2	110
CYP11B2	cytochrome P450 family 11 subfamily B member 2 (CYP11B2)	0	0	0	1	1	0	0	0	1	1	0	4	2	2	110
SMN1	survival of motor neuron 1, telomeric (SMN1)	0	0	0	1	1	0	0	0	0	1	0	3	2	1	110
CASR	calcium sensing receptor (CASR)	0	0	0	1	1	0	0	0	1	0	0	3	2	1	110
MKI67	marker of proliferation Ki-67 (MKI67)	0	0	0	1	1	0	0	0	0	0	0	2	2	0	100
INSR	insulin receptor (INSR)	0	0	0	1	1	0	0	0	1	0	0	3	2	1	110
KLK3	kallikrein related peptidase 3 (KLK3)	0	0	0	1	1	0	0	0	1	0	0	3	2	1	110
SMURF1	SMAD specific E3 ubiquitin protein ligase 1 (SMURF1)	0	0	0	1	0	1	0	0	0	0	0	2	2	0	100
G6PD	glucose-6-phosphate dehydrogenase (G6PD)	0	0	0	1	1	0	0	0	1	1	0	4	2	2	110
JAG1	jagged 1 (JAG1)	0	0	0	1	1	0	0	0	0	0	0	2	2	0	100
P2RY12	purinergic receptor P2Y12 (P2RY12)	0	0	0	1	1	0	0	0	1	1	0	4	2	2	110
TMPRSS2	transmembrane protease, serine 2 (TMPRSS2)	0	0	0	1	1	0	0	0	0	0	0	2	2	0	100
RYR1	ryanodine receptor 1 (RYR1)	0	0	0	1	1	0	0	0	1	0	0	3	2	1	110
CDKN2B	cyclin dependent kinase inhibitor 2B (CDKN2B)	0	0	0	1	1	0	0	0	1	1	0	4	2	2	110
TF	ERCC excision repair 3, TFIIH core complex helicase subunit (ERCC3)	0	0	0	1	1	0	0	0	0	0	0	2	2	0	100
LRP5	LDL receptor related protein 5 like (LRP5L)	0	0	0	1	1	0	0	0	1	0	0	3	2	1	110
TRIB1	tribbles pseudokinase 1 (TRIB1)	0	0	0	1	1	0	0	0	1	1	0	4	2	2	110
CLN3	CLN3, battenin (CLN3)	0	0	0	1	1	0	0	0	0	0	0	2	2	0	100
PGF	placental growth factor (PGF)	0	0	0	1	1	0	0	0	1	0	0	3	2	1	110
CRYAB	crystallin alpha B (CRYAB)	0	0	0	1	1	0	0	0	0	0	0	2	2	0	100
ABCC2	ATP binding cassette subfamily C member 2 (ABCC2)	0	0	0	1	1	0	0	0	0	0	0	2	2	0	100
SERPINF1	serpin family F member 1 (SERPINF1)	0	0	0	1	1	0	0	0	1	1	0	4	2	2	110
MYB	myosin binding protein C, cardiac (MYBPC3)	0	0	0	1	1	0	0	0	0	0	0	2	2	0	100
MIR200C	microRNA 200c (MIR200C), microRNA	0	0	0	1	1	0	0	0	0	1	0	3	2	1	110
AQP4	aquaporin 4 (AQP4)	0	0	0	1	1	0	0	0	1	1	0	4	2	2	110
ATR	cartilage oligomeric matrix protein (COMP)	0	0	0	1	1	0	0	0	0	0	0	2	2	0	100
FOXA1	forkhead box A1 (FOXA1)	0	0	0	1	1	0	0	0	0	0	0	2	2	0	100
MYOC	myocilin (MYOC)	0	0	0	1	1	0	0	0	0	0	0	2	2	0	100
MIR122	microRNA 122 (MIR122), microRNA	0	0	0	1	1	0	0	0	1	1	0	4	2	2	110
IGFBP1	insulin like growth factor binding protein 1 (IGFBP1)	0	0	0	1	1	0	0	0	1	0	0	3	2	1	110
WWOX	WW domain containing oxidoreductase (WWOX)	0	0	0	1	1	0	0	0	0	0	0	2	2	0	100
SREBF2	sterol regulatory element binding transcription factor 2 (SREBF2)	0	0	0	1	1	0	0	0	0	1	0	3	2	1	110
AIRE	paired box 2 (PAX2)	0	0	0	1	1	0	0	0	0	0	0	2	2	0	100
TRPA1	transient receptor potential cation channel subfamily A member 1 (TRPA1)	0	0	0	1	1	0	0	0	0	0	0	2	2	0	100
SRD5A2	steroid 5 alpha-reductase 2 (SRD5A2)	0	0	0	1	1	0	0	0	0	0	0	2	2	0	100
GATA2	GATA binding protein 2 (GATA2)	0	0	0	1	1	0	0	0	0	0	0	2	2	0	100
METTL3	methyltransferase like 3 (METTL3)	0	0	0	1	1	0	0	0	0	0	0	2	2	0	100
CYP24A1	cytochrome P450 family 24 subfamily A member 1 (CYP24A1)	0	0	0	1	1	0	0	0	0	1	0	3	2	1	110
EPHX1	epoxide hydrolase 1 (EPHX1)	0	0	0	1	1	0	0	0	1	0	0	3	2	1	110
MIR137	microRNA 137 (MIR137), microRNA	0	0	0	1	1	0	0	0	0	1	0	3	2	1	110
CRHR1	corticotropin releasing hormone receptor 1 (CRHR1)	0	0	0	1	1	0	0	0	0	1	0	3	2	1	110
TRIM28	tripartite motif containing 28 (TRIM28)	0	0	0	1	1	0	0	0	0	0	0	2	2	0	100
BMP7	bone morphogenetic protein 7 (BMP7)	0	0	0	1	1	0	0	0	0	0	0	2	2	0	100
FNDC5	fibronectin type III domain containing 5 (FNDC5)	0	0	0	1	1	0	0	0	1	0	0	3	2	1	110
CDK6	cyclin dependent kinase 6 (CDK6)	0	0	0	1	1	0	0	0	0	1	0	3	2	1	110
WWTR1	WW domain containing transcription regulator 1 (WWTR1)	0	0	0	1	1	0	0	0	0	0	0	2	2	0	100
MEG3	maternally expressed 3 (non-protein coding) (MEG3)	0	0	0	1	1	0	0	0	1	1	0	4	2	2	110
H2AX	H2A.X variant histone	0	0	0	1	1	0	0	0	0	0	0	2	2	0	100
SF3B1	splicing factor 3b subunit 1 (SF3B1)	0	0	0	1	1	0	0	0	0	0	0	2	2	0	100
UCN	urocortin (UCN)	0	0	0	1	1	0	0	0	1	0	0	3	2	1	110
STK11	serine/threonine kinase 11 (STK11)	0	0	0	1	1	0	0	0	1	0	0	3	2	1	110
NR3C2	nuclear receptor subfamily 3 group C member 2 (NR3C2)	0	0	0	1	1	0	0	0	1	1	0	4	2	2	110
BACE1	beta-secretase 1 (BACE1)	0	0	0	1	1	0	0	0	1	0	0	3	2	1	110
KAT2B	K(lysine) acetyltransferase 2B (KAT2B)	0	0	0	1	1	0	0	0	0	0	0	2	2	0	100
MIR210	microRNA 210 (MIR210), microRNA	0	0	0	1	1	0	0	0	1	1	0	4	2	2	110
CLDN1	claudin 18 (CLDN18)	0	0	0	1	1	0	0	0	0	0	0	2	2	0	100
KLF2	Kruppel like factor 2 (KLF2)	0	0	0	1	1	0	0	0	1	1	0	4	2	2	110
SLC9A3	SLC9A3 regulator 2 (SLC9A3R2)	0	0	0	1	1	0	0	0	0	0	0	2	2	0	100
XIST	X inactive specific transcript (non-protein coding) (XIST), long non-coding RNA	0	0	0	1	1	0	0	0	0	0	0	2	2	0	100
MIR29B1	microRNA 29b-1 (MIR29B1), microRNA	0	0	0	1	1	0	0	0	0	1	0	3	2	1	110
PKD2	polycystin 2, transient receptor potential cation channel (PKD2)	0	0	0	1	1	0	0	0	0	0	0	2	2	0	100
PLG	plasminogen (PLG)	0	0	0	1	1	0	0	0	1	1	0	4	2	2	110
STAB2	stabilin 2 (STAB2)	0	0	0	1	1	0	0	0	0	0	0	2	2	0	100
NPY	neuropeptide Y (NPY)	0	0	0	1	1	0	0	0	1	1	0	4	2	2	110
SPHK2	sphingosine kinase 2 (SPHK2)	0	0	0	1	1	0	0	0	1	1	0	4	2	2	110
F10	coagulation factor X (F10)	0	0	0	1	1	0	0	0	0	1	0	3	2	1	110
MIR143	microRNA 143 (MIR143), microRNA	0	0	0	1	1	0	0	0	1	1	0	4	2	2	110
ACTN3	actinin alpha 3 (gene/pseudogene) (ACTN3)	0	0	0	1	1	0	0	0	0	0	0	2	2	0	100
ESM1	endothelial cell specific molecule 1 (ESM1)	0	0	0	1	1	0	0	0	1	0	0	3	2	1	110
CDK9	cyclin dependent kinase 9 (CDK9)	0	0	0	1	1	0	0	0	1	0	0	3	2	1	110
HCP5	HLA complex P5 (non-protein coding) (HCP5), long non-coding RNA	0	0	0	1	1	0	0	0	0	0	0	2	2	0	100
PRMT5	protein arginine methyltransferase 5 (PRMT5)	0	0	0	1	1	0	0	0	0	0	0	2	2	0	100
AFP	alpha fetoprotein (AFP)	0	0	0	1	1	0	0	0	0	0	0	2	2	0	100
RARB	retinoic acid receptor beta (RARB)	0	0	0	1	1	0	0	0	0	0	0	2	2	0	100
MTDH	metadherin (MTDH)	0	0	0	1	1	0	0	0	0	0	0	2	2	0	100
ERBB4	erb-b2 receptor tyrosine kinase 4 (ERBB4)	0	0	0	1	1	0	0	0	0	0	0	2	2	0	100
SOX10	SRY-box 10 (SOX10)	0	0	0	1	1	0	0	0	0	0	0	2	2	0	100
CBS	cystathionine-beta-synthase (CBS)	0	0	0	1	1	0	0	0	1	1	0	4	2	2	110
ADRB3	adrenoceptor beta 3 (ADRB3)	0	0	0	1	1	0	0	0	1	0	0	3	2	1	110
CD24	CD247 molecule (CD247)	0	0	0	1	1	0	0	0	0	0	0	2	2	0	100
PRDM1	PR domain 15 (PRDM15)	0	0	0	1	1	0	0	0	0	0	0	2	2	0	100
HMGA1	high mobility group AT-hook 1 (HMGA1)	0	0	0	1	1	0	0	0	0	0	0	2	2	0	100
TNNI3	troponin I3, cardiac type (TNNI3)	0	0	0	1	1	0	0	0	1	1	0	4	2	2	110
MIR200B	microRNA 200b (MIR200B), microRNA	0	0	0	1	1	0	0	0	1	0	0	3	2	1	110
SERPINB5	serpin family B member 5 (SERPINB5)	0	0	0	1	1	0	0	0	0	0	0	2	2	0	100
MAML2	mastermind like transcriptional coactivator 2 (MAML2)	0	0	0	1	1	0	0	0	0	0	0	2	2	0	100
GALC	galactosylceramidase (GALC)	0	0	0	1	1	0	0	0	0	0	0	2	2	0	100
ANGPT1	angiopoietin 1 (ANGPT1)	0	0	0	1	1	0	0	0	1	1	0	4	2	2	110
TGFBI	transforming growth factor beta induced (TGFBI)	0	0	0	1	1	0	0	0	0	0	0	2	2	0	100
GFAP	glial fibrillary acidic protein (GFAP)	0	0	0	1	1	0	0	0	0	1	0	3	2	1	110
ENPP1	ectonucleotide pyrophosphatase/phosphodiesterase 1 (ENPP1)	0	0	0	1	1	0	0	0	1	0	0	3	2	1	110
SCARB1	scavenger receptor class B member 1 (SCARB1)	0	0	0	1	1	0	0	0	1	0	0	3	2	1	110
THBD	thrombomodulin (THBD)	0	0	0	1	1	0	0	0	1	1	0	4	2	2	110
SATB1	SATB homeobox 1 (SATB1)	0	0	0	1	1	0	0	0	0	0	0	2	2	0	100
SRGN	serglycin (SRGN)	0	0	0	1	1	0	0	0	0	0	0	2	2	0	100
RBP4	retinol binding protein 4 (RBP4)	0	0	0	1	1	0	0	0	1	1	0	4	2	2	110
APLN	hyaluronan and proteoglycan link protein 3 (HAPLN3)	0	0	0	1	1	0	0	0	1	1	0	4	2	2	110
GAPDH	glyceraldehyde-3-phosphate dehydrogenase (GAPDH)	0	0	0	1	1	0	0	0	0	0	0	2	2	0	100
LITAF	lipopolysaccharide induced TNF factor (LITAF)	0	0	0	1	1	0	0	0	0	0	0	2	2	0	100
MIR150	microRNA 150 (MIR150), microRNA	0	0	0	1	1	0	0	0	1	1	0	4	2	2	110
HDAC7	histone deacetylase 7 (HDAC7)	0	0	0	1	1	0	0	0	0	0	0	2	2	0	100
DTNBP1	dystrobrevin binding protein 1 (DTNBP1)	0	0	0	1	1	0	0	0	0	0	0	2	2	0	100
MST1	macrophage stimulating 1 receptor (MST1R)	0	0	0	1	1	0	0	0	1	0	0	3	2	1	110
IKZF3	IKAROS family zinc finger 3 (IKZF3)	0	0	0	1	1	0	0	0	0	0	0	2	2	0	100
ARMS2	age-related maculopathy susceptibility 2 (ARMS2)	0	0	0	1	1	0	0	0	1	0	0	3	2	1	110
MIR125B1	microRNA 125b-1 (MIR125B1), microRNA	0	0	0	1	1	0	0	0	0	0	0	2	2	0	100
SFRP1	secreted frizzled related protein 1 (SFRP1)	0	0	0	1	1	0	0	0	1	0	0	3	2	1	110
HAVCR1	hepatitis A virus cellular receptor 1 (HAVCR1)	0	0	0	1	1	0	0	0	1	1	0	4	2	2	110
HOXA10	homeobox A10 (HOXA10)	0	0	0	1	1	0	0	0	0	0	0	2	2	0	100
DISC1	disrupted in schizophrenia 1 (DISC1)	0	0	0	1	1	0	0	0	0	0	0	2	2	0	100
PSEN2	presenilin 2 (PSEN2)	0	0	0	1	1	0	0	0	0	0	0	2	2	0	100
TBX5	T-box 5 (TBX5)	0	0	0	1	1	0	0	0	0	0	0	2	2	0	100
THADA	THADA, armadillo repeat containing (THADA)	0	0	0	1	1	0	0	0	1	0	0	3	2	1	110
SPRY4	sprouty RTK signaling antagonist 4 (SPRY4)	0	0	0	1	1	0	0	0	0	0	0	2	2	0	100
[truncated: 3,693 more rows]
