# Supplementary material for: Abundance of Inflammatory Response Genes Among Cardiovascular Disease and Ischemic Stroke Genes
Source: Int J Mol Sci. 2026 May 15;27(10):4442. doi: 10.3390/ijms27104442 (PMC13207277; doi:10.3390/ijms27104442)
Supplement: Supplementary file 1 [file ijms-27-04442-s001.zip › Supplementary Table S1.xlsx]

## Sheet: Лист4
Table S1. Genes that changed expression under tMCAO conditions in rats and have the "inflam$" attribute according to David v 6.8 and David v 2021 modules
RefSeq ID	Gene symbol	Description	locus	Dergunova et al., 2018 (PMID: 30185153)									Filippenkov et al., 2022 (PMID: 35806305)						Filippenkov et al., 2023 (PMID: 36631528)			Filippenkov et al., 2023 (PMID: 37510287)			Filippenkov et al., 2024 (PMID: 39767736)			Filippenkov et al., 2025 (PMID: 40650034)			1 - DEG, 0 - non-DEG in pairwise comparison group									David v 2021			David v 6.8
				IR24-sc vs. IR4.5-sc			IR24-sc vs. SO24-sc			IR4.5-sc vs. SO4.5-sc			IR24-i vs. SO24-i			IR24-i vs. IR24-c			IR24-c vs. SO24-c			IR4.5-f vs. SO4.5-f			IR24-f vs. SO24-f			IR24-s vs. SO24-s			IR24-sc vs. IR4.5-sc	IR24-sc vs. SO24-sc	IR4.5-sc vs. SO4.5-sc	IR24-i vs. SO24-i	IR24-i vs. IR24-c	IR24-c vs. SO24-c	IR4.5-f vs. SO4.5-f	IR24-f vs. SO24-f	IR24-s vs. SO24-s
				Ratio	±SE	Padj	Ratio	±SE	Padj	Ratio	±SE	Padj	Ratio	±SE	Padj	Ratio	±SE	Padj	Ratio	±SE	Padj	Ratio	±SE	Padj	Ratio	±SE	Padj	Ratio	±SE	Padj										KEGG Pathways	Reactome Pathways	Wikipathways	KEGG Pathways	Functional category	Gene Ontology
NM_021744	Cd14	CD14 molecule (Cd14), mRNA	chr18:29265350-29266946	4.93993	0.243064	0.000324664	29.6741	5.80483	0.000393457	1.5948	0.243064	0.0536494	32.3297	4.57245	0.000568775	17.1726	5.63726	0.00073	2.42994	0.77577	0.0300364	3.82858	1.06644	0.000662632	136.746	39.8422	0.00022638	50.1609	7.64655	0.000177818	1	1	0	1	1	1	1	1	1	rno04010:MAPK signaling pathway,rno04064:NF-kappa B signaling pathway,rno04145:Phagosome,rno04620:Toll-like receptor signaling pathway,rno04640:Hematopoietic cell lineage,rno04936:Alcoholic liver disease,rno05132:Salmonella infection,rno05133:Pertussis,rno05134:Legionellosis,rno05146:Amoebiasis,rno05152:Tuberculosis,rno05202:Transcriptional misregulation in cancer,rno05221:Acute myeloid leukemia,…	R-RNO-166016:Toll Like Receptor 4 (TLR4) Cascade,R-RNO-166020:Transfer of LPS from LBP carrier to CD14,R-RNO-168249:Innate Immune System,R-RNO-168256:Immune System,R-RNO-168898:Toll-like Receptor Cascades,R-RNO-5686938:Regulation of TLR by endogenous ligand,R-RNO-6798695:Neutrophil degranulation,	WP358:MAPK signaling pathway,WP351:Regulation of actin cytoskeleton,WP1309:Toll-like receptor signaling pathway,	rno04010:MAPK signaling pathway,rno04064:NF-kappa B signaling pathway,rno04145:Phagosome,rno04620:Toll-like receptor signaling pathway,rno04640:Hematopoietic cell lineage,rno04810:Regulation of actin cytoskeleton,rno05132:Salmonella infection,rno05133:Pertussis,rno05134:Legionellosis,rno05146:Amoebiasis,rno05152:Tuberculosis,rno05202:Transcriptional misregulation in cancer,	Cell membrane,Complete proteome,Disulfide bond,Glycoprotein,Golgi apparatus,GPI-anchor,Immunity,Inflammatory response,Innate immunity,Leucine-rich repeat,Lipoprotein,Membrane,Reference proteome,Repeat,Secreted,Signal,	GO:0005615~extracellular space,GO:0005794~Golgi apparatus,GO:0005886~plasma membrane,GO:0009897~external side of plasma membrane,GO:0009986~cell surface,GO:0031362~anchored component of external side of plasma membrane,GO:0045121~membrane raft,GO:0046696~lipopolysaccharide receptor complex,GO:0070062~extracellular exosome,
NM_001008847	RT1-Da	RT1 class II, locus Da (RT1-Da), mRNA	chr20:6207781-6212754	4.15351	0.254948	0.000324664	1.61422	0.428174	0.00800034	0.535781	0.254948	0.117395	2.7858	0.928866	0.000568775	3.10521	1.05927	0.00073	1.2928	0.291381	0.869399	4.78932	4.00457	0.000662632	7.53115	3.72802	0.00113878	5.30672	2.0536	0.000177818	1	1	0	1	1	0	1	1	1	rno04145:Phagosome,rno04514:Cell adhesion molecules,rno04612:Antigen processing and presentation,rno04640:Hematopoietic cell lineage,rno04658:Th1 and Th2 cell differentiation,rno04659:Th17 cell differentiation,rno04672:Intestinal immune network for IgA production,rno04940:Type I diabetes mellitus,rno05140:Leishmaniasis,rno05145:Toxoplasmosis,rno05150:Staphylococcus aureus infection,rno05152:Tuber…	R-RNO-1280218:Adaptive Immune System,R-RNO-168256:Immune System,R-RNO-202403:TCR signaling,R-RNO-202424:Downstream TCR signaling,R-RNO-202427:Phosphorylation of CD3 and TCR zeta chains,R-RNO-202430:Translocation of ZAP-70 to Immunological synapse,R-RNO-202433:Generation of second messenger molecules,R-RNO-2132295:MHC class II antigen presentation,R-RNO-388841:Costimulation by the CD28 family,R-RN…	0	rno04145:Phagosome,rno04514:Cell adhesion molecules (CAMs),rno04612:Antigen processing and presentation,rno04640:Hematopoietic cell lineage,rno04672:Intestinal immune network for IgA production,rno04940:Type I diabetes mellitus,rno05140:Leishmaniasis,rno05145:Toxoplasmosis,rno05150:Staphylococcus aureus infection,rno05152:Tuberculosis,rno05164:Influenza A,rno05166:HTLV-I infection,rno05168:Herpes…	Complete proteome,Disulfide bond,Immunity,Membrane,MHC II,Proteomics identification,Reference proteome,Signal,Transmembrane,Transmembrane helix,	GO:0005764~lysosome,GO:0005765~lysosomal membrane,GO:0005886~plasma membrane,GO:0009986~cell surface,GO:0016021~integral component of membrane,GO:0031902~late endosome membrane,GO:0042613~MHC class II protein complex,GO:0070062~extracellular exosome,
NM_032085	Col3a1	collagen, type III, alpha 1 (Col3a1), mRNA	chr9:51689491-51725418	3.81399	0.108783	0.000324664	2.0302	0.453753	0.000393457	0.389134	0.108783	0.00199963	3.29377	1.49694	0.000568775	3.65753	2.07417	0.00073	1.6049	0.667953	0.121045	0.882256	0.260898	0.461332	1.27072	0.466881	0.191867	0.605095	0.118849	0.00487286	1	1	1	1	1	0	0	0	1	rno04611:Platelet activation,rno04926:Relaxin signaling pathway,rno04933:AGE-RAGE signaling pathway in diabetic complications,rno04974:Protein digestion and absorption,rno05146:Amoebiasis,rno05415:Diabetic cardiomyopathy,	R-RNO-1266738:Developmental Biology,R-RNO-1280218:Adaptive Immune System,R-RNO-1442490:Collagen degradation,R-RNO-1474228:Degradation of the extracellular matrix,R-RNO-1474244:Extracellular matrix organization,R-RNO-1474290:Collagen formation,R-RNO-162582:Signal Transduction,R-RNO-1650814:Collagen biosynthesis and modifying enzymes,R-RNO-168256:Immune System,R-RNO-186797:Signaling by PDGF,R-RNO-1…	WP40:Inflammatory response pathway,WP188:Focal adhesion,	rno04151:PI3K-Akt signaling pathway,rno04510:Focal adhesion,rno04512:ECM-receptor interaction,rno04611:Platelet activation,rno04974:Protein digestion and absorption,rno05146:Amoebiasis,	Calcium,Collagen,Complete proteome,Disulfide bond,Extracellular matrix,Glycoprotein,Hydroxylation,Metal-binding,Reference proteome,Repeat,Secreted,Signal,	GO:0005578~proteinaceous extracellular matrix,GO:0005581~collagen trimer,GO:0005586~collagen type III trimer,GO:0005615~extracellular space,GO:0031012~extracellular matrix,
NM_012762	Casp1	caspase 1 (Casp1), mRNA	chr8:2627975-2636866	3.81195	0.137268	0.000324664	3.10334	0.853592	0.000393457	1.04243	0.137268	0.963327	2.28094	0.334574	0.00499467	2.8316	0.48809	0.0043239	0.972115	0.166166	0.998187	1.60558	0.208365	0.135869	2.06955	0.239693	0.00782523	3.94277	0.705214	0.000177818	1	1	0	1	1	0	0	1	1	rno04217:Necroptosis,rno04613:Neutrophil extracellular trap formation,rno04621:NOD-like receptor signaling pathway,rno04623:Cytosolic DNA-sensing pathway,rno04625:C-type lectin receptor signaling pathway,rno05014:Amyotrophic lateral sclerosis,rno05132:Salmonella infection,rno05133:Pertussis,rno05134:Legionellosis,rno05135:Yersinia infection,rno05164:Influenza A,rno05171:Coronavirus disease - COVI…	0	WP355:IL-1 signaling pathway,WP1290:Apoptosis,	rno04621:NOD-like receptor signaling pathway,rno04623:Cytosolic DNA-sensing pathway,rno05014:Amyotrophic lateral sclerosis (ALS),rno05132:Salmonella infection,rno05133:Pertussis,rno05134:Legionellosis,rno05164:Influenza A,	Apoptosis,Complete proteome,Cytoplasm,Hydrolase,Phosphoprotein,Protease,Proteomics identification,Reference proteome,Thiol protease,Zymogen,	GO:0005576~extracellular region,GO:0005634~nucleus,GO:0005737~cytoplasm,GO:0005739~mitochondrion,GO:0043005~neuron projection,GO:0043234~protein complex,GO:0072557~IPAF inflammasome complex,GO:0072558~NLRP1 inflammasome complex,GO:0072559~NLRP3 inflammasome complex,GO:0097169~AIM2 inflammasome complex,
NM_172322	Pycard	PYD and CARD domain containing (Pycard), mRNA	chr1:206460882-206461916	3.6625	0.51723	0.000324664	3.35174	0.764079	0.000393457	1.40546	0.51723	0.661701	3.74182	0.310244	0.000568775	2.82749	0.220098	0.00474433	1.28717	0.139684	0.940603	2.08824	0.376414	0.0646204	1.76588	0.467427	0.0673719	2.94897	0.756372	0.000177818	1	1	0	1	1	0	0	0	1	rno04217:Necroptosis,rno04621:NOD-like receptor signaling pathway,rno04623:Cytosolic DNA-sensing pathway,rno04625:C-type lectin receptor signaling pathway,rno05132:Salmonella infection,rno05133:Pertussis,rno05134:Legionellosis,rno05135:Yersinia infection,rno05164:Influenza A,rno05417:Lipid and atherosclerosis,	0	0	rno04621:NOD-like receptor signaling pathway,rno04623:Cytosolic DNA-sensing pathway,rno05132:Salmonella infection,rno05133:Pertussis,rno05134:Legionellosis,rno05164:Influenza A,	Complete proteome,Proteomics identification,Reference proteome,	GO:0005576~extracellular region,GO:0005634~nucleus,GO:0005730~nucleolus,GO:0005737~cytoplasm,GO:0005739~mitochondrion,GO:0005829~cytosol,GO:0008385~IkappaB kinase complex,GO:0043025~neuronal cell body,GO:0043234~protein complex,GO:0072558~NLRP1 inflammasome complex,GO:0072559~NLRP3 inflammasome complex,GO:0097169~AIM2 inflammasome complex,
NM_001106824	Pstpip1	proline-serine-threonine phosphatase-interacting protein 1 (Pstpip1), mRNA	chr8:59330961-59369984	3.60698	0.311853	0.000324664	5.86357	0.906179	0.000393457	1.23059	0.311853	1	4.00283	1.16334	0.000568775	3.57039	0.576599	0.00073	1.34276	0.304242	0.83757	0.985102	0.212197	0.959741	1.46208	0.254604	0.0757493	4.9945	1.79744	0.000177818	1	1	0	1	1	0	0	0	1	rno04621:NOD-like receptor signaling pathway,	R-RNO-168249:Innate Immune System,R-RNO-168256:Immune System,R-RNO-168643:Nucleotide-binding domain, leucine rich repeat containing receptor (NLR) signaling pathways,R-RNO-622312:Inflammasomes,R-RNO-844456:The NLRP3 inflammasome,	0	rno04621:NOD-like receptor signaling pathway,	Coiled coil,Complete proteome,Proteomics identification,Reference proteome,SH3 domain,	GO:0001725~stress fiber,GO:0005826~actomyosin contractile ring,GO:0016020~membrane,GO:0032154~cleavage furrow,
NM_001127575	Calml4	calmodulin-like 4 (Calml4), mRNA	chr8:67482025-67494105	3.56509	0.344872	0.000324664	1.02544	0.323921	0.906121	0.660955	0.344872	0.312574	0.480307	0.269932	0.0128244	1.10109	0.732766	0.860664	0.538439	0.349477	0.128325	1.11574	0.630589	0.833035	0.937403	0.751767	1	3.45484	1.07059	0.00092669	1	0	0	1	0	0	0	0	1	rno04014:Ras signaling pathway,rno04015:Rap1 signaling pathway,rno04020:Calcium signaling pathway,rno04022:cGMP-PKG signaling pathway,rno04024:cAMP signaling pathway,rno04070:Phosphatidylinositol signaling system,rno04114:Oocyte meiosis,rno04218:Cellular senescence,rno04261:Adrenergic signaling in cardiomyocytes,rno04270:Vascular smooth muscle contraction,rno04371:Apelin signaling pathway,rno0462…	0	0	0	Complete proteome,Reference proteome,	0
NM_013185	Hck	hemopoietic cell kinase (Hck), mRNA	chr3:154982908-155025528	3.50057	0.255432	0.000324664	4.03951	0.616668	0.000393457	0.916955	0.255432	0.886025	5.45051	0.423579	0.000568775	3.09198	0.252732	0.00073	1.55647	0.32054	0.459519	2.78485	0.871734	0.000662632	3.29062	0.574657	0.00022638	4.21286	0.669949	0.000177818	1	1	0	1	1	0	1	1	1	rno04062:Chemokine signaling pathway,rno04666:Fc gamma R-mediated phagocytosis,rno05167:Kaposi sarcoma-associated herpesvirus infection,	R-RNO-1280215:Cytokine Signaling in Immune system,R-RNO-168249:Innate Immune System,R-RNO-168256:Immune System,R-RNO-2029480:Fcgamma receptor (FCGR) dependent phagocytosis,R-RNO-2029481:FCGR activation,R-RNO-449147:Signaling by Interleukins,R-RNO-512988:Interleukin-3, Interleukin-5 and GM-CSF signaling,R-RNO-912631:Regulation of signaling by CBL,R-RNO-9674555:Signaling by CSF3 (G-CSF),R-RNO-97054…	WP319:IL-3 signaling pathway,WP147:Kit receptor signaling pathway,WP44:IL-5 signaling pathway,WP188:Focal adhesion,WP135:IL-6 signaling pathway,	rno04062:Chemokine signaling pathway,rno04666:Fc gamma R-mediated phagocytosis,	Alternative initiation,ATP-binding,Cell junction,Cell membrane,Cell projection,Complete proteome,Cytoplasm,Cytoplasmic vesicle,Cytoskeleton,Exocytosis,Golgi apparatus,Immunity,Inflammatory response,Innate immunity,Kinase,Lipoprotein,Lysosome,Membrane,Myristate,Nucleotide-binding,Nucleus,Palmitate,Phagocytosis,Phosphoprotein,Proto-oncogene,Reference proteome,SH2 domain,SH3 domain,Transferase,Tyros…	GO:0005634~nucleus,GO:0005764~lysosome,GO:0005794~Golgi apparatus,GO:0005829~cytosol,GO:0005856~cytoskeleton,GO:0005884~actin filament,GO:0005901~caveola,GO:0005925~focal adhesion,GO:0030133~transport vesicle,GO:0031234~extrinsic component of cytoplasmic side of plasma membrane,GO:0042995~cell projection,
NM_001008884	RT1-Db1	RT1 class II, locus Db1 (RT1-Db1), mRNA	chr20:6167758-6177328	3.21471	0.201593	0.00277728	1.64701	0.351084	0.07986	0.494311	0.201593	1	2.0691	0.897578	0.0406586	2.87235	0.8906	0.00559409	1.26625	0.156707	0.96105	3.00272	2.40154	0.000662632	4.03193	2.38165	0.0124062	5.3562	0.737391	0.0114528	1	0	0	1	1	0	1	1	1	rno04145:Phagosome,rno04514:Cell adhesion molecules,rno04612:Antigen processing and presentation,rno04640:Hematopoietic cell lineage,rno04658:Th1 and Th2 cell differentiation,rno04659:Th17 cell differentiation,rno04672:Intestinal immune network for IgA production,rno04940:Type I diabetes mellitus,rno05140:Leishmaniasis,rno05145:Toxoplasmosis,rno05150:Staphylococcus aureus infection,rno05152:Tuber…	0	0	rno04145:Phagosome,rno04514:Cell adhesion molecules (CAMs),rno04612:Antigen processing and presentation,rno04640:Hematopoietic cell lineage,rno04672:Intestinal immune network for IgA production,rno04940:Type I diabetes mellitus,rno05140:Leishmaniasis,rno05145:Toxoplasmosis,rno05150:Staphylococcus aureus infection,rno05152:Tuberculosis,rno05164:Influenza A,rno05166:HTLV-I infection,rno05168:Herpes…	Complete proteome,Disulfide bond,Glycoprotein,Immunity,Membrane,MHC II,Proteomics identification,Reference proteome,Signal,Transmembrane,Transmembrane helix,	GO:0005615~extracellular space,GO:0005765~lysosomal membrane,GO:0009897~external side of plasma membrane,GO:0009986~cell surface,GO:0016020~membrane,GO:0016021~integral component of membrane,GO:0031902~late endosome membrane,GO:0042613~MHC class II protein complex,GO:0070062~extracellular exosome,
NM_012904	Anxa1	annexin A1 (Anxa1), mRNA	chr1:245192874-245208894	3.1782	0.477027	0.000324664	5.46249	1.00348	0.000393457	1.58529	0.477027	0.116473	4.06009	0.882451	0.000568775	3.64442	0.899641	0.00073	1.29175	0.325201	0.830424	1.76411	0.479341	0.026276	5.90407	1.25178	0.00022638	13.3224	3.98638	0.000177818	1	1	0	1	1	0	1	1	1	0	R-RNO-162582:Signal Transduction,R-RNO-372790:Signaling by GPCR,R-RNO-373076:Class A/1 (Rhodopsin-like receptors),R-RNO-375276:Peptide ligand-binding receptors,R-RNO-388396:GPCR downstream signalling,R-RNO-416476:G alpha (q) signalling events,R-RNO-418594:G alpha (i) signalling events,R-RNO-444473:Formyl peptide receptors bind formyl peptides and many other ligands,R-RNO-500792:GPCR ligand bindin…	WP1963:Glucocorticoid effect on target gene expression,WP303:Prostaglandin synthesis and regulation,WP2433:Spinal cord injury,	0	Acetylation,Adaptive immunity,Annexin,Calcium,Calcium/phospholipid-binding,Cell membrane,Cell projection,Cilium,Complete proteome,Cytoplasm,Cytoplasmic vesicle,Direct protein sequencing,Disulfide bond,Endosome,Immunity,Inflammatory response,Innate immunity,Isopeptide bond,Membrane,Metal-binding,Nucleus,Phospholipase A2 inhibitor,Phosphoprotein,Reference proteome,Repeat,Secreted,Ubl conjugation,	GO:0001533~cornified envelope,GO:0001891~phagocytic cup,GO:0005615~extracellular space,GO:0005634~nucleus,GO:0005654~nucleoplasm,GO:0005737~cytoplasm,GO:0005768~endosome,GO:0005886~plasma membrane,GO:0005913~cell-cell adherens junction,GO:0005925~focal adhesion,GO:0009986~cell surface,GO:0016323~basolateral plasma membrane,GO:0016324~apical plasma membrane,GO:0016328~lateral plasma membrane,GO:00…
NM_001008831	RT1-Ba	RT1 class II, locus Ba (RT1-Ba), mRNA	chr20:6146270-6150864	3.15404	0.240906	0.00132733	1.52115	0.472994	0.0855573	0.631114	0.240906	0.435765	1.94941	0.828643	0.0527963	2.8588	0.884827	0.00827799	0.785492	0.0788357	0.955889	5.75358	4.88397	0.000662632	5.63287	5.37074	1	6.26511	1.85754	0.0263212	1	0	0	0	1	0	1	0	1	rno04145:Phagosome,rno04514:Cell adhesion molecules,rno04612:Antigen processing and presentation,rno04640:Hematopoietic cell lineage,rno04658:Th1 and Th2 cell differentiation,rno04659:Th17 cell differentiation,rno04672:Intestinal immune network for IgA production,rno04940:Type I diabetes mellitus,rno05140:Leishmaniasis,rno05145:Toxoplasmosis,rno05150:Staphylococcus aureus infection,rno05152:Tuber…	0	0	rno04145:Phagosome,rno04514:Cell adhesion molecules (CAMs),rno04612:Antigen processing and presentation,rno04672:Intestinal immune network for IgA production,rno04940:Type I diabetes mellitus,rno05140:Leishmaniasis,rno05145:Toxoplasmosis,rno05150:Staphylococcus aureus infection,rno05152:Tuberculosis,rno05164:Influenza A,rno05166:HTLV-I infection,rno05168:Herpes simplex infection,rno05310:Asthma,r…	Complete proteome,Disulfide bond,Glycoprotein,Immunity,Membrane,MHC II,Reference proteome,Signal,Transmembrane,Transmembrane helix,	GO:0005764~lysosome,GO:0005886~plasma membrane,GO:0009897~external side of plasma membrane,GO:0016020~membrane,GO:0016021~integral component of membrane,GO:0042613~MHC class II protein complex,
NM_001004084	RT1-Bb	RT1 class II, locus Bb (RT1-Bb), mRNA	chr20:6123271-6128913	3.00345	1.2427	0.022418	6.14818	2.51697	0.0320175	2.24347	1.2427	1	2.31758	0.955449	0.0473506	3.07507	0.992991	0.0218736	2.44969	0.587189	0.538397	3.33212	3.30256	0.0186332	4.65848	3.07878	1	4.74336	1.10028	0.0781989	1	1	0	1	1	0	1	0	0	rno04145:Phagosome,rno04514:Cell adhesion molecules,rno04612:Antigen processing and presentation,rno04640:Hematopoietic cell lineage,rno04658:Th1 and Th2 cell differentiation,rno04659:Th17 cell differentiation,rno04672:Intestinal immune network for IgA production,rno04940:Type I diabetes mellitus,rno05140:Leishmaniasis,rno05145:Toxoplasmosis,rno05150:Staphylococcus aureus infection,rno05152:Tuber…	0	0	rno04145:Phagosome,rno04514:Cell adhesion molecules (CAMs),rno04612:Antigen processing and presentation,rno04672:Intestinal immune network for IgA production,rno04940:Type I diabetes mellitus,rno05140:Leishmaniasis,rno05145:Toxoplasmosis,rno05150:Staphylococcus aureus infection,rno05152:Tuberculosis,rno05164:Influenza A,rno05166:HTLV-I infection,rno05168:Herpes simplex infection,rno05310:Asthma,r…	Complete proteome,Disulfide bond,Glycoprotein,Immunity,Isopeptide bond,Membrane,MHC II,Proteomics identification,Reference proteome,Signal,Transmembrane,Transmembrane helix,Ubl conjugation,	GO:0005622~intracellular,GO:0005769~early endosome,GO:0005771~multivesicular body,GO:0005794~Golgi apparatus,GO:0005886~plasma membrane,GO:0009897~external side of plasma membrane,GO:0009986~cell surface,GO:0016020~membrane,GO:0016021~integral component of membrane,GO:0042613~MHC class II protein complex,
NM_134360	Cd40	CD40 molecule, TNF receptor superfamily member 5 (Cd40), mRNA	chr3:167704323-167719149	2.86217	1.04893	0.0369388	2.6125	0.295338	0.0474306	2.59255	1.04893	1	3.17272	1.18631	0.018387	3.84222	1.15529	0.0172485	1.14578	0.378369	1	3.19556	1.9042	0.0440154	2.87611	0.602053	1	4.9269	1.99147	0.000781969	1	1	0	1	1	0	1	0	1	rno04060:Cytokine-cytokine receptor interaction,rno04064:NF-kappa B signaling pathway,rno04514:Cell adhesion molecules,rno04620:Toll-like receptor signaling pathway,rno04672:Intestinal immune network for IgA production,rno05144:Malaria,rno05145:Toxoplasmosis,rno05166:Human T-cell leukemia virus 1 infection,rno05169:Epstein-Barr virus infection,rno05202:Transcriptional misregulation in cancer,rno0…	R-RNO-1280215:Cytokine Signaling in Immune system,R-RNO-1280218:Adaptive Immune System,R-RNO-168256:Immune System,R-RNO-198933:Immunoregulatory interactions between a Lymphoid and a non-Lymphoid cell,R-RNO-5668541:TNFR2 non-canonical NF-kB pathway,R-RNO-5676594:TNF receptor superfamily (TNFSF) members mediating non-canonical NF-kB pathway,	WP40:Inflammatory response pathway,WP1309:Toll-like receptor signaling pathway,WP1294:Nod-like receptor (NLR) signaling pathway,WP135:IL-6 signaling pathway,	rno04060:Cytokine-cytokine receptor interaction,rno04064:NF-kappa B signaling pathway,rno04514:Cell adhesion molecules (CAMs),rno04620:Toll-like receptor signaling pathway,rno04672:Intestinal immune network for IgA production,rno05144:Malaria,rno05145:Toxoplasmosis,rno05166:HTLV-I infection,rno05169:Epstein-Barr virus infection,rno05202:Transcriptional misregulation in cancer,rno05310:Asthma,rno0…	Complete proteome,Membrane,Receptor,Reference proteome,Signal,Transmembrane,Transmembrane helix,	GO:0005576~extracellular region,GO:0005615~extracellular space,GO:0005737~cytoplasm,GO:0005886~plasma membrane,GO:0009897~external side of plasma membrane,GO:0009986~cell surface,GO:0016020~membrane,GO:0016021~integral component of membrane,GO:0035631~CD40 receptor complex,GO:0043025~neuronal cell body,GO:0043196~varicosity,GO:0043231~intracellular membrane-bounded organelle,GO:0070062~extracellu…
NM_053304	Col1a1	collagen, type I, alpha 1 (Col1a1), mRNA	chr10:82563433-82580364	2.85688	0.13422	0.000324664	1.12112	0.196942	0.430146	0.374501	0.13422	0.00199963	1.84543	0.769162	0.007971	2.2023	1.10134	0.00073	1.43238	0.455382	0.220936	0.63131	0.263104	0.00123662	0.753513	0.186406	0.11237	0.824005	0.16773	0.24302	1	0	1	1	1	0	1	0	0	rno04151:PI3K-Akt signaling pathway,rno04510:Focal adhesion,rno04512:ECM-receptor interaction,rno04611:Platelet activation,rno04926:Relaxin signaling pathway,rno04933:AGE-RAGE signaling pathway in diabetic complications,rno04974:Protein digestion and absorption,rno05146:Amoebiasis,rno05165:Human papillomavirus infection,rno05205:Proteoglycans in cancer,rno05415:Diabetic cardiomyopathy,	R-RNO-109582:Hemostasis,R-RNO-114604:GPVI-mediated activation cascade,R-RNO-1280218:Adaptive Immune System,R-RNO-1442490:Collagen degradation,R-RNO-1474228:Degradation of the extracellular matrix,R-RNO-1474244:Extracellular matrix organization,R-RNO-1474290:Collagen formation,R-RNO-162582:Signal Transduction,R-RNO-1650814:Collagen biosynthesis and modifying enzymes,R-RNO-168256:Immune System,R-RN…	WP40:Inflammatory response pathway,WP5057:Burn wound healing,WP227:Osteoblast signaling,WP188:Focal adhesion,WP590:Cardiovascular signaling,	rno04151:PI3K-Akt signaling pathway,rno04510:Focal adhesion,rno04512:ECM-receptor interaction,rno04611:Platelet activation,rno04974:Protein digestion and absorption,rno05146:Amoebiasis,	3D-structure,Calcium,Collagen,Complete proteome,Direct protein sequencing,Disulfide bond,Extracellular matrix,Glycoprotein,Hydroxylation,Membrane,Metal-binding,Phosphoprotein,Pyrrolidone carboxylic acid,Reference proteome,Repeat,Secreted,Signal,Transmembrane,Transmembrane helix,	GO:0005576~extracellular region,GO:0005578~proteinaceous extracellular matrix,GO:0005581~collagen trimer,GO:0005584~collagen type I trimer,GO:0005615~extracellular space,GO:0005737~cytoplasm,GO:0005783~endoplasmic reticulum,GO:0005794~Golgi apparatus,GO:0016021~integral component of membrane,GO:0030141~secretory granule,GO:0031012~extracellular matrix,
NM_053560	Chi3l1	chitinase 3-like 1 (cartilage glycoprotein-39) (Chi3l1), mRNA	chr13:56075045-56086477	2.71477	0.0951395	0.000324664	2.6552	0.246002	0.000393457	0.950628	0.0951395	0.866687	2.84224	0.512588	0.000568775	2.23803	0.329794	0.00073	1.18777	0.134695	0.791007	0.981488	0.0815633	0.91241	1.33141	0.245293	0.0224322	2.4432	0.0698193	0.000177818	1	1	0	1	1	0	0	0	1	0	R-RNO-168249:Innate Immune System,R-RNO-168256:Immune System,R-RNO-6798695:Neutrophil degranulation,	0	0	Antimicrobial,Apoptosis,Complete proteome,Cytoplasm,Disulfide bond,Endoplasmic reticulum,Glycoprotein,Inflammatory response,Lectin,Reference proteome,Secreted,Signal,	GO:0005615~extracellular space,GO:0005737~cytoplasm,GO:0005783~endoplasmic reticulum,GO:0048471~perinuclear region of cytoplasm,GO:0070062~extracellular exosome,
NM_053736	Casp4	caspase 4, apoptosis-related cysteine peptidase (Casp4), mRNA	chr8:2658122-2673915	2.56594	0.289154	0.000324664	3.48269	0.592575	0.000393457	1.4231	0.289154	0.432324	2.73993	0.550467	0.00225915	2.34752	1.10923	0.00827799	1.31809	0.635984	0.871533	2.5994	0.746466	0.000662632	4.1071	1.50098	0.00022638	4.27822	0.570234	0.000177818	1	1	0	1	1	0	1	1	1	rno04613:Neutrophil extracellular trap formation,rno04621:NOD-like receptor signaling pathway,rno05132:Salmonella infection,	0	WP1290:Apoptosis,	0	Complete proteome,Hydrolase,Protease,Reference proteome,Thiol protease,	GO:0005739~mitochondrion,GO:0005783~endoplasmic reticulum,GO:0043005~neuron projection,GO:0043025~neuronal cell body,GO:0043234~protein complex,GO:0072557~IPAF inflammasome complex,GO:0072558~NLRP1 inflammasome complex,GO:0072559~NLRP3 inflammasome complex,GO:0097169~AIM2 inflammasome complex,
NM_001007612	Ccl7	chemokine (C-C motif) ligand 7 (Ccl7), mRNA	chr10:69058108-69059959	2.54471	68.3189	0.000324664	205.583	205.935	0.274727	67.5105	68.3189	0.516419	1	1	1	1	1	1	1	1	1	24.429	16.8355	0.455286	597.838	630.914	0.231159	264.556	134.715	0.331912	1	0	0	0	0	0	0	0	0	rno04060:Cytokine-cytokine receptor interaction,rno04061:Viral protein interaction with cytokine and cytokine receptor,rno04062:Chemokine signaling pathway,rno04657:IL-17 signaling pathway,	R-RNO-162582:Signal Transduction,R-RNO-372790:Signaling by GPCR,R-RNO-373076:Class A/1 (Rhodopsin-like receptors),R-RNO-375276:Peptide ligand-binding receptors,R-RNO-380108:Chemokine receptors bind chemokines,R-RNO-500792:GPCR ligand binding,	0	#N/A	#N/A	#N/A
NM_133551	Pla2g4a	phospholipase A2, group IVA (cytosolic, calcium-dependent) (Pla2g4a), mRNA	chr13:72027800-72172613	2.39831	0.153069	0.000324664	2.51188	0.561082	0.000393457	1.29306	0.153069	0.482022	2.37301	0.533095	0.000568775	1.91693	0.532026	0.0314107	0.913092	0.171867	0.994803	1.15708	0.309498	0.547977	4.13226	0.855248	0.00022638	3.33667	0.47405	0.000177818	1	1	0	1	1	0	0	1	1	rno00564:Glycerophospholipid metabolism,rno00565:Ether lipid metabolism,rno00590:Arachidonic acid metabolism,rno00591:Linoleic acid metabolism,rno00592:alpha-Linolenic acid metabolism,rno01100:Metabolic pathways,rno04010:MAPK signaling pathway,rno04014:Ras signaling pathway,rno04072:Phospholipase D signaling pathway,rno04217:Necroptosis,rno04270:Vascular smooth muscle contraction,rno04370:VEGF si…	0	WP358:MAPK signaling pathway,WP44:IL-5 signaling pathway,WP294:p38 Mapk signaling pathway,WP1963:Glucocorticoid effect on target gene expression,WP303:Prostaglandin synthesis and regulation,	rno00564:Glycerophospholipid metabolism,rno00565:Ether lipid metabolism,rno00590:Arachidonic acid metabolism,rno00591:Linoleic acid metabolism,rno00592:alpha-Linolenic acid metabolism,rno01100:Metabolic pathways,rno04010:MAPK signaling pathway,rno04014:Ras signaling pathway,rno04270:Vascular smooth muscle contraction,rno04370:VEGF signaling pathway,rno04611:Platelet activation,rno04664:Fc epsilon…	Calcium,Complete proteome,Cytoplasm,Cytoplasmic vesicle,Hydrolase,Lipid degradation,Lipid metabolism,Metal-binding,Phosphoprotein,Proteomics identification,Reference proteome,	GO:0005634~nucleus,GO:0005737~cytoplasm,GO:0005783~endoplasmic reticulum,GO:0005794~Golgi apparatus,GO:0005829~cytosol,GO:0042588~zymogen granule,GO:0043231~intracellular membrane-bounded organelle,GO:0048471~perinuclear region of cytoplasm,
NM_001130553	Gsdmd	gasdermin D (Gsdmd), mRNA	chr7:116782279-116786865	2.31832	0.068334	0.000324664	1.71757	0.236997	0.0038002	0.824377	0.068334	0.675968	1.42467	0.208838	0.228197	1.37754	0.204268	0.356687	1.01827	0.0678695	0.998187	0.930775	0.195757	0.829988	1.67055	0.289395	0.035202	1.35633	0.222681	0.13513	1	1	0	0	0	0	0	1	0	rno04613:Neutrophil extracellular trap formation,rno04621:NOD-like receptor signaling pathway,rno05132:Salmonella infection,	R-RNO-109581:Apoptosis,R-RNO-109606:Intrinsic Pathway for Apoptosis,R-RNO-111457:Release of apoptotic factors from the mitochondria,R-RNO-111471:Apoptotic factor-mediated response,R-RNO-1280215:Cytokine Signaling in Immune system,R-RNO-168249:Innate Immune System,R-RNO-168256:Immune System,R-RNO-168898:Toll-like Receptor Cascades,R-RNO-446652:Interleukin-1 family signaling,R-RNO-448706:Interleuki…	0	0	Complete proteome,Proteomics identification,Reference proteome,	GO:0005615~extracellular space,GO:0005654~nucleoplasm,GO:0005829~cytosol,GO:0005886~plasma membrane,GO:0072559~NLRP3 inflammasome complex,
NM_001012002	Zap70	zeta-chain (TCR) associated protein kinase 70 (Zap70), mRNA	chr9:42980049-43002015	2.13878	1.07394	0.0143993	2.35605	0.621582	0.00510803	1.70953	1.07394	1	4.19471	0.600953	0.00188208	8.45696	4.01395	0.00342255	0.403729	0.19096	1	1.04167	0.500228	1	1.6217	0.347939	1	3.93194	0.895494	0.000177818	1	1	0	1	1	0	0	0	1	rno04014:Ras signaling pathway,rno04064:NF-kappa B signaling pathway,rno04650:Natural killer cell mediated cytotoxicity,rno04658:Th1 and Th2 cell differentiation,rno04659:Th17 cell differentiation,rno04660:T cell receptor signaling pathway,rno05135:Yersinia infection,rno05235:PD-L1 expression and PD-1 checkpoint pathway in cancer,rno05340:Primary immunodeficiency,	R-RNO-1280218:Adaptive Immune System,R-RNO-162582:Signal Transduction,R-RNO-168256:Immune System,R-RNO-194315:Signaling by Rho GTPases,R-RNO-202403:TCR signaling,R-RNO-202430:Translocation of ZAP-70 to Immunological synapse,R-RNO-202433:Generation of second messenger molecules,R-RNO-9012999:RHO GTPase cycle,R-RNO-9013407:RHOH GTPase cycle,R-RNO-9716542:Signaling by Rho GTPases, Miro GTPases and R…	WP40:Inflammatory response pathway,	rno04014:Ras signaling pathway,rno04064:NF-kappa B signaling pathway,rno04650:Natural killer cell mediated cytotoxicity,rno04660:T cell receptor signaling pathway,rno05340:Primary immunodeficiency,	ATP-binding,Complete proteome,Kinase,Nucleotide-binding,Reference proteome,Transferase,Tyrosine-protein kinase,	GO:0001772~immunological synapse,GO:0005737~cytoplasm,GO:0005829~cytosol,GO:0005886~plasma membrane,GO:0005911~cell-cell junction,GO:0016020~membrane,GO:0042101~T cell receptor complex,GO:0045121~membrane raft,
NM_053822	S100a8	S100 calcium binding protein A8 (S100a8), mRNA	chr2:209508172-209508692	2.10544	0.889589	0.0287186	23.5613	14.8163	0.391126	1.31915	0.889589	0.757385	0.795621	0.605475	0.681396	2.92586	1.80076	0.0894359	0.281111	0.170055	0.17959	0.744679	0.455145	0.831206	4.98931	2.5957	0.363447	27.5216	28.9589	0.223696	1	0	0	0	0	0	0	0	0	rno04657:IL-17 signaling pathway,	R-RNO-162582:Signal Transduction,R-RNO-168249:Innate Immune System,R-RNO-168256:Immune System,R-RNO-194315:Signaling by Rho GTPases,R-RNO-195258:RHO GTPase Effectors,R-RNO-5668599:RHO GTPases Activate NADPH Oxidases,R-RNO-6798695:Neutrophil degranulation,R-RNO-6799990:Metal sequestration by antimicrobial proteins,R-RNO-6803157:Antimicrobial peptides,R-RNO-9716542:Signaling by Rho GTPases, Miro GT…	0	0	Acetylation,Antimicrobial,Antioxidant,Apoptosis,Autophagy,Calcium,Cell membrane,Chemotaxis,Complete proteome,Cytoplasm,Cytoskeleton,Direct protein sequencing,Immunity,Inflammatory response,Innate immunity,Membrane,Metal-binding,Reference proteome,Repeat,S-nitrosylation,Secreted,Zinc,	GO:0005615~extracellular space,GO:0005634~nucleus,GO:0005737~cytoplasm,GO:0005856~cytoskeleton,GO:0005886~plasma membrane,GO:0070062~extracellular exosome,
NM_031530	Ccl2	chemokine (C-C motif) ligand 2 (Ccl2), mRNA	chr10:69047090-69048889	2.07901	46.5898	0.000324664	183.166	106.874	0.209573	73.3325	46.5898	0.047219	1082.69	1147.1	0.325655	15.5813	11.8513	0.00073	42.6005	51.4041	0.891806	60.6948	38.1227	0.113937	518.471	342.693	0.0453998	326.55	45.5503	0.00567117	1	0	1	0	1	0	0	1	1	rno04060:Cytokine-cytokine receptor interaction,rno04061:Viral protein interaction with cytokine and cytokine receptor,rno04062:Chemokine signaling pathway,rno04621:NOD-like receptor signaling pathway,rno04657:IL-17 signaling pathway,rno04668:TNF signaling pathway,rno04933:AGE-RAGE signaling pathway in diabetic complications,rno05135:Yersinia infection,rno05142:Chagas disease,rno05144:Malaria,rno…	0	WP2433:Spinal cord injury,	rno04060:Cytokine-cytokine receptor interaction,rno04062:Chemokine signaling pathway,rno04621:NOD-like receptor signaling pathway,rno04668:TNF signaling pathway,rno05142:Chagas disease (American trypanosomiasis),rno05144:Malaria,rno05164:Influenza A,rno05168:Herpes simplex infection,rno05323:Rheumatoid arthritis,	Chemotaxis,Complete proteome,Cytokine,Disulfide bond,Glycoprotein,Inflammatory response,Pyrrolidone carboxylic acid,Reference proteome,Secreted,Signal,	GO:0005576~extracellular region,GO:0005615~extracellular space,GO:0005737~cytoplasm,GO:0005791~rough endoplasmic reticulum,GO:0030139~endocytic vesicle,GO:0030425~dendrite,GO:0043025~neuronal cell body,GO:0043204~perikaryon,GO:0043679~axon terminus,GO:0044299~C-fiber,GO:0045202~synapse,GO:0048471~perinuclear region of cytoplasm,
NM_053800	Txn1	thioredoxin 1 (Txn1), mRNA	chr5:79201385-79209384	2.00932	0.132533	0.000324664	1.56187	0.260087	0.000393457	1.04295	0.132533	0.908279	1.75692	0.209971	0.0105715	1.61715	0.143666	0.0549115	1.14445	0.0957885	0.920538	0.935139	0.136992	0.753198	1.76729	0.130887	0.00022638	3.31887	0.182508	0.000177818	1	1	0	1	0	0	0	1	1	rno04621:NOD-like receptor signaling pathway,rno05012:Parkinson disease,rno05132:Salmonella infection,rno05418:Fluid shear stress and atherosclerosis,	R-RNO-1430728:Metabolism,R-RNO-15869:Metabolism of nucleotides,R-RNO-168249:Innate Immune System,R-RNO-168256:Immune System,R-RNO-168643:Nucleotide-binding domain, leucine rich repeat containing receptor (NLR) signaling pathways,R-RNO-212436:Generic Transcription Pathway,R-RNO-2262752:Cellular responses to stress,R-RNO-2559580:Oxidative Stress Induced Senescence,R-RNO-2559583:Cellular Senescence,…	WP2562:Relationship between glutathione and NADPH,WP2376:Nuclear factor, erythroid-derived 2, like 2 signaling pathway,	0	Acetylation,Activator,Complete proteome,Cytoplasm,Direct protein sequencing,Disulfide bond,Electron transport,Nucleus,Proteomics identification,Redox-active center,Reference proteome,S-nitrosylation,Secreted,Transcription,Transcription regulation,Transport,	GO:0005576~extracellular region,GO:0005634~nucleus,GO:0005737~cytoplasm,GO:0005739~mitochondrion,GO:0005829~cytosol,GO:0030424~axon,GO:0030425~dendrite,GO:0043025~neuronal cell body,GO:0070062~extracellular exosome,
NM_053587	S100a9	S100 calcium binding protein A9 (S100a9), mRNA	chr2:209531411-209534093	1.97648	0.979001	0.0115347	7.48452	4.26433	0.00189886	2.44779	0.979001	0.117395	0.753948	0.420212	0.466865	4.29483	1.56781	0.00474433	0.263601	0.103241	0.0404571	1.85765	0.777991	0.0541045	5.25635	4.04636	0.149756	13.3786	7.43932	0.00927458	1	1	0	0	1	1	0	0	1	rno04657:IL-17 signaling pathway,	R-RNO-162582:Signal Transduction,R-RNO-168249:Innate Immune System,R-RNO-168256:Immune System,R-RNO-194315:Signaling by Rho GTPases,R-RNO-195258:RHO GTPase Effectors,R-RNO-5668599:RHO GTPases Activate NADPH Oxidases,R-RNO-6798695:Neutrophil degranulation,R-RNO-6799990:Metal sequestration by antimicrobial proteins,R-RNO-6803157:Antimicrobial peptides,R-RNO-9716542:Signaling by Rho GTPases, Miro GT…	0	0	Acetylation,Antimicrobial,Antioxidant,Apoptosis,Autophagy,Calcium,Cell membrane,Chemotaxis,Complete proteome,Cytoplasm,Cytoskeleton,Direct protein sequencing,Immunity,Inflammatory response,Innate immunity,Membrane,Metal-binding,Methylation,Phosphoprotein,Proteomics identification,Reference proteome,Repeat,Secreted,Zinc,	GO:0005615~extracellular space,GO:0005634~nucleus,GO:0005737~cytoplasm,GO:0005856~cytoskeleton,GO:0005886~plasma membrane,GO:0031012~extracellular matrix,GO:0070062~extracellular exosome,
NM_013091	Tnfrsf1a	tumor necrosis factor receptor superfamily, member 1a (Tnfrsf1a), mRNA	chr4:224881444-224894088	1.91043	0.225032	0.000324664	3.14792	0.236258	0.000393457	1.46309	0.225032	0.0429678	5.26353	0.663065	0.000568775	3.63468	0.476332	0.00073	1.58774	0.187912	0.074002	2.67814	0.342415	0.000662632	3.80831	0.425391	0.00022638	3.74556	0.381005	0.000177818	1	1	0	1	1	0	1	1	1	rno04010:MAPK signaling pathway,rno04060:Cytokine-cytokine receptor interaction,rno04061:Viral protein interaction with cytokine and cytokine receptor,rno04064:NF-kappa B signaling pathway,rno04071:Sphingolipid signaling pathway,rno04150:mTOR signaling pathway,rno04210:Apoptosis,rno04215:Apoptosis - multiple species,rno04217:Necroptosis,rno04380:Osteoclast differentiation,rno04668:TNF signaling p…	R-RNO-1280215:Cytokine Signaling in Immune system,R-RNO-162582:Signal Transduction,R-RNO-168256:Immune System,R-RNO-5357786:TNFR1-induced proapoptotic signaling,R-RNO-5357905:Regulation of TNFR1 signaling,R-RNO-5357956:TNFR1-induced NFkappaB signaling pathway,R-RNO-5626978:TNFR1-mediated ceramide production,R-RNO-5668541:TNFR2 non-canonical NF-kB pathway,R-RNO-5669034:TNFs bind their physiologica…	WP457:TNF-alpha NF-kB signaling pathway,WP40:Inflammatory response pathway,WP358:MAPK signaling pathway,WP1290:Apoptosis,WP487:Apoptosis modulation by HSP70,WP1487:TNF-alpha and mucus production in lung epythelium,	rno04010:MAPK signaling pathway,rno04060:Cytokine-cytokine receptor interaction,rno04064:NF-kappa B signaling pathway,rno04071:Sphingolipid signaling pathway,rno04210:Apoptosis,rno04380:Osteoclast differentiation,rno04668:TNF signaling pathway,rno04920:Adipocytokine signaling pathway,rno04931:Insulin resistance,rno04932:Non-alcoholic fatty liver disease (NAFLD),rno05010:Alzheimer's disease,rno050…	Apoptosis,Cell membrane,Complete proteome,Disulfide bond,Glycoprotein,Golgi apparatus,Membrane,Proteomics identification,Receptor,Reference proteome,Repeat,Signal,Transmembrane,Transmembrane helix,	GO:0000139~Golgi membrane,GO:0005615~extracellular space,GO:0005634~nucleus,GO:0005739~mitochondrion,GO:0005829~cytosol,GO:0005887~integral component of plasma membrane,GO:0009986~cell surface,GO:0016021~integral component of membrane,GO:0030424~axon,GO:0043234~protein complex,GO:0043235~receptor complex,GO:0045121~membrane raft,GO:0045202~synapse,
NM_133307	Prkcd	protein kinase C, delta (Prkcd), mRNA	chr16:6588989-6608725	1.89213	0.483992	0.000324664	1.13897	0.192259	0.310011	1.11271	0.483992	0.685123	1.25721	0.625076	0.400682	1.48982	0.530382	0.134957	0.716103	0.0761899	0.203103	2.7756	0.329881	0.000662632	4.13458	0.347565	0.00022638	3.11189	0.758196	0.000177818	1	0	0	0	0	0	1	1	1	rno04062:Chemokine signaling pathway,rno04140:Autophagy - animal,rno04270:Vascular smooth muscle contraction,rno04621:NOD-like receptor signaling pathway,rno04625:C-type lectin receptor signaling pathway,rno04666:Fc gamma R-mediated phagocytosis,rno04722:Neurotrophin signaling pathway,rno04750:Inflammatory mediator regulation of TRP channels,rno04912:GnRH signaling pathway,rno04915:Estrogen signa…	R-RNO-109581:Apoptosis,R-RNO-109582:Hemostasis,R-RNO-111465:Apoptotic cleavage of cellular proteins,R-RNO-111885:Opioid Signalling,R-RNO-111933:Calmodulin induced events,R-RNO-111996:Ca-dependent events,R-RNO-111997:CaM pathway,R-RNO-112040:G-protein mediated events,R-RNO-112043:PLC beta mediated events,R-RNO-114508:Effects of PIP2 hydrolysis,R-RNO-1227986:Signaling by ERBB2,R-RNO-1250196:SHC1 ev…	WP73:G protein signaling pathways,WP358:MAPK signaling pathway,WP44:IL-5 signaling pathway,WP140:Myometrial relaxation and contraction pathways,WP439:Insulin signaling,WP2376:Nuclear factor, erythroid-derived 2, like 2 signaling pathway,WP135:IL-6 signaling pathway,WP1289:Type II interferon signaling (IFNG),WP1288:Wnt signaling pathway and pluripotency,	rno04062:Chemokine signaling pathway,rno04270:Vascular smooth muscle contraction,rno04530:Tight junction,rno04666:Fc gamma R-mediated phagocytosis,rno04722:Neurotrophin signaling pathway,rno04750:Inflammatory mediator regulation of TRP channels,rno04912:GnRH signaling pathway,rno04915:Estrogen signaling pathway,rno04930:Type II diabetes mellitus,rno04931:Insulin resistance,	3D-structure,Alternative splicing,Apoptosis,ATP-binding,Cell cycle,Complete proteome,Cytoplasm,Direct protein sequencing,Kinase,Membrane,Metal-binding,Nucleotide-binding,Nucleus,Phosphoprotein,Proteomics identification,Reference proteome,Repeat,Serine/threonine-protein kinase,Transferase,Tumor suppressor,Zinc,Zinc-finger,	GO:0005622~intracellular,GO:0005634~nucleus,GO:0005737~cytoplasm,GO:0005739~mitochondrion,GO:0005783~endoplasmic reticulum,GO:0005829~cytosol,GO:0005886~plasma membrane,GO:0005911~cell-cell junction,GO:0016020~membrane,GO:0016363~nuclear matrix,GO:0048471~perinuclear region of cytoplasm,GO:0070062~extracellular exosome,
NM_133380	Il4r	interleukin 4 receptor (Il4r), mRNA	chr1:203927970-203952929	1.86147	0.435683	0.000324664	3.41762	0.245002	0.000393457	2.21057	0.435683	0.00199963	5.45504	0.616347	0.000568775	4.36624	0.917256	0.00073	1.13229	0.240601	0.959983	2.40983	0.529661	0.000662632	6.05892	0.748594	0.00022638	8.57508	0.667049	0.000177818	1	1	1	1	1	0	1	1	1	rno04060:Cytokine-cytokine receptor interaction,rno04151:PI3K-Akt signaling pathway,rno04630:JAK-STAT signaling pathway,rno04640:Hematopoietic cell lineage,rno04658:Th1 and Th2 cell differentiation,rno04659:Th17 cell differentiation,rno05200:Pathways in cancer,rno05321:Inflammatory bowel disease,	R-RNO-1280215:Cytokine Signaling in Immune system,R-RNO-168256:Immune System,R-RNO-449147:Signaling by Interleukins,R-RNO-6785807:Interleukin-4 and Interleukin-13 signaling,	WP40:Inflammatory response pathway,	rno04060:Cytokine-cytokine receptor interaction,rno04151:PI3K-Akt signaling pathway,rno04630:Jak-STAT signaling pathway,rno04640:Hematopoietic cell lineage,rno05321:Inflammatory bowel disease (IBD),	Alternative splicing,Cell membrane,Complete proteome,Disulfide bond,Glycoprotein,Membrane,Phosphoprotein,Receptor,Reference proteome,Secreted,Signal,Transmembrane,Transmembrane helix,	GO:0005615~extracellular space,GO:0005886~plasma membrane,GO:0016021~integral component of membrane,GO:0043235~receptor complex,
NM_019165	Il18	interleukin 18 (Il18), mRNA	chr8:53606987-53613608	1.84134	0.53547	0.0107955	1.98676	0.254116	0.00215492	1.60702	0.53547	0.281316	1.51916	0.347103	0.192575	2.24465	0.631446	0.0221541	0.703649	0.172001	0.75824	1.40427	0.292712	0.289865	2.06122	0.465212	0.0127701	3.71047	0.732177	0.000177818	1	1	0	0	1	0	0	1	1	rno04060:Cytokine-cytokine receptor interaction,rno04061:Viral protein interaction with cytokine and cytokine receptor,rno04621:NOD-like receptor signaling pathway,rno04623:Cytosolic DNA-sensing pathway,rno05132:Salmonella infection,rno05134:Legionellosis,rno05135:Yersinia infection,rno05143:African trypanosomiasis,rno05144:Malaria,rno05152:Tuberculosis,rno05164:Influenza A,rno05321:Inflammatory …	0	WP442:Hypertrophy model,	rno04060:Cytokine-cytokine receptor interaction,rno04621:NOD-like receptor signaling pathway,rno04623:Cytosolic DNA-sensing pathway,rno05132:Salmonella infection,rno05134:Legionellosis,rno05143:African trypanosomiasis,rno05144:Malaria,rno05152:Tuberculosis,rno05164:Influenza A,rno05321:Inflammatory bowel disease (IBD),rno05323:Rheumatoid arthritis,	Alternative splicing,Complete proteome,Cytokine,Reference proteome,Secreted,	GO:0005615~extracellular space,GO:0005622~intracellular,GO:0005737~cytoplasm,GO:0016324~apical plasma membrane,GO:0070062~extracellular exosome,
NM_033350	Plcb3	phospholipase C, beta 3 (phosphatidylinositol-specific) (Plcb3), mRNA	chr1:229200437-229215707	1.83658	0.114675	0.000324664	1.61428	0.312954	0.000393457	0.898846	0.114675	0.771035	2.23023	0.250796	0.000568775	1.8635	0.171795	0.0142983	1.41951	0.118838	0.309701	1.14185	0.143922	0.490916	1.35113	0.150745	0.0764004	1.77994	0.179879	0.000177818	1	1	0	1	1	0	0	0	1	rno00562:Inositol phosphate metabolism,rno01100:Metabolic pathways,rno04015:Rap1 signaling pathway,rno04020:Calcium signaling pathway,rno04022:cGMP-PKG signaling pathway,rno04062:Chemokine signaling pathway,rno04070:Phosphatidylinositol signaling system,rno04071:Sphingolipid signaling pathway,rno04072:Phospholipase D signaling pathway,rno04261:Adrenergic signaling in cardiomyocytes,rno04270:Vascu…	0	WP73:G protein signaling pathways,WP1488:CFTR activity in the plasma membrane,WP140:Myometrial relaxation and contraction pathways,WP1312:S1P receptor signal transduction,	rno00562:Inositol phosphate metabolism,rno01100:Metabolic pathways,rno04015:Rap1 signaling pathway,rno04020:Calcium signaling pathway,rno04022:cGMP-PKG signaling pathway,rno04062:Chemokine signaling pathway,rno04070:Phosphatidylinositol signaling system,rno04071:Sphingolipid signaling pathway,rno04261:Adrenergic signaling in cardiomyocytes,rno04270:Vascular smooth muscle contraction,rno04310:Wnt …	Acetylation,Calcium,Coiled coil,Complete proteome,Cytoplasm,Hydrolase,Lipid degradation,Lipid metabolism,Membrane,Phosphoprotein,Proteomics identification,Reference proteome,Transducer,	GO:0005654~nucleoplasm,GO:0005829~cytosol,GO:0005913~cell-cell adherens junction,GO:0042383~sarcolemma,GO:0043234~protein complex,
NM_001167840; NM_012968	Il1rap	interleukin 1 receptor accessory protein (Il1rap), transcript variant 2, mRNA; interleukin 1 receptor accessory protein (Il1rap), transcript variant 1, mRNA	chr11:83123899-83253145	1.82396	0.133042	0.000324664	1.99043	0.0821345	0.000393457	1.19867	0.133042	0.484048	1.93994	0.451992	0.00591236	1.83616	0.516185	0.0196278	0.892483	0.179836	0.966833	1.28253	0.130659	0.081922	2.35862	0.216436	0.00022638	3.03808	0.117231	0.000177818	1	1	0	1	1	0	0	1	1	rno04010:MAPK signaling pathway,rno04060:Cytokine-cytokine receptor interaction,rno04659:Th17 cell differentiation,rno04750:Inflammatory mediator regulation of TRP channels,	R-RNO-112316:Neuronal System,R-RNO-1257604:PIP3 activates AKT signaling,R-RNO-1280215:Cytokine Signaling in Immune system,R-RNO-162582:Signal Transduction,R-RNO-168256:Immune System,R-RNO-199418:Negative regulation of the PI3K/AKT network,R-RNO-388844:Receptor-type tyrosine-protein phosphatases,R-RNO-446652:Interleukin-1 family signaling,R-RNO-449147:Signaling by Interleukins,R-RNO-6794362:Protei…	WP355:IL-1 signaling pathway,	rno04060:Cytokine-cytokine receptor interaction,rno04750:Inflammatory mediator regulation of TRP channels,	Complete proteome,Disulfide bond,Glycoprotein,Immunoglobulin domain,Membrane,Phosphoprotein,Proteomics identification,Receptor,Reference proteome,Repeat,Signal,Transmembrane,Transmembrane helix,	GO:0005737~cytoplasm,GO:0016020~membrane,GO:0016021~integral component of membrane,GO:0043234~protein complex,
NM_019285	Adcy4	adenylate cyclase 4 (Adcy4), mRNA	chr15:38342433-38358253	1.80558	0.245587	0.00085914	2.5259	0.168662	0.000393457	1.47073	0.245587	0.261912	5.44197	0.579229	0.000568775	6.03695	1.25536	0.00073	1.531	0.331929	0.533805	1.65521	0.0692334	0.0159275	4.06473	0.96059	0.00022638	5.81263	0.622109	0.000177818	1	1	0	1	1	0	1	1	1	rno00230:Purine metabolism,rno01100:Metabolic pathways,rno01522:Endocrine resistance,rno04015:Rap1 signaling pathway,rno04020:Calcium signaling pathway,rno04022:cGMP-PKG signaling pathway,rno04024:cAMP signaling pathway,rno04062:Chemokine signaling pathway,rno04072:Phospholipase D signaling pathway,rno04114:Oocyte meiosis,rno04211:Longevity regulating pathway,rno04213:Longevity regulating pathway…	0	WP73:G protein signaling pathways,WP140:Myometrial relaxation and contraction pathways,	rno00230:Purine metabolism,rno04015:Rap1 signaling pathway,rno04020:Calcium signaling pathway,rno04022:cGMP-PKG signaling pathway,rno04024:cAMP signaling pathway,rno04062:Chemokine signaling pathway,rno04114:Oocyte meiosis,rno04261:Adrenergic signaling in cardiomyocytes,rno04270:Vascular smooth muscle contraction,rno04540:Gap junction,rno04611:Platelet activation,rno04713:Circadian entrainment,rn…	ATP-binding,cAMP biosynthesis,Cell membrane,Complete proteome,Cytoplasm,Glycoprotein,Lyase,Magnesium,Membrane,Metal-binding,Nucleotide-binding,Phosphoprotein,Reference proteome,Repeat,Transmembrane,Transmembrane helix,	GO:0005622~intracellular,GO:0005737~cytoplasm,GO:0005886~plasma membrane,GO:0016020~membrane,GO:0016021~integral component of membrane,GO:0030425~dendrite,GO:0043234~protein complex,
NM_001134980	Cyp2j10	cytochrome P450, family 2, subfamily j, polypeptide 10 (Cyp2j10), mRNA	chr5:119015480-119049599	1.67197	0.22562	0.0125763	1.24374	0.256886	0.248329	0.667002	0.22562	0.212161	1.13562	0.401486	0.75848	1.33112	0.182498	0.478686	0.717742	0.0924824	0.688606	0.904719	0.274133	0.801296	1.90615	0.512855	0.0182838	1.26192	0.0750539	0.258989	1	0	0	0	0	0	0	1	0	rno00590:Arachidonic acid metabolism,rno00591:Linoleic acid metabolism,rno01100:Metabolic pathways,rno04726:Serotonergic synapse,rno04750:Inflammatory mediator regulation of TRP channels,rno04913:Ovarian steroidogenesis,rno05417:Lipid and atherosclerosis,	0	0	rno00590:Arachidonic acid metabolism,rno00591:Linoleic acid metabolism,rno01100:Metabolic pathways,rno04726:Serotonergic synapse,rno04750:Inflammatory mediator regulation of TRP channels,rno04913:Ovarian steroidogenesis,	Complete proteome,Heme,Iron,Membrane,Metal-binding,Monooxygenase,Oxidoreductase,Reference proteome,Transmembrane,Transmembrane helix,	GO:0016021~integral component of membrane,
NM_001097582	Tlr7	toll-like receptor 7 (Tlr7), mRNA	chrX:28883040-28908313	1.64972	0.0688386	0.0021934	2.55918	0.491947	0.000393457	0.963081	0.0688386	0.939324	1.46	0.509283	0.210144	1.13213	0.385488	0.775475	0.877097	0.130001	0.970029	1.5089	0.241884	0.0344408	1.37759	0.277366	0.153782	2.40629	0.302609	0.000177818	1	1	0	0	0	0	1	0	1	rno04613:Neutrophil extracellular trap formation,rno04620:Toll-like receptor signaling pathway,rno05162:Measles,rno05164:Influenza A,rno05171:Coronavirus disease - COVID-19,	R-RNO-1679131:Trafficking and processing of endosomal TLR,R-RNO-168181:Toll Like Receptor 7/8 (TLR7/8) Cascade,R-RNO-168249:Innate Immune System,R-RNO-168256:Immune System,R-RNO-168898:Toll-like Receptor Cascades,	WP1309:Toll-like receptor signaling pathway,	rno04620:Toll-like receptor signaling pathway,rno05162:Measles,rno05164:Influenza A,	Complete proteome,Immunity,Inflammatory response,Innate immunity,Leucine-rich repeat,Membrane,Receptor,Reference proteome,Repeat,Transmembrane,Transmembrane helix,	GO:0005737~cytoplasm,GO:0005764~lysosome,GO:0005768~endosome,GO:0005783~endoplasmic reticulum,GO:0005886~plasma membrane,GO:0005887~integral component of plasma membrane,GO:0016021~integral component of membrane,GO:0032009~early phagosome,GO:0043235~receptor complex,
NM_001034164; NM_032612	Stat1	no definition; signal transducer and activator of transcription 1 (Stat1), transcript variant alpha, mRNA	chr9:53998203-54038463	1.6191	0.0479564	0.000324664	1.67883	0.102084	0.000393457	0.872505	0.0479564	0.584143	1.23979	0.303214	0.403377	1.52248	0.154361	0.0959421	0.755162	0.166894	0.392682	1.059	0.17276	0.74245	1.11414	0.172603	0.471369	1.54858	0.165627	0.000177818	1	1	0	0	0	0	0	0	1	rno04062:Chemokine signaling pathway,rno04217:Necroptosis,rno04380:Osteoclast differentiation,rno04620:Toll-like receptor signaling pathway,rno04621:NOD-like receptor signaling pathway,rno04625:C-type lectin receptor signaling pathway,rno04630:JAK-STAT signaling pathway,rno04658:Th1 and Th2 cell differentiation,rno04659:Th17 cell differentiation,rno04917:Prolactin signaling pathway,rno04919:Thyro…	0	WP8:IL-9 signaling pathway,WP155:Adipogenesis,WP1284:EPO receptor signaling,WP457:TNF-alpha NF-kB signaling pathway,WP319:IL-3 signaling pathway,WP147:Kit receptor signaling pathway,WP44:IL-5 signaling pathway,WP294:p38 Mapk signaling pathway,WP1309:Toll-like receptor signaling pathway,WP569:IL-2 signaling pathway,WP135:IL-6 signaling pathway,WP1289:Type II interferon signaling (IFNG),WP376:Renin…	rno04062:Chemokine signaling pathway,rno04380:Osteoclast differentiation,rno04620:Toll-like receptor signaling pathway,rno04630:Jak-STAT signaling pathway,rno04917:Prolactin signaling pathway,rno04919:Thyroid hormone signaling pathway,rno05140:Leishmaniasis,rno05145:Toxoplasmosis,rno05152:Tuberculosis,rno05160:Hepatitis C,rno05161:Hepatitis B,rno05162:Measles,rno05164:Influenza A,rno05168:Herpes …	Activator,Coiled coil,Complete proteome,Cytoplasm,DNA-binding,Nucleus,Phosphoprotein,Proteomics identification,Reference proteome,SH2 domain,Transcription,Transcription regulation,	GO:0000790~nuclear chromatin,GO:0005634~nucleus,GO:0005654~nucleoplasm,GO:0005730~nucleolus,GO:0005737~cytoplasm,GO:0005913~cell-cell adherens junction,GO:0030424~axon,GO:0030425~dendrite,GO:0048471~perinuclear region of cytoplasm,
NM_023970	Trpv4	transient receptor potential cation channel, subfamily V, member 4 (Trpv4), mRNA	chr12:49492069-49529956	1.61397	0.402158	0.020836	1.6451	0.376267	0.0102034	1.07108	0.402158	1	1.52797	0.751982	0.170789	3.20635	1.97308	0.00073	0.757557	0.605942	0.891806	2.57866	0.636575	1	8.21625	1.81212	0.000971113	28.2716	3.34777	0.000177818	1	1	0	0	1	0	0	1	1	rno04218:Cellular senescence,rno04750:Inflammatory mediator regulation of TRP channels,rno05418:Fluid shear stress and atherosclerosis,	R-RNO-2672351:Stimuli-sensing channels,R-RNO-3295583:TRP channels,R-RNO-382551:Transport of small molecules,R-RNO-983712:Ion channel transport,	0	rno04750:Inflammatory mediator regulation of TRP channels,	ANK repeat,ATP-binding,Calcium,Calcium channel,Calcium transport,Calmodulin-binding,Cell junction,Cell membrane,Cell projection,Cilium,Complete proteome,Ion channel,Ion transport,Membrane,Nucleotide-binding,Phosphoprotein,Reference proteome,Repeat,Transmembrane,Transmembrane helix,Transport,	GO:0005881~cytoplasmic microtubule,GO:0005886~plasma membrane,GO:0005887~integral component of plasma membrane,GO:0005912~adherens junction,GO:0005925~focal adhesion,GO:0005929~cilium,GO:0009986~cell surface,GO:0016324~apical plasma membrane,GO:0030027~lamellipodium,GO:0030175~filopodium,GO:0030426~growth cone,GO:0030864~cortical actin cytoskeleton,GO:0031410~cytoplasmic vesicle,GO:0032587~ruffle…
NM_012747	Stat3	signal transducer and activator of transcription 3 (acute-phase response factor) (Stat3), mRNA	chr10:88584609-88638724	1.53384	0.330885	0.000324664	3.96417	0.335255	0.000393457	2.11336	0.330885	0.00199963	4.64204	0.598979	0.000568775	3.3543	0.580029	0.00073	1.46313	0.178813	0.0785914	2.75824	0.180342	0.000662632	5.15692	0.19613	0.00022638	5.41961	0.158753	0.000177818	1	1	1	1	1	0	1	1	1	rno01521:EGFR tyrosine kinase inhibitor resistance,rno04062:Chemokine signaling pathway,rno04066:HIF-1 signaling pathway,rno04068:FoxO signaling pathway,rno04217:Necroptosis,rno04550:Signaling pathways regulating pluripotency of stem cells,rno04630:JAK-STAT signaling pathway,rno04659:Th17 cell differentiation,rno04917:Prolactin signaling pathway,rno04920:Adipocytokine signaling pathway,rno04931:I…	R-RNO-1059683:Interleukin-6 signaling,R-RNO-1266695:Interleukin-7 signaling,R-RNO-1280215:Cytokine Signaling in Immune system,R-RNO-1433557:Signaling by SCF-KIT,R-RNO-162582:Signal Transduction,R-RNO-168256:Immune System,R-RNO-186763:Downstream signal transduction,R-RNO-186797:Signaling by PDGF,R-RNO-201556:Signaling by ALK,R-RNO-446652:Interleukin-1 family signaling,R-RNO-447115:Interleukin-12 f…	WP8:IL-9 signaling pathway,WP155:Adipogenesis,WP1284:EPO receptor signaling,WP319:IL-3 signaling pathway,WP147:Kit receptor signaling pathway,WP44:IL-5 signaling pathway,WP569:IL-2 signaling pathway,WP135:IL-6 signaling pathway,WP376:Renin-angiotensin system,WP94:Hepatocyte growth factor receptor signaling,	rno04062:Chemokine signaling pathway,rno04066:HIF-1 signaling pathway,rno04068:FoxO signaling pathway,rno04550:Signaling pathways regulating pluripotency of stem cells,rno04630:Jak-STAT signaling pathway,rno04917:Prolactin signaling pathway,rno04920:Adipocytokine signaling pathway,rno04931:Insulin resistance,rno05145:Toxoplasmosis,rno05160:Hepatitis C,rno05161:Hepatitis B,rno05162:Measles,rno0516…	Acetylation,Activator,Complete proteome,Cytoplasm,DNA-binding,Nucleus,Phosphoprotein,Reference proteome,SH2 domain,Transcription,Transcription regulation,	GO:0000790~nuclear chromatin,GO:0005634~nucleus,GO:0005654~nucleoplasm,GO:0005737~cytoplasm,GO:0005739~mitochondrion,GO:0005743~mitochondrial inner membrane,GO:0005829~cytosol,GO:0005886~plasma membrane,GO:0090575~RNA polymerase II transcription factor complex,
NM_001107239	Adcy1	adenylate cyclase 1 (brain) (Adcy1), mRNA	chr14:80947152-81055801	0.666513	0.210971	0.000603527	0.594543	0.0737766	0.000393457	0.930421	0.210971	0.793548	0.260533	0.0458876	0.000568775	0.247106	0.0526792	0.00073	1.00709	0.277964	0.998187	0.655813	0.066653	0.000662632	0.440832	0.0533412	0.00022638	0.131427	0.031077	0.000177818	1	1	0	1	1	0	1	1	1	rno00230:Purine metabolism,rno01100:Metabolic pathways,rno01522:Endocrine resistance,rno04015:Rap1 signaling pathway,rno04020:Calcium signaling pathway,rno04022:cGMP-PKG signaling pathway,rno04024:cAMP signaling pathway,rno04062:Chemokine signaling pathway,rno04072:Phospholipase D signaling pathway,rno04114:Oocyte meiosis,rno04211:Longevity regulating pathway,rno04213:Longevity regulating pathway…	R-RNO-111885:Opioid Signalling,R-RNO-111931:PKA-mediated phosphorylation of CREB,R-RNO-111933:Calmodulin induced events,R-RNO-111996:Ca-dependent events,R-RNO-111997:CaM pathway,R-RNO-112040:G-protein mediated events,R-RNO-112043:PLC beta mediated events,R-RNO-112314:Neurotransmitter receptors and postsynaptic signal transmission,R-RNO-112315:Transmission across Chemical Synapses,R-RNO-112316:Neu…	WP73:G protein signaling pathways,WP140:Myometrial relaxation and contraction pathways,WP1281:Hypothetical network for drug addiction,	rno00230:Purine metabolism,rno04015:Rap1 signaling pathway,rno04020:Calcium signaling pathway,rno04022:cGMP-PKG signaling pathway,rno04024:cAMP signaling pathway,rno04062:Chemokine signaling pathway,rno04114:Oocyte meiosis,rno04261:Adrenergic signaling in cardiomyocytes,rno04270:Vascular smooth muscle contraction,rno04540:Gap junction,rno04611:Platelet activation,rno04713:Circadian entrainment,rn…	Complete proteome,Lyase,Membrane,Nucleotide-binding,Reference proteome,Transmembrane,Transmembrane helix,	GO:0005634~nucleus,GO:0005737~cytoplasm,GO:0005886~plasma membrane,GO:0016021~integral component of membrane,GO:0070062~extracellular exosome,
NM_130779	Adcy3	adenylate cyclase 3 (Adcy3), mRNA	chr6:38378059-38454925	0.661655	0.0942806	0.000324664	0.80812	0.0846674	0.0825772	1.08792	0.0942806	0.746897	0.779142	0.0889596	0.301118	0.754783	0.0833133	0.300909	1.18326	0.108934	0.805101	1.35504	0.234111	0.00354018	1.11979	0.1089	0.397463	0.588455	0.127929	0.000177818	1	0	0	0	0	0	0	0	1	rno00230:Purine metabolism,rno01100:Metabolic pathways,rno01522:Endocrine resistance,rno04015:Rap1 signaling pathway,rno04020:Calcium signaling pathway,rno04022:cGMP-PKG signaling pathway,rno04024:cAMP signaling pathway,rno04062:Chemokine signaling pathway,rno04072:Phospholipase D signaling pathway,rno04114:Oocyte meiosis,rno04211:Longevity regulating pathway,rno04213:Longevity regulating pathway…	R-RNO-111885:Opioid Signalling,R-RNO-111931:PKA-mediated phosphorylation of CREB,R-RNO-111933:Calmodulin induced events,R-RNO-111996:Ca-dependent events,R-RNO-111997:CaM pathway,R-RNO-112040:G-protein mediated events,R-RNO-112043:PLC beta mediated events,R-RNO-112314:Neurotransmitter receptors and postsynaptic signal transmission,R-RNO-112315:Transmission across Chemical Synapses,R-RNO-112316:Neu…	WP73:G protein signaling pathways,WP140:Myometrial relaxation and contraction pathways,	rno00230:Purine metabolism,rno04015:Rap1 signaling pathway,rno04020:Calcium signaling pathway,rno04022:cGMP-PKG signaling pathway,rno04024:cAMP signaling pathway,rno04062:Chemokine signaling pathway,rno04114:Oocyte meiosis,rno04261:Adrenergic signaling in cardiomyocytes,rno04270:Vascular smooth muscle contraction,rno04540:Gap junction,rno04611:Platelet activation,rno04713:Circadian entrainment,rn…	ATP-binding,Calmodulin-binding,cAMP biosynthesis,Cell membrane,Cell projection,Complete proteome,Cytoplasm,Glycoprotein,Golgi apparatus,Isopeptide bond,Lyase,Magnesium,Manganese,Membrane,Metal-binding,Nucleotide-binding,Olfaction,Phosphoprotein,Reference proteome,Repeat,Sensory transduction,Transmembrane,Transmembrane helix,Ubl conjugation,	GO:0005634~nucleus,GO:0005737~cytoplasm,GO:0005794~Golgi apparatus,GO:0005886~plasma membrane,GO:0005929~cilium,GO:0016020~membrane,GO:0016021~integral component of membrane,GO:0045121~membrane raft,
NM_001270548; NM_001270549; NM_199397	Panx1	no definition; no definition; Pannexin 1 (Panx1), transcript variant 1, mRNA	chr8:13508402-13547151	0.644742	0.120568	0.00317282	1.00273	0.100031	0.98959	1.34219	0.120568	0.161186	1.58939	0.299691	0.0542384	1.38802	0.29821	0.269342	1.1485	0.2165	0.947895	2.1209	0.294162	0.000662632	3.24779	0.531589	0.00022638	1.32796	0.163912	0.0314736	1	0	0	0	0	0	1	1	0	rno04621:NOD-like receptor signaling pathway,	R-RNO-112303:Electric Transmission Across Gap Junctions,R-RNO-112307:Transmission across Electrical Synapses ,R-RNO-112316:Neuronal System,R-RNO-168249:Innate Immune System,R-RNO-168256:Immune System,R-RNO-168643:Nucleotide-binding domain, leucine rich repeat containing receptor (NLR) signaling pathways,R-RNO-622312:Inflammasomes,R-RNO-844456:The NLRP3 inflammasome,	0	#N/A	#N/A	#N/A
NM_001244933	Nfatc1	no definition	chr18:76309900-76426095	0.639578	0.155395	0.00895812	0.887694	0.174535	0.536007	1.06634	0.155395	0.877541	1.42237	0.177763	0.203826	1.49628	0.175552	0.189899	0.944903	0.125498	0.998187	1.01557	0.242945	0.953232	1.36669	0.24645	0.100596	1.33607	0.117443	0.0907714	1	0	0	0	0	0	0	0	0	rno04010:MAPK signaling pathway,rno04022:cGMP-PKG signaling pathway,rno04024:cAMP signaling pathway,rno04218:Cellular senescence,rno04310:Wnt signaling pathway,rno04380:Osteoclast differentiation,rno04625:C-type lectin receptor signaling pathway,rno04650:Natural killer cell mediated cytotoxicity,rno04658:Th1 and Th2 cell differentiation,rno04659:Th17 cell differentiation,rno04660:T cell receptor …	0	WP358:MAPK signaling pathway,	rno04010:MAPK signaling pathway,rno04022:cGMP-PKG signaling pathway,rno04024:cAMP signaling pathway,rno04310:Wnt signaling pathway,rno04380:Osteoclast differentiation,rno04650:Natural killer cell mediated cytotoxicity,rno04660:T cell receptor signaling pathway,rno04662:B cell receptor signaling pathway,rno04921:Oxytocin signaling pathway,rno05161:Hepatitis B,rno05166:HTLV-I infection,rno05321:Inf…	0	GO:0000790~nuclear chromatin,GO:0005634~nucleus,GO:0005667~transcription factor complex,GO:0005737~cytoplasm,
NM_012727	Camk4	calcium/calmodulin-dependent protein kinase IV (Camk4), mRNA	chr18:25464160-25680624	0.628276	0.142373	0.00239204	0.468724	0.114369	0.000393457	0.833933	0.142373	0.488849	0.289214	0.0755212	0.000568775	0.266017	0.0456646	0.00073	1.13	0.229678	0.949288	1.07605	0.203757	0.662531	0.410786	0.07059	0.00022638	0.359096	0.0512191	0.000177818	1	1	0	1	1	0	0	1	1	rno04020:Calcium signaling pathway,rno04024:cAMP signaling pathway,rno04211:Longevity regulating pathway,rno04371:Apelin signaling pathway,rno04380:Osteoclast differentiation,rno04720:Long-term potentiation,rno04722:Neurotrophin signaling pathway,rno04725:Cholinergic synapse,rno04921:Oxytocin signaling pathway,rno04925:Aldosterone synthesis and secretion,rno05031:Amphetamine addiction,rno05034:Al…	R-RNO-111885:Opioid Signalling,R-RNO-111932:CaMK IV-mediated phosphorylation of CREB,R-RNO-111933:Calmodulin induced events,R-RNO-111996:Ca-dependent events,R-RNO-111997:CaM pathway,R-RNO-112040:G-protein mediated events,R-RNO-112043:PLC beta mediated events,R-RNO-112314:Neurotransmitter receptors and postsynaptic signal transmission,R-RNO-112315:Transmission across Chemical Synapses,R-RNO-112316…	WP1301:Mitochondrial gene expression,WP1281:Hypothetical network for drug addiction,	rno04020:Calcium signaling pathway,rno04024:cAMP signaling pathway,rno04380:Osteoclast differentiation,rno04720:Long-term potentiation,rno04722:Neurotrophin signaling pathway,rno04725:Cholinergic synapse,rno04921:Oxytocin signaling pathway,rno04925:Aldosterone synthesis and secretion,rno05031:Amphetamine addiction,rno05034:Alcoholism,	Adaptive immunity,Alternative promoter usage,Alternative splicing,ATP-binding,Calcium,Calmodulin-binding,Complete proteome,Cytoplasm,Direct protein sequencing,Glycoprotein,Immunity,Inflammatory response,Kinase,Nucleotide-binding,Nucleus,Phosphoprotein,Reference proteome,Serine/threonine-protein kinase,Transferase,	GO:0005634~nucleus,GO:0005654~nucleoplasm,GO:0005730~nucleolus,GO:0005737~cytoplasm,GO:0005829~cytosol,GO:0070062~extracellular exosome,
NM_053829	Mapk8	no definition	chr16:11579503-11662858	0.625852	0.189888	0.000324664	0.903624	0.0500427	0.451063	1.32307	0.189888	0.0824442	0.622692	0.143928	0.0316229	0.7152	0.109623	0.229601	0.753509	0.108605	0.379301	1.19336	0.161262	0.133323	1.13697	0.165876	0.327234	1.17983	0.106303	0.154686	1	0	0	1	0	0	0	0	0	rno01522:Endocrine resistance,rno04010:MAPK signaling pathway,rno04012:ErbB signaling pathway,rno04014:Ras signaling pathway,rno04024:cAMP signaling pathway,rno04068:FoxO signaling pathway,rno04071:Sphingolipid signaling pathway,rno04137:Mitophagy - animal,rno04140:Autophagy - animal,rno04141:Protein processing in endoplasmic reticulum,rno04210:Apoptosis,rno04215:Apoptosis - multiple species,rno0…	R-RNO-109581:Apoptosis,R-RNO-109606:Intrinsic Pathway for Apoptosis,R-RNO-111446:Activation of BIM and translocation to mitochondria ,R-RNO-114452:Activation of BH3-only proteins,R-RNO-1266738:Developmental Biology,R-RNO-1280215:Cytokine Signaling in Immune system,R-RNO-139910:Activation of BMF and translocation to mitochondria,R-RNO-162582:Signal Transduction,R-RNO-166016:Toll Like Receptor 4 (T…	WP319:IL-3 signaling pathway,WP355:IL-1 signaling pathway,WP358:MAPK signaling pathway,WP375:Wnt signaling pathway,WP439:Insulin signaling,WP1309:Toll-like receptor signaling pathway,WP4268:Ethanol metabolism resulting in production of ROS by CYP2E1,WP1280:Transcriptional activation by Nfe2l2 in response to phytochemicals,WP2562:Relationship between glutathione and NADPH,WP188:Focal adhesion,WP12…	rno04010:MAPK signaling pathway,rno04012:ErbB signaling pathway,rno04014:Ras signaling pathway,rno04024:cAMP signaling pathway,rno04068:FoxO signaling pathway,rno04071:Sphingolipid signaling pathway,rno04141:Protein processing in endoplasmic reticulum,rno04310:Wnt signaling pathway,rno04380:Osteoclast differentiation,rno04510:Focal adhesion,rno04620:Toll-like receptor signaling pathway,rno04621:N…	ATP-binding,Biological rhythms,Complete proteome,Cytoplasm,Kinase,Nucleotide-binding,Nucleus,Phosphoprotein,Proteomics identification,Reference proteome,S-nitrosylation,Serine/threonine-protein kinase,Transferase,	GO:0002102~podosome,GO:0005622~intracellular,GO:0005634~nucleus,GO:0005737~cytoplasm,GO:0005739~mitochondrion,GO:0005829~cytosol,GO:0030424~axon,GO:0031982~vesicle,GO:0032839~dendrite cytoplasm,GO:0043204~perikaryon,
NM_017018	Hrh1	histamine receptor H 1 (Hrh1), mRNA	chr4:209749037-209750498	0.61651	0.281947	0.0416012	0.545542	0.062762	0.00532411	0.96332	0.281947	0.953738	1.09713	0.15539	0.842418	0.959655	0.167275	0.943799	0.873069	0.115988	0.985791	0.889101	0.15825	0.705078	1.59382	0.234015	0.0282718	1.38961	0.3768	0.160547	1	1	0	0	0	0	0	1	0	rno04020:Calcium signaling pathway,rno04080:Neuroactive ligand-receptor interaction,rno04750:Inflammatory mediator regulation of TRP channels,	R-RNO-162582:Signal Transduction,R-RNO-372790:Signaling by GPCR,R-RNO-373076:Class A/1 (Rhodopsin-like receptors),R-RNO-375280:Amine ligand-binding receptors,R-RNO-388396:GPCR downstream signalling,R-RNO-390650:Histamine receptors,R-RNO-416476:G alpha (q) signalling events,R-RNO-500792:GPCR ligand binding,	WP276:Monoamine GPCRs,WP473:GPCRs, class A rhodopsin-like,	rno04020:Calcium signaling pathway,rno04080:Neuroactive ligand-receptor interaction,rno04750:Inflammatory mediator regulation of TRP channels,	Cell membrane,Complete proteome,Disulfide bond,G-protein coupled receptor,Glycoprotein,Membrane,Phosphoprotein,Receptor,Reference proteome,Transducer,Transmembrane,Transmembrane helix,	GO:0005654~nucleoplasm,GO:0005737~cytoplasm,GO:0005886~plasma membrane,GO:0005887~integral component of plasma membrane,GO:0016021~integral component of membrane,
NM_031605	Cyp4a8	cytochrome P450, family 4, subfamily a, polypeptide 8 (Cyp4a8), mRNA	chr5:137769864-137799167	0.607485	0.206338	0.0132458	1.46582	0.243032	0.0855573	0.978028	0.206338	0.966379	0.621606	0.140685	0.0951147	0.624438	0.124934	0.130856	0.928425	0.130107	0.996995	0.970694	0.0536201	0.904301	0.467903	0.526669	1	0.651591	0.056339	0.00251116	1	0	0	0	0	0	0	0	1	rno00071:Fatty acid degradation,rno00590:Arachidonic acid metabolism,rno00830:Retinol metabolism,rno01100:Metabolic pathways,rno03320:PPAR signaling pathway,rno04270:Vascular smooth muscle contraction,rno04750:Inflammatory mediator regulation of TRP channels,	R-RNO-1430728:Metabolism,R-RNO-211859:Biological oxidations,R-RNO-211897:Cytochrome P450 - arranged by substrate type,R-RNO-211935:Fatty acids,R-RNO-211945:Phase I - Functionalization of compounds,R-RNO-211958:Miscellaneous substrates,R-RNO-211979:Eicosanoids,R-RNO-2142691:Synthesis of Leukotrienes (LT) and Eoxins (EX),R-RNO-2142753:Arachidonic acid metabolism,R-RNO-2142816:Synthesis of (16-20)-h…	0	rno00071:Fatty acid degradation,rno00590:Arachidonic acid metabolism,rno00830:Retinol metabolism,rno01100:Metabolic pathways,rno03320:PPAR signaling pathway,rno04270:Vascular smooth muscle contraction,rno04750:Inflammatory mediator regulation of TRP channels,	Complete proteome,Endoplasmic reticulum,Heme,Iron,Membrane,Metal-binding,Microsome,Monooxygenase,Oxidoreductase,Phosphoprotein,Reference proteome,	GO:0005789~endoplasmic reticulum membrane,GO:0031090~organelle membrane,GO:0043231~intracellular membrane-bounded organelle,
NM_017171	Prkce	no definition	chr6:9404555-9883579	0.598278	0.0618342	0.000324664	0.67587	0.0525653	0.000393457	0.929867	0.0618342	0.788668	0.49202	0.0922779	0.000568775	0.509411	0.0681955	0.00474433	1.13325	0.164961	0.920538	0.951909	0.165969	0.73164	0.766207	0.154821	0.0292616	0.537896	0.117385	0.000177818	1	0	0	1	1	0	0	0	1	rno04022:cGMP-PKG signaling pathway,rno04071:Sphingolipid signaling pathway,rno04270:Vascular smooth muscle contraction,rno04371:Apelin signaling pathway,rno04530:Tight junction,rno04666:Fc gamma R-mediated phagocytosis,rno04750:Inflammatory mediator regulation of TRP channels,rno04925:Aldosterone synthesis and secretion,rno04930:Type II diabetes mellitus,rno04931:Insulin resistance,rno04933:AGE-…	R-RNO-109582:Hemostasis,R-RNO-114508:Effects of PIP2 hydrolysis,R-RNO-1227986:Signaling by ERBB2,R-RNO-1250196:SHC1 events in ERBB2 signaling,R-RNO-1489509:DAG and IP3 signaling,R-RNO-162582:Signal Transduction,R-RNO-168249:Innate Immune System,R-RNO-168256:Immune System,R-RNO-2029480:Fcgamma receptor (FCGR) dependent phagocytosis,R-RNO-2029485:Role of phospholipids in phagocytosis,R-RNO-372790:S…	0	rno04022:cGMP-PKG signaling pathway,rno04071:Sphingolipid signaling pathway,rno04270:Vascular smooth muscle contraction,rno04530:Tight junction,rno04666:Fc gamma R-mediated phagocytosis,rno04750:Inflammatory mediator regulation of TRP channels,rno04925:Aldosterone synthesis and secretion,rno04930:Type II diabetes mellitus,rno04931:Insulin resistance,rno05206:MicroRNAs in cancer,	3D-structure,ATP-binding,Cell adhesion,Cell cycle,Cell division,Cell membrane,Complete proteome,Cytoplasm,Cytoskeleton,Immunity,Kinase,Membrane,Metal-binding,Nucleotide-binding,Nucleus,Phosphoprotein,Proteomics identification,Reference proteome,Repeat,Serine/threonine-protein kinase,Transferase,Zinc,Zinc-finger,	GO:0000139~Golgi membrane,GO:0005634~nucleus,GO:0005737~cytoplasm,GO:0005739~mitochondrion,GO:0005783~endoplasmic reticulum,GO:0005794~Golgi apparatus,GO:0005829~cytosol,GO:0005856~cytoskeleton,GO:0005886~plasma membrane,GO:0016020~membrane,GO:0048471~perinuclear region of cytoplasm,GO:0071944~cell periphery,
NM_133605	Camk2g	calcium/calmodulin-dependent protein kinase II gamma (Camk2g), mRNA	chr15:3669218-3724734	0.587608	0.06346	0.000324664	0.605562	0.0400315	0.000393457	0.848779	0.06346	0.419108	0.494023	0.0427993	0.000568775	0.534258	0.0651265	0.00638051	0.94967	0.103914	0.998187	0.771146	0.118374	0.0129302	0.414395	0.110553	0.00022638	0.414413	0.0513666	0.000177818	1	1	0	1	1	0	0	1	1	rno04012:ErbB signaling pathway,rno04020:Calcium signaling pathway,rno04024:cAMP signaling pathway,rno04066:HIF-1 signaling pathway,rno04114:Oocyte meiosis,rno04217:Necroptosis,rno04261:Adrenergic signaling in cardiomyocytes,rno04310:Wnt signaling pathway,rno04360:Axon guidance,rno04713:Circadian entrainment,rno04720:Long-term potentiation,rno04722:Neurotrophin signaling pathway,rno04725:Choliner…	R-RNO-112314:Neurotransmitter receptors and postsynaptic signal transmission,R-RNO-112315:Transmission across Chemical Synapses,R-RNO-112316:Neuronal System,R-RNO-1280215:Cytokine Signaling in Immune system,R-RNO-162582:Signal Transduction,R-RNO-168256:Immune System,R-RNO-2262752:Cellular responses to stress,R-RNO-3371556:Cellular response to heat stress,R-RNO-3371571:HSF1-dependent transactivati…	WP375:Wnt signaling pathway,WP140:Myometrial relaxation and contraction pathways,	rno04012:ErbB signaling pathway,rno04020:Calcium signaling pathway,rno04024:cAMP signaling pathway,rno04066:HIF-1 signaling pathway,rno04114:Oocyte meiosis,rno04261:Adrenergic signaling in cardiomyocytes,rno04310:Wnt signaling pathway,rno04713:Circadian entrainment,rno04720:Long-term potentiation,rno04722:Neurotrophin signaling pathway,rno04725:Cholinergic synapse,rno04728:Dopaminergic synapse,rn…	Alternative splicing,ATP-binding,Calmodulin-binding,Complete proteome,Developmental protein,Differentiation,Kinase,Membrane,Neurogenesis,Nucleotide-binding,Phosphoprotein,Proteomics identification,Reference proteome,Sarcoplasmic reticulum,Serine/threonine-protein kinase,Transferase,	GO:0014069~postsynaptic density,GO:0016020~membrane,GO:0033017~sarcoplasmic reticulum membrane,
NM_021589	Ntrk1	neurotrophic tyrosine kinase, receptor, type 1 (Ntrk1), mRNA	chr2:206548565-206565371	0.586178	0.325163	0.00428302	0.629774	0.29381	0.0112633	0.958363	0.325163	0.935974	1.12739	0.47702	0.762481	0.748134	0.202484	0.415785	1.16939	0.313865	0.949288	3.55816	2.72129	1	0.442184	0.118398	1	0.521598	0.122531	0.000177818	1	1	0	0	0	0	0	0	1	rno04010:MAPK signaling pathway,rno04014:Ras signaling pathway,rno04020:Calcium signaling pathway,rno04151:PI3K-Akt signaling pathway,rno04210:Apoptosis,rno04722:Neurotrophin signaling pathway,rno04750:Inflammatory mediator regulation of TRP channels,rno05200:Pathways in cancer,rno05202:Transcriptional misregulation in cancer,rno05216:Thyroid cancer,rno05230:Central carbon metabolism in cancer,	R-RNO-162582:Signal Transduction,R-RNO-166520:Signaling by NTRKs,R-RNO-169893:Prolonged ERK activation events,R-RNO-170968:Frs2-mediated activation,R-RNO-170984:ARMS-mediated activation,R-RNO-177504:Retrograde neurotrophin signalling,R-RNO-187015:Activation of TRKA receptors,R-RNO-187037:Signaling by NTRK1 (TRKA),R-RNO-187042:TRKA activation by NGF,R-RNO-187687:Signalling to ERKs,R-RNO-198203:PI3…	WP5057:Burn wound healing,WP358:MAPK signaling pathway,	rno04010:MAPK signaling pathway,rno04144:Endocytosis,rno04210:Apoptosis,rno04722:Neurotrophin signaling pathway,rno04750:Inflammatory mediator regulation of TRP channels,rno05200:Pathways in cancer,rno05202:Transcriptional misregulation in cancer,rno05216:Thyroid cancer,rno05230:Central carbon metabolism in cancer,	Alternative splicing,ATP-binding,Cell membrane,Complete proteome,Developmental protein,Differentiation,Disulfide bond,Endosome,Glycoprotein,Immunoglobulin domain,Kinase,Leucine-rich repeat,Membrane,Neurogenesis,Nucleotide-binding,Phosphoprotein,Receptor,Reference proteome,Repeat,Signal,Transferase,Transmembrane,Transmembrane helix,Tyrosine-protein kinase,Ubl conjugation,	GO:0000139~Golgi membrane,GO:0005737~cytoplasm,GO:0005769~early endosome,GO:0005770~late endosome,GO:0005886~plasma membrane,GO:0005887~integral component of plasma membrane,GO:0009986~cell surface,GO:0030424~axon,GO:0030425~dendrite,GO:0031410~cytoplasmic vesicle,GO:0031901~early endosome membrane,GO:0031902~late endosome membrane,GO:0043025~neuronal cell body,GO:0043234~protein complex,GO:00432…
NM_024154	Asic1	acid-sensing (proton-gated) ion channel 1 (Asic1), mRNA	chrX:115830968-115859585	0.578156	0.0569262	0.000324664	0.571759	0.0955728	0.000393457	0.922835	0.0569262	0.761578	0.717831	0.0809407	0.141114	0.648307	0.0787144	0.0830182	1.18043	0.0626272	0.805101	0.926361	0.0800528	0.590837	0.624009	0.0789631	0.00022638	0.400971	0.0481407	0.000177818	1	1	0	0	0	0	0	1	1	rno04750:Inflammatory mediator regulation of TRP channels,	R-RNO-2672351:Stimuli-sensing channels,R-RNO-382551:Transport of small molecules,R-RNO-983712:Ion channel transport,	0	rno04750:Inflammatory mediator regulation of TRP channels,	Alternative splicing,Calcium,Calcium transport,Cell membrane,Complete proteome,Disulfide bond,Glycoprotein,Ion channel,Ion transport,Membrane,Phosphoprotein,Reference proteome,Sodium,Sodium channel,Sodium transport,Transmembrane,Transmembrane helix,Transport,	GO:0005887~integral component of plasma membrane,GO:0009986~cell surface,GO:0016021~integral component of membrane,GO:0045202~synapse,
NM_012920	Camk2a	no definition	chr18:55428486-55529045	0.574325	0.0843631	0.000324664	0.489659	0.075016	0.000393457	0.7231	0.0843631	0.0435254	0.299752	0.0661599	0.000568775	0.252424	0.0513965	0.00073	1.25533	0.231659	0.735572	0.749299	0.05616	0.00549699	0.336137	0.0661607	0.00022638	0.21676	0.0446915	0.000177818	1	1	0	1	1	0	0	1	1	rno04012:ErbB signaling pathway,rno04020:Calcium signaling pathway,rno04024:cAMP signaling pathway,rno04066:HIF-1 signaling pathway,rno04114:Oocyte meiosis,rno04217:Necroptosis,rno04261:Adrenergic signaling in cardiomyocytes,rno04310:Wnt signaling pathway,rno04360:Axon guidance,rno04713:Circadian entrainment,rno04720:Long-term potentiation,rno04722:Neurotrophin signaling pathway,rno04725:Choliner…	R-RNO-112314:Neurotransmitter receptors and postsynaptic signal transmission,R-RNO-112315:Transmission across Chemical Synapses,R-RNO-112316:Neuronal System,R-RNO-1280215:Cytokine Signaling in Immune system,R-RNO-162582:Signal Transduction,R-RNO-168256:Immune System,R-RNO-195721:Signaling by WNT,R-RNO-2262752:Cellular responses to stress,R-RNO-3371556:Cellular response to heat stress,R-RNO-337157…	WP375:Wnt signaling pathway,WP140:Myometrial relaxation and contraction pathways,WP1299:ErbB signaling pathway,	rno04012:ErbB signaling pathway,rno04020:Calcium signaling pathway,rno04024:cAMP signaling pathway,rno04066:HIF-1 signaling pathway,rno04114:Oocyte meiosis,rno04261:Adrenergic signaling in cardiomyocytes,rno04310:Wnt signaling pathway,rno04713:Circadian entrainment,rno04720:Long-term potentiation,rno04722:Neurotrophin signaling pathway,rno04725:Cholinergic synapse,rno04728:Dopaminergic synapse,rn…	3D-structure,ATP-binding,Calmodulin-binding,Cell junction,Cell membrane,Complete proteome,Direct protein sequencing,Kinase,Magnesium,Membrane,Metal-binding,Nucleotide-binding,Phosphoprotein,Reference proteome,Serine/threonine-protein kinase,Synapse,Transferase,	GO:0005634~nucleus,GO:0005739~mitochondrion,GO:0014069~postsynaptic density,GO:0030054~cell junction,GO:0030424~axon,GO:0030425~dendrite,GO:0032839~dendrite cytoplasm,GO:0042734~presynaptic membrane,GO:0043025~neuronal cell body,
NM_013005	Pik3r1	phosphoinositide-3-kinase, regulatory subunit 1 (alpha) (Pik3r1), mRNA	chr2:50895263-50965217	0.567242	0.281293	0.000324664	1.09816	0.269236	0.51942	1.52345	0.281293	0.00366034	0.681396	0.159038	0.104097	0.695041	0.200727	0.191864	0.834394	0.166169	0.781382	1.26108	0.195904	0.0460226	1.78326	0.337668	0.00022638	0.970282	0.057573	0.823704	1	0	1	0	0	0	0	1	0	rno01521:EGFR tyrosine kinase inhibitor resistance,rno01522:Endocrine resistance,rno01524:Platinum drug resistance,rno04012:ErbB signaling pathway,rno04014:Ras signaling pathway,rno04015:Rap1 signaling pathway,rno04024:cAMP signaling pathway,rno04062:Chemokine signaling pathway,rno04066:HIF-1 signaling pathway,rno04068:FoxO signaling pathway,rno04070:Phosphatidylinositol signaling system,rno04071…	R-RNO-109582:Hemostasis,R-RNO-109704:PI3K Cascade,R-RNO-112399:IRS-mediated signalling,R-RNO-114604:GPVI-mediated activation cascade,R-RNO-1227986:Signaling by ERBB2,R-RNO-1236394:Signaling by ERBB4,R-RNO-1250342:PI3K events in ERBB4 signaling,R-RNO-1257604:PIP3 activates AKT signaling,R-RNO-1266695:Interleukin-7 signaling,R-RNO-1266738:Developmental Biology,R-RNO-1280215:Cytokine Signaling in Im…	WP8:IL-9 signaling pathway,WP319:IL-3 signaling pathway,WP5057:Burn wound healing,WP147:Kit receptor signaling pathway,WP44:IL-5 signaling pathway,WP1290:Apoptosis,WP351:Regulation of actin cytoskeleton,WP439:Insulin signaling,WP1309:Toll-like receptor signaling pathway,WP188:Focal adhesion,WP569:IL-2 signaling pathway,WP2376:Nuclear factor, erythroid-derived 2, like 2 signaling pathway,WP135:IL-…	rno04012:ErbB signaling pathway,rno04014:Ras signaling pathway,rno04015:Rap1 signaling pathway,rno04022:cGMP-PKG signaling pathway,rno04024:cAMP signaling pathway,rno04062:Chemokine signaling pathway,rno04066:HIF-1 signaling pathway,rno04068:FoxO signaling pathway,rno04070:Phosphatidylinositol signaling system,rno04071:Sphingolipid signaling pathway,rno04150:mTOR signaling pathway,rno04151:PI3K-A…	3D-structure,Acetylation,Alternative splicing,Coiled coil,Complete proteome,Kinase,Phosphoprotein,Protein transport,Proteomics identification,Reference proteome,Repeat,SH2 domain,SH3 domain,Stress response,Transferase,Transport,Ubl conjugation,	GO:0005634~nucleus,GO:0005737~cytoplasm,GO:0005801~cis-Golgi network,GO:0005829~cytosol,GO:0005886~plasma membrane,GO:0005911~cell-cell junction,GO:0005942~phosphatidylinositol 3-kinase complex,GO:0005943~phosphatidylinositol 3-kinase complex, class IA,GO:0016020~membrane,GO:0043005~neuron projection,GO:0043234~protein complex,GO:1990578~perinuclear endoplasmic reticulum membrane,
NM_001109532	Mapk11	mitogen-activated protein kinase 11 (Mapk11), mRNA	chr7:129808442-129814378	0.56019	0.329617	0.00109156	0.568039	0.0793016	0.00073223	1.32332	0.329617	0.293614	0.723521	0.12728	0.213494	0.924797	0.210397	0.85081	0.886901	0.168584	0.96167	0.828314	0.0216666	0.149282	0.832978	0.153521	0.21398	0.797325	0.0615493	0.0959966	1	1	0	0	0	0	0	0	0	rno01522:Endocrine resistance,rno04010:MAPK signaling pathway,rno04015:Rap1 signaling pathway,rno04068:FoxO signaling pathway,rno04071:Sphingolipid signaling pathway,rno04114:Oocyte meiosis,rno04218:Cellular senescence,rno04261:Adrenergic signaling in cardiomyocytes,rno04370:VEGF signaling pathway,rno04380:Osteoclast differentiation,rno04550:Signaling pathways regulating pluripotency of stem cell…	R-RNO-1266738:Developmental Biology,R-RNO-1280215:Cytokine Signaling in Immune system,R-RNO-162582:Signal Transduction,R-RNO-166016:Toll Like Receptor 4 (TLR4) Cascade,R-RNO-166058:MyD88:MAL(TIRAP) cascade initiated on plasma membrane,R-RNO-166166:MyD88-independent TLR4 cascade ,R-RNO-166520:Signaling by NTRKs,R-RNO-167044:Signalling to RAS,R-RNO-168138:Toll Like Receptor 9 (TLR9) Cascade,R-RNO-1…	WP358:MAPK signaling pathway,WP439:Insulin signaling,WP1309:Toll-like receptor signaling pathway,	rno04010:MAPK signaling pathway,rno04015:Rap1 signaling pathway,rno04068:FoxO signaling pathway,rno04071:Sphingolipid signaling pathway,rno04261:Adrenergic signaling in cardiomyocytes,rno04370:VEGF signaling pathway,rno04380:Osteoclast differentiation,rno04550:Signaling pathways regulating pluripotency of stem cells,rno04611:Platelet activation,rno04620:Toll-like receptor signaling pathway,rno046…	ATP-binding,Complete proteome,Kinase,Nucleotide-binding,Reference proteome,Serine/threonine-protein kinase,Transferase,	GO:0005622~intracellular,
NM_017254	Htr2a	5-hydroxytryptamine (serotonin) receptor 2A, G protein-coupled (Htr2a), mRNA	chr15:60388556-60454874	0.537362	0.249005	0.0163089	0.971648	0.329348	0.93633	0.767607	0.249005	0.483994	0.298758	0.176511	0.00147371	0.44597	0.171145	0.06133	0.84821	0.0937736	0.96167	0.796545	0.180398	0.148728	0.80879	0.117437	0.211562	0.26105	0.0755394	0.000177818	1	0	0	1	0	0	0	0	1	rno04020:Calcium signaling pathway,rno04080:Neuroactive ligand-receptor interaction,rno04540:Gap junction,rno04726:Serotonergic synapse,rno04750:Inflammatory mediator regulation of TRP channels,	R-RNO-162582:Signal Transduction,R-RNO-372790:Signaling by GPCR,R-RNO-373076:Class A/1 (Rhodopsin-like receptors),R-RNO-375280:Amine ligand-binding receptors,R-RNO-388396:GPCR downstream signalling,R-RNO-390666:Serotonin receptors,R-RNO-416476:G alpha (q) signalling events,R-RNO-500792:GPCR ligand binding,	WP276:Monoamine GPCRs,WP473:GPCRs, class A rhodopsin-like,WP2132:Serotonin and anxiety,WP409:GPCRs, other,	rno04020:Calcium signaling pathway,rno04080:Neuroactive ligand-receptor interaction,rno04540:Gap junction,rno04726:Serotonergic synapse,rno04750:Inflammatory mediator regulation of TRP channels,	3D-structure,Behavior,Cell membrane,Cell projection,Complete proteome,Cytoplasmic vesicle,Disulfide bond,G-protein coupled receptor,Glycoprotein,Membrane,Phosphoprotein,Receptor,Reference proteome,Transducer,Transmembrane,Transmembrane helix,	GO:0005737~cytoplasm,GO:0005829~cytosol,GO:0005886~plasma membrane,GO:0005887~integral component of plasma membrane,GO:0005901~caveola,GO:0016020~membrane,GO:0016023~cytoplasmic, membrane-bounded vesicle,GO:0030424~axon,GO:0030425~dendrite,GO:0031410~cytoplasmic vesicle,GO:0043025~neuronal cell body,GO:0043198~dendritic shaft,GO:0070852~cell body fiber,
NM_053897	F2rl1	coagulation factor II (thrombin) receptor-like 1 (F2rl1), mRNA	chr2:44378261-44391213	0.529442	1.72251	0.00446792	1.40294	0.240767	1	6.85293	1.72251	0.00199963	8.02644	3.35325	0.000568775	5.40682	1.32653	0.00073	1.63787	0.483455	1	2.85809	0.966531	0.000662632	5.33405	0.998388	0.00022638	24.2031	5.89935	0.000177818	1	0	1	1	1	0	1	1	1	rno04080:Neuroactive ligand-receptor interaction,rno04750:Inflammatory mediator regulation of TRP channels,rno05143:African trypanosomiasis,	R-RNO-162582:Signal Transduction,R-RNO-372790:Signaling by GPCR,R-RNO-373076:Class A/1 (Rhodopsin-like receptors),R-RNO-375276:Peptide ligand-binding receptors,R-RNO-388396:GPCR downstream signalling,R-RNO-416476:G alpha (q) signalling events,R-RNO-500792:GPCR ligand binding,	WP473:GPCRs, class A rhodopsin-like,	rno04080:Neuroactive ligand-receptor interaction,rno04750:Inflammatory mediator regulation of TRP channels,rno05143:African trypanosomiasis,	Cell membrane,Complete proteome,Disulfide bond,G-protein coupled receptor,Glycoprotein,Immunity,Inflammatory response,Innate immunity,Lipoprotein,Membrane,Palmitate,Phosphoprotein,Receptor,Reference proteome,Signal,Transducer,Transmembrane,Transmembrane helix,Ubl conjugation,	GO:0005769~early endosome,GO:0005886~plasma membrane,GO:0005887~integral component of plasma membrane,GO:0031143~pseudopodium,
NM_019231	Mapk13	mitogen activated protein kinase 13 (Mapk13), mRNA	chr20:8272097-8281191	0.517032	0.178591	0.00942314	1.50476	0.526372	0.151263	0.922214	0.178591	0.878115	1.10527	0.384935	0.840994	1.54658	0.477541	0.326229	0.873618	0.297849	0.994985	1.40455	0.505934	1	1	0.304088	1	1.06375	0.240267	0.836245	1	0	0	0	0	0	0	0	0	rno01522:Endocrine resistance,rno04010:MAPK signaling pathway,rno04015:Rap1 signaling pathway,rno04068:FoxO signaling pathway,rno04071:Sphingolipid signaling pathway,rno04114:Oocyte meiosis,rno04218:Cellular senescence,rno04261:Adrenergic signaling in cardiomyocytes,rno04370:VEGF signaling pathway,rno04380:Osteoclast differentiation,rno04550:Signaling pathways regulating pluripotency of stem cell…	0	WP358:MAPK signaling pathway,WP439:Insulin signaling,WP1309:Toll-like receptor signaling pathway,WP376:Renin-angiotensin system,	rno04010:MAPK signaling pathway,rno04015:Rap1 signaling pathway,rno04068:FoxO signaling pathway,rno04071:Sphingolipid signaling pathway,rno04261:Adrenergic signaling in cardiomyocytes,rno04370:VEGF signaling pathway,rno04380:Osteoclast differentiation,rno04550:Signaling pathways regulating pluripotency of stem cells,rno04611:Platelet activation,rno04620:Toll-like receptor signaling pathway,rno046…	ATP-binding,Cell cycle,Complete proteome,Kinase,Nucleotide-binding,Phosphoprotein,Reference proteome,Serine/threonine-protein kinase,Stress response,Transcription,Transcription regulation,Transferase,	GO:0005622~intracellular,
NM_001077641	Plcb1	phospholipase C, beta 1 (phosphoinositide-specific) (Plcb1), mRNA	chr3:134211556-134908321	0.509164	0.164665	0.000324664	0.554237	0.0634111	0.000393457	0.983854	0.164665	0.963749	0.355657	0.12106	0.000568775	0.416798	0.145573	0.00073	0.950142	0.183584	0.998187	0.837002	0.15918	0.1283	0.596696	0.11695	0.00022638	0.465164	0.0698548	0.000177818	1	1	0	1	1	0	0	1	1	rno00562:Inositol phosphate metabolism,rno01100:Metabolic pathways,rno04015:Rap1 signaling pathway,rno04020:Calcium signaling pathway,rno04022:cGMP-PKG signaling pathway,rno04062:Chemokine signaling pathway,rno04070:Phosphatidylinositol signaling system,rno04071:Sphingolipid signaling pathway,rno04072:Phospholipase D signaling pathway,rno04261:Adrenergic signaling in cardiomyocytes,rno04270:Vascu…	R-RNO-111885:Opioid Signalling,R-RNO-112040:G-protein mediated events,R-RNO-112043:PLC beta mediated events,R-RNO-1430728:Metabolism,R-RNO-1483249:Inositol phosphate metabolism,R-RNO-162582:Signal Transduction,R-RNO-163685:Integration of energy metabolism,R-RNO-1855204:Synthesis of IP3 and IP4 in the cytosol,R-RNO-372790:Signaling by GPCR,R-RNO-388396:GPCR downstream signalling,R-RNO-399997:Acety…	WP1488:CFTR activity in the plasma membrane,WP1312:S1P receptor signal transduction,WP569:IL-2 signaling pathway,WP376:Renin-angiotensin system,	rno00562:Inositol phosphate metabolism,rno01100:Metabolic pathways,rno04015:Rap1 signaling pathway,rno04020:Calcium signaling pathway,rno04022:cGMP-PKG signaling pathway,rno04062:Chemokine signaling pathway,rno04070:Phosphatidylinositol signaling system,rno04071:Sphingolipid signaling pathway,rno04261:Adrenergic signaling in cardiomyocytes,rno04270:Vascular smooth muscle contraction,rno04310:Wnt …	Calcium,Coiled coil,Complete proteome,Cytoplasm,Hydrolase,Lipid degradation,Lipid metabolism,Membrane,Nucleus,Phosphoprotein,Proteomics identification,Reference proteome,Transducer,	GO:0000790~nuclear chromatin,GO:0005634~nucleus,GO:0005737~cytoplasm,GO:0005829~cytosol,GO:0016020~membrane,GO:0016607~nuclear speck,GO:0031965~nuclear membrane,GO:0043209~myelin sheath,GO:0070062~extracellular exosome,
NM_001100762	Havcr2	hepatitis A virus cellular receptor 2 (Havcr2), mRNA	chr10:31377041-31403296	0.481664	0.675264	0.000324664	1.52004	0.242404	0.0414576	2.5451	0.675264	0.00199963	1.45038	0.158227	0.229232	1.28306	0.0822437	0.522265	0.892732	0.185933	0.985791	1.55251	0.0908707	0.0373974	1.52817	0.515031	0.041512	1.83598	0.302606	0.000637444	1	1	1	0	0	0	1	1	1	#N/A	#N/A	#N/A	0	Adaptive immunity,Cell junction,Complete proteome,Disulfide bond,Glycoprotein,Immunity,Immunoglobulin domain,Inflammatory response,Innate immunity,Membrane,Metal-binding,Phosphoprotein,Reference proteome,Signal,Transmembrane,Transmembrane helix,	GO:0001772~immunological synapse,GO:0005769~early endosome,GO:0009986~cell surface,GO:0016021~integral component of membrane,GO:0030054~cell junction,GO:0070062~extracellular exosome,
NM_001172305; NM_012713	Prkcb	protein kinase C, beta (Prkcb), transcript variant 2, mRNA; protein kinase C, beta (Prkcb), transcript variant 1, mRNA	chr1:199295066-199639139	0.452899	0.214482	0.000324664	0.576443	0.0728169	0.000393457	1.02481	0.214482	0.945671	0.407957	0.101926	0.000568775	0.417981	0.116442	0.00073	1.00956	0.225255	0.998187	0.769836	0.11895	0.0137365	0.670216	0.0755315	0.00022638	0.489629	0.0743917	0.000177818	1	1	0	1	1	0	0	0	1	rno01521:EGFR tyrosine kinase inhibitor resistance,rno04010:MAPK signaling pathway,rno04012:ErbB signaling pathway,rno04014:Ras signaling pathway,rno04015:Rap1 signaling pathway,rno04020:Calcium signaling pathway,rno04062:Chemokine signaling pathway,rno04064:NF-kappa B signaling pathway,rno04066:HIF-1 signaling pathway,rno04070:Phosphatidylinositol signaling system,rno04071:Sphingolipid signaling…	R-RNO-109582:Hemostasis,R-RNO-112314:Neurotransmitter receptors and postsynaptic signal transmission,R-RNO-112315:Transmission across Chemical Synapses,R-RNO-112316:Neuronal System,R-RNO-114516:Disinhibition of SNARE formation,R-RNO-1168372:Downstream signaling events of B Cell Receptor (BCR),R-RNO-1169091:Activation of NF-kappaB in B cells,R-RNO-1280218:Adaptive Immune System,R-RNO-162582:Signal…	WP73:G protein signaling pathways,WP319:IL-3 signaling pathway,WP147:Kit receptor signaling pathway,WP44:IL-5 signaling pathway,WP2132:Serotonin and anxiety,WP375:Wnt signaling pathway,WP140:Myometrial relaxation and contraction pathways,WP439:Insulin signaling,WP4268:Ethanol metabolism resulting in production of ROS by CYP2E1,WP2376:Nuclear factor, erythroid-derived 2, like 2 signaling pathway,W…	#N/A	#N/A	#N/A
NM_001034010	Tril	TLR4 interactor with leucine-rich repeats (Tril), mRNA	chr4:148630038-148634884	0.441566	0.134766	0.000324664	0.41183	0.0474669	0.000393457	0.801988	0.134766	0.210981	0.398527	0.0454586	0.000568775	0.388162	0.0541281	0.00073	0.957292	0.129795	0.998187	0.681082	0.0719163	0.000662632	0.10521	0.0572958	0.00022638	0.13219	0.0236877	0.000177818	1	1	0	1	1	0	0	1	1	#N/A	#N/A	#N/A	0	Complete proteome,Glycoprotein,Immunity,Inflammatory response,Innate immunity,Leucine-rich repeat,Membrane,Phosphoprotein,Reference proteome,Repeat,Signal,Transmembrane,Transmembrane helix,	GO:0046696~lipopolysaccharide receptor complex,
NM_013095	Smad3	no definition	chr8:68290926-68397727	0.433349	0.197328	0.000324664	0.797918	0.128911	0.0757169	1.17578	0.197328	0.454329	1.0513	0.292156	0.879533	0.944421	0.24825	0.878364	1.35302	0.213	0.28643	1.45388	0.229672	0.00123662	0.542558	0.0768617	0.00022638	0.691755	0.13658	0.00120623	1	0	0	0	0	0	0	1	0	rno04068:FoxO signaling pathway,rno04110:Cell cycle,rno04144:Endocytosis,rno04218:Cellular senescence,rno04310:Wnt signaling pathway,rno04350:TGF-beta signaling pathway,rno04371:Apelin signaling pathway,rno04390:Hippo signaling pathway,rno04520:Adherens junction,rno04550:Signaling pathways regulating pluripotency of stem cells,rno04659:Th17 cell differentiation,rno04933:AGE-RAGE signaling pathway…	R-RNO-1181150:Signaling by NODAL,R-RNO-1266738:Developmental Biology,R-RNO-1502540:Signaling by Activin,R-RNO-162582:Signal Transduction,R-RNO-170834:Signaling by TGF-beta Receptor Complex,R-RNO-212436:Generic Transcription Pathway,R-RNO-2173788:Downregulation of TGF-beta receptor signaling,R-RNO-2173789:TGF-beta receptor signaling activates SMADs,R-RNO-2173793:Transcriptional activity of SMAD2/S…	WP155:Adipogenesis,WP375:Wnt signaling pathway,WP397:ID signaling pathway,	rno04068:FoxO signaling pathway,rno04110:Cell cycle,rno04144:Endocytosis,rno04350:TGF-beta signaling pathway,rno04390:Hippo signaling pathway,rno04520:Adherens junction,rno04550:Signaling pathways regulating pluripotency of stem cells,rno05142:Chagas disease (American trypanosomiasis),rno05166:HTLV-I infection,rno05200:Pathways in cancer,rno05210:Colorectal cancer,rno05212:Pancreatic cancer,rno05…	Acetylation,ADP-ribosylation,Complete proteome,Cytoplasm,Metal-binding,Nucleus,Phosphoprotein,Reference proteome,Transcription,Transcription regulation,Ubl conjugation,Zinc,	GO:0000790~nuclear chromatin,GO:0005622~intracellular,GO:0005634~nucleus,GO:0005637~nuclear inner membrane,GO:0005654~nucleoplasm,GO:0005667~transcription factor complex,GO:0005737~cytoplasm,GO:0005886~plasma membrane,GO:0043234~protein complex,GO:0043235~receptor complex,GO:0071141~SMAD protein complex,GO:0071144~SMAD2-SMAD3 protein complex,
NM_031512	Il1b	interleukin 1 beta (Il1b), mRNA	chr3:128133928-128140351	0.417796	1.21103	0.00928154	8.27145	1.87122	1	9.09681	1.21103	0.0142079	19.4627	10.4769	0.100273	7.63602	4.14387	0.03548	2.53999	1.96574	1	4.09857	1.53348	1	12.2396	5.29579	0.0013047	103.332	103.395	0.233003	1	0	1	0	1	0	0	1	0	rno01523:Antifolate resistance,rno04010:MAPK signaling pathway,rno04060:Cytokine-cytokine receptor interaction,rno04064:NF-kappa B signaling pathway,rno04217:Necroptosis,rno04380:Osteoclast differentiation,rno04620:Toll-like receptor signaling pathway,rno04621:NOD-like receptor signaling pathway,rno04623:Cytosolic DNA-sensing pathway,rno04625:C-type lectin receptor signaling pathway,rno04640:Hema…	0	WP5057:Burn wound healing,WP355:IL-1 signaling pathway,WP358:MAPK signaling pathway,WP140:Myometrial relaxation and contraction pathways,WP1309:Toll-like receptor signaling pathway,WP1289:Type II interferon signaling (IFNG),WP2433:Spinal cord injury,	rno04010:MAPK signaling pathway,rno04060:Cytokine-cytokine receptor interaction,rno04064:NF-kappa B signaling pathway,rno04380:Osteoclast differentiation,rno04620:Toll-like receptor signaling pathway,rno04621:NOD-like receptor signaling pathway,rno04623:Cytosolic DNA-sensing pathway,rno04640:Hematopoietic cell lineage,rno04668:TNF signaling pathway,rno04750:Inflammatory mediator regulation of TRP…	Complete proteome,Cytokine,Cytoplasm,Cytoplasmic vesicle,Inflammatory response,Lysosome,Mitogen,Pyrogen,Reference proteome,Secreted,	GO:0005576~extracellular region,GO:0005615~extracellular space,GO:0005764~lysosome,GO:0005776~autophagosome,GO:0005829~cytosol,GO:0030141~secretory granule,GO:0031410~cytoplasmic vesicle,GO:0031982~vesicle,GO:0070062~extracellular exosome,
NM_207604	Tlr6	toll-like receptor 6 (Tlr6), mRNA	chr14:44835325-44850999	0.372133	0.201773	0.000324664	1.16283	0.12961	0.363265	1.01675	0.201773	0.964849	0.879756	0.127775	0.708489	0.816511	0.147877	0.585616	0.826586	0.147339	0.855202	1.04408	0.160363	0.817956	1.27271	0.369173	0.321579	1.08073	0.0985629	0.610485	1	0	0	0	0	0	0	0	0	rno04145:Phagosome,rno04620:Toll-like receptor signaling pathway,rno05132:Salmonella infection,rno05142:Chagas disease,rno05152:Tuberculosis,rno05417:Lipid and atherosclerosis,	0	WP1309:Toll-like receptor signaling pathway,	rno04145:Phagosome,rno04620:Toll-like receptor signaling pathway,rno05142:Chagas disease (American trypanosomiasis),rno05152:Tuberculosis,	Complete proteome,Disulfide bond,Immunity,Inflammatory response,Innate immunity,Leucine-rich repeat,Membrane,Receptor,Reference proteome,Repeat,Transmembrane,Transmembrane helix,	GO:0005794~Golgi apparatus,GO:0005887~integral component of plasma membrane,GO:0016021~integral component of membrane,GO:0035355~Toll-like receptor 2-Toll-like receptor 6 protein complex,GO:0045121~membrane raft,
NM_001007235; NM_001270596; NM_001270597	Itpr1	inositol 1,4,5-trisphosphate receptor, type 1 (Itpr1), transcript variant 1, mRNA; inositol 1,4,5-trisphosphate receptor, type 1 (Itpr1), transcript variant 2, mRNA; inositol 1,4,5-trisphosphate receptor, type 1 (Itpr1), transcript variant 3, mRNA	chr4:204714825-205047901	0.359918	0.216982	0.000324664	0.399003	0.0668571	0.000393457	0.983312	0.216982	0.963327	0.257216	0.0536524	0.000568775	0.222991	0.0616171	0.00073	1.19676	0.27552	0.870105	0.880214	0.106332	0.299276	0.726997	0.0543755	0.00537367	0.247819	0.0546846	0.000177818	1	1	0	1	1	0	0	0	1	rno04020:Calcium signaling pathway,rno04022:cGMP-PKG signaling pathway,rno04070:Phosphatidylinositol signaling system,rno04114:Oocyte meiosis,rno04140:Autophagy - animal,rno04210:Apoptosis,rno04218:Cellular senescence,rno04270:Vascular smooth muscle contraction,rno04371:Apelin signaling pathway,rno04540:Gap junction,rno04611:Platelet activation,rno04621:NOD-like receptor signaling pathway,rno0462…	R-RNO-109582:Hemostasis,R-RNO-114508:Effects of PIP2 hydrolysis,R-RNO-1280218:Adaptive Immune System,R-RNO-139853:Elevation of cytosolic Ca2+ levels,R-RNO-1430728:Metabolism,R-RNO-162582:Signal Transduction,R-RNO-163685:Integration of energy metabolism,R-RNO-168256:Immune System,R-RNO-372790:Signaling by GPCR,R-RNO-381676:Glucagon-like Peptide-1 (GLP1) regulates insulin secretion,R-RNO-388396:GPC…	WP73:G protein signaling pathways,WP3887:Angiotensin II signaling (acute) in thick ascending limbs,WP140:Myometrial relaxation and contraction pathways,WP376:Renin-angiotensin system,	#N/A	#N/A	#N/A
NM_022600	Adcy5	adenylate cyclase 5 (Adcy5), mRNA	chr11:71787103-71933840	0.273723	0.112707	0.000324664	0.349613	0.105317	0.000393457	0.852028	0.112707	0.46649	0.549117	0.108645	0.00499467	0.44934	0.0800318	0.00134743	1.53895	0.355076	0.0968842	0.885707	0.196504	0.323802	0.585655	0.0954821	0.00022638	0.33299	0.0654834	0.000177818	1	1	0	1	1	0	0	1	1	rno00230:Purine metabolism,rno01100:Metabolic pathways,rno01522:Endocrine resistance,rno04015:Rap1 signaling pathway,rno04022:cGMP-PKG signaling pathway,rno04024:cAMP signaling pathway,rno04062:Chemokine signaling pathway,rno04072:Phospholipase D signaling pathway,rno04114:Oocyte meiosis,rno04211:Longevity regulating pathway,rno04213:Longevity regulating pathway - multiple species,rno04261:Adrene…	R-RNO-111885:Opioid Signalling,R-RNO-111931:PKA-mediated phosphorylation of CREB,R-RNO-111933:Calmodulin induced events,R-RNO-111996:Ca-dependent events,R-RNO-111997:CaM pathway,R-RNO-112040:G-protein mediated events,R-RNO-112043:PLC beta mediated events,R-RNO-112314:Neurotransmitter receptors and postsynaptic signal transmission,R-RNO-112315:Transmission across Chemical Synapses,R-RNO-112316:Neu…	WP73:G protein signaling pathways,WP140:Myometrial relaxation and contraction pathways,	rno00230:Purine metabolism,rno04015:Rap1 signaling pathway,rno04022:cGMP-PKG signaling pathway,rno04024:cAMP signaling pathway,rno04062:Chemokine signaling pathway,rno04114:Oocyte meiosis,rno04261:Adrenergic signaling in cardiomyocytes,rno04270:Vascular smooth muscle contraction,rno04540:Gap junction,rno04611:Platelet activation,rno04713:Circadian entrainment,rno04723:Retrograde endocannabinoid s…	ATP-binding,cAMP biosynthesis,Cell membrane,Cell projection,Cilium,Complete proteome,Glycoprotein,Lyase,Magnesium,Membrane,Metal-binding,Methylation,Nucleotide-binding,Phosphoprotein,Reference proteome,Repeat,Transmembrane,Transmembrane helix,	GO:0005622~intracellular,GO:0005768~endosome,GO:0005886~plasma membrane,GO:0005929~cilium,GO:0016020~membrane,GO:0016021~integral component of membrane,GO:0042383~sarcolemma,GO:0045121~membrane raft,GO:0072372~primary cilium,
NM_022234	Asic4	acid-sensing (proton-gated) ion channel family member 4 (Asic4), mRNA	chr9:82416331-82438181	0.266582	0.13763	0.000324664	0.267498	0.066036	0.000393457	0.89914	0.13763	0.696599	0.365846	0.0640909	0.000568775	0.27681	0.0367805	0.00073	1.59552	0.321211	0.0325986	1.13746	0.261277	0.530131	0.45513	0.120371	0.00022638	0.138713	0.050371	0.000177818	1	1	0	1	1	1	0	1	1	rno04750:Inflammatory mediator regulation of TRP channels,	R-RNO-2672351:Stimuli-sensing channels,R-RNO-382551:Transport of small molecules,R-RNO-983712:Ion channel transport,	0	rno04750:Inflammatory mediator regulation of TRP channels,	Complete proteome,Disulfide bond,Glycoprotein,Ion channel,Ion transport,Membrane,Reference proteome,Sodium,Sodium channel,Sodium transport,Transmembrane,Transmembrane helix,Transport,	GO:0016021~integral component of membrane,
NM_133306	Olr1	oxidized low density lipoprotein (lectin-like) receptor 1 (Olr1), mRNA	chr4:211883404-211905489	0.243786	10.2179	0.000324664	16.2526	2.25496	0.000393457	29.9414	10.2179	0.00199963	13.2346	3.21097	0.000568775	12.2952	4.41362	0.00073	1.49021	0.609097	1	11.4661	3.86185	0.000662632	23.8691	5.93762	0.00022638	35.4612	12.0434	0.000177818	1	1	1	1	1	0	1	1	1	rno03320:PPAR signaling pathway,rno04145:Phagosome,rno05417:Lipid and atherosclerosis,	R-RNO-109582:Hemostasis,R-RNO-168249:Innate Immune System,R-RNO-168256:Immune System,R-RNO-202733:Cell surface interactions at the vascular wall,R-RNO-6798695:Neutrophil degranulation,	0	rno03320:PPAR signaling pathway,rno04145:Phagosome,	Cell adhesion,Cell membrane,Coiled coil,Complete proteome,Disulfide bond,Glycoprotein,Immunity,Inflammatory response,Lectin,Lipoprotein,Membrane,Palmitate,Receptor,Reference proteome,Repeat,Secreted,Signal-anchor,Transmembrane,Transmembrane helix,	GO:0005576~extracellular region,GO:0005654~nucleoplasm,GO:0005886~plasma membrane,GO:0016021~integral component of membrane,GO:0043231~intracellular membrane-bounded organelle,GO:0043235~receptor complex,GO:0045121~membrane raft,GO:0070062~extracellular exosome,
NM_053858	Ccl4	chemokine (C-C motif) ligand 4 (Ccl4), mRNA	chr10:70516587-70518060	0.136611	55.5572	0.000324664	1	0.142985	0.000393457	110.744	55.5572	0.620334	1	0.197922	0.000568775	26.8002	14.442	0.482139	0.505594	0.428021	1	22.8555	17.9337	0.01732	1	0.273994	0.00022638	75.8039	78.4122	0.223696	1	0	0	0	0	0	1	0	0	rno04060:Cytokine-cytokine receptor interaction,rno04061:Viral protein interaction with cytokine and cytokine receptor,rno04062:Chemokine signaling pathway,rno04064:NF-kappa B signaling pathway,rno04620:Toll-like receptor signaling pathway,rno04623:Cytosolic DNA-sensing pathway,rno05163:Human cytomegalovirus infection,	R-RNO-162582:Signal Transduction,R-RNO-372790:Signaling by GPCR,R-RNO-373076:Class A/1 (Rhodopsin-like receptors),R-RNO-375276:Peptide ligand-binding receptors,R-RNO-380108:Chemokine receptors bind chemokines,R-RNO-388396:GPCR downstream signalling,R-RNO-418594:G alpha (i) signalling events,R-RNO-500792:GPCR ligand binding,	WP1309:Toll-like receptor signaling pathway,	rno04060:Cytokine-cytokine receptor interaction,rno04062:Chemokine signaling pathway,rno04064:NF-kappa B signaling pathway,rno04620:Toll-like receptor signaling pathway,rno04623:Cytosolic DNA-sensing pathway,rno05132:Salmonella infection,	Chemotaxis,Complete proteome,Cytokine,Disulfide bond,Inflammatory response,Reference proteome,Secreted,Signal,	GO:0005615~extracellular space,
NM_013025	Ccl3	chemokine (C-C motif) ligand 3 (Ccl3), mRNA	chr10:70501118-70502669	0.0913096	79.3335	0.000324664	17.9296	5.94368	0.108352	120.207	79.3335	0.047219	61.2522	40.0759	0.0151293	15.163	8.59609	0.00190121	2.9789	2.20621	1	32.114	7.50297	0.00123662	16.208	10.6017	0.0846576	372.289	382.338	0.233003	1	0	1	1	1	0	1	0	0	rno04060:Cytokine-cytokine receptor interaction,rno04061:Viral protein interaction with cytokine and cytokine receptor,rno04062:Chemokine signaling pathway,rno04620:Toll-like receptor signaling pathway,rno05142:Chagas disease,rno05163:Human cytomegalovirus infection,rno05323:Rheumatoid arthritis,rno05417:Lipid and atherosclerosis,	R-RNO-162582:Signal Transduction,R-RNO-372790:Signaling by GPCR,R-RNO-373076:Class A/1 (Rhodopsin-like receptors),R-RNO-375276:Peptide ligand-binding receptors,R-RNO-380108:Chemokine receptors bind chemokines,R-RNO-500792:GPCR ligand binding,	WP5057:Burn wound healing,WP1309:Toll-like receptor signaling pathway,	rno04060:Cytokine-cytokine receptor interaction,rno04062:Chemokine signaling pathway,rno04620:Toll-like receptor signaling pathway,rno05132:Salmonella infection,rno05142:Chagas disease (American trypanosomiasis),rno05323:Rheumatoid arthritis,	Chemotaxis,Complete proteome,Cytokine,Direct protein sequencing,Disulfide bond,Heparin-binding,Inflammatory response,Reference proteome,Secreted,Signal,	GO:0005576~extracellular region,GO:0005615~extracellular space,GO:0005622~intracellular,GO:0005737~cytoplasm,GO:0005829~cytosol,
NM_019178	Tlr4	toll-like receptor 4 (Tlr4), mRNA	chr5:86690669-86704302	2.61966	0.192285	1	3.54671	0.813776	1	0.825303	0.192285	1	3.05375	0.847038	0.00369784	2.19853	0.850052	0.0448111	0.739899	0.21834	1	1.85411	0.54511	1	1.59054	0.180076	1	4.26336	0.673143	0.000177818	0	0	0	1	1	0	0	0	1	rno04064:NF-kappa B signaling pathway,rno04066:HIF-1 signaling pathway,rno04145:Phagosome,rno04151:PI3K-Akt signaling pathway,rno04217:Necroptosis,rno04613:Neutrophil extracellular trap formation,rno04620:Toll-like receptor signaling pathway,rno04621:NOD-like receptor signaling pathway,rno04936:Alcoholic liver disease,rno05132:Salmonella infection,rno05133:Pertussis,rno05134:Legionellosis,rno0513…	R-RNO-168249:Innate Immune System,R-RNO-168256:Immune System,R-RNO-168898:Toll-like Receptor Cascades,R-RNO-5686938:Regulation of TLR by endogenous ligand,	WP1309:Toll-like receptor signaling pathway,WP1487:TNF-alpha and mucus production in lung epythelium,WP2433:Spinal cord injury,	rno04064:NF-kappa B signaling pathway,rno04066:HIF-1 signaling pathway,rno04145:Phagosome,rno04151:PI3K-Akt signaling pathway,rno04620:Toll-like receptor signaling pathway,rno05132:Salmonella infection,rno05133:Pertussis,rno05134:Legionellosis,rno05140:Leishmaniasis,rno05142:Chagas disease (American trypanosomiasis),rno05144:Malaria,rno05145:Toxoplasmosis,rno05146:Amoebiasis,rno05152:Tuberculosis…	Cell membrane,Complete proteome,Disulfide bond,Glycoprotein,Immunity,Inflammatory response,Innate immunity,Leucine-rich repeat,Membrane,Receptor,Reference proteome,Repeat,Signal,Transmembrane,Transmembrane helix,	GO:0005737~cytoplasm,GO:0005886~plasma membrane,GO:0005887~integral component of plasma membrane,GO:0009897~external side of plasma membrane,GO:0009986~cell surface,GO:0031226~intrinsic component of plasma membrane,GO:0045121~membrane raft,GO:0046696~lipopolysaccharide receptor complex,GO:0048471~perinuclear region of cytoplasm,
NM_022277	Casp8	caspase 8 (Casp8), mRNA	chr9:65420842-65468950	1.82554	0.287986	1	2.06021	0.617643	1	0.782252	0.287986	1	2.15946	0.315863	0.0235127	2.07011	0.245225	0.0588264	1.05352	0.250534	0.998187	1.17934	0.169887	0.663762	2.45477	0.686886	0.00496718	3.81475	0.353372	0.000177818	0	0	0	1	0	0	0	1	1	rno01524:Platinum drug resistance,rno04115:p53 signaling pathway,rno04210:Apoptosis,rno04215:Apoptosis - multiple species,rno04217:Necroptosis,rno04620:Toll-like receptor signaling pathway,rno04621:NOD-like receptor signaling pathway,rno04622:RIG-I-like receptor signaling pathway,rno04625:C-type lectin receptor signaling pathway,rno04657:IL-17 signaling pathway,rno04668:TNF signaling pathway,rno0…	R-RNO-109581:Apoptosis,R-RNO-109606:Intrinsic Pathway for Apoptosis,R-RNO-111465:Apoptotic cleavage of cellular proteins,R-RNO-140534:Caspase activation via Death Receptors in the presence of ligand,R-RNO-162582:Signal Transduction,R-RNO-168249:Innate Immune System,R-RNO-168256:Immune System,R-RNO-168638:NOD1/2 Signaling Pathway,R-RNO-168643:Nucleotide-binding domain, leucine rich repeat containi…	WP457:TNF-alpha NF-kB signaling pathway,WP655:p53 pathway,WP1290:Apoptosis,WP487:Apoptosis modulation by HSP70,WP1309:Toll-like receptor signaling pathway,WP656:p53 signal pathway,	rno04115:p53 signaling pathway,rno04210:Apoptosis,rno04620:Toll-like receptor signaling pathway,rno04621:NOD-like receptor signaling pathway,rno04622:RIG-I-like receptor signaling pathway,rno04668:TNF signaling pathway,rno04932:Non-alcoholic fatty liver disease (NAFLD),rno05010:Alzheimer's disease,rno05016:Huntington's disease,rno05134:Legionellosis,rno05142:Chagas disease (American trypanosomias…	Apoptosis,Complete proteome,Cytoplasm,Hydrolase,Phosphoprotein,Protease,Reference proteome,Repeat,Thiol protease,Zymogen,	GO:0005634~nucleus,GO:0005654~nucleoplasm,GO:0005737~cytoplasm,GO:0005739~mitochondrion,GO:0005815~microtubule organizing center,GO:0005829~cytosol,GO:0005886~plasma membrane,GO:0030690~Noc1p-Noc2p complex,GO:0031264~death-inducing signaling complex,GO:0031265~CD95 death-inducing signaling complex,GO:0043005~neuron projection,GO:0043234~protein complex,GO:0044297~cell body,GO:0045121~membrane raf…
NM_020081	Cd86	CD86 molecule (Cd86), mRNA	chr11:70172559-70208488	1.58631	0.683705	0.0828141	4.15693	1.68014	0.00286781	2.48699	0.683705	0.16019	5.60316	1.63642	0.000568775	2.98935	0.501315	0.00387791	1.28905	0.195848	0.953626	4.83351	1.10028	0.000662632	7.70839	2.7198	0.00022638	7.26035	1.29001	0.000177818	0	1	0	1	1	0	1	1	1	rno04514:Cell adhesion molecules,rno04620:Toll-like receptor signaling pathway,rno04672:Intestinal immune network for IgA production,rno04940:Type I diabetes mellitus,rno05167:Kaposi sarcoma-associated herpesvirus infection,rno05202:Transcriptional misregulation in cancer,rno05320:Autoimmune thyroid disease,rno05322:Systemic lupus erythematosus,rno05323:Rheumatoid arthritis,rno05330:Allograft rej…	R-RNO-1257604:PIP3 activates AKT signaling,R-RNO-1280218:Adaptive Immune System,R-RNO-162582:Signal Transduction,R-RNO-168256:Immune System,R-RNO-199418:Negative regulation of the PI3K/AKT network,R-RNO-388841:Costimulation by the CD28 family,R-RNO-389356:CD28 co-stimulation,R-RNO-389357:CD28 dependent PI3K/Akt signaling,R-RNO-389359:CD28 dependent Vav1 pathway,R-RNO-389513:CTLA4 inhibitory signa…	WP40:Inflammatory response pathway,WP5057:Burn wound healing,WP1309:Toll-like receptor signaling pathway,	rno04514:Cell adhesion molecules (CAMs),rno04620:Toll-like receptor signaling pathway,rno04672:Intestinal immune network for IgA production,rno04940:Type I diabetes mellitus,rno05202:Transcriptional misregulation in cancer,rno05320:Autoimmune thyroid disease,rno05322:Systemic lupus erythematosus,rno05323:Rheumatoid arthritis,rno05330:Allograft rejection,rno05332:Graft-versus-host disease,rno05416…	Complete proteome,Membrane,Reference proteome,Signal,Transmembrane,Transmembrane helix,	GO:0009897~external side of plasma membrane,GO:0009986~cell surface,GO:0016021~integral component of membrane,GO:0043231~intracellular membrane-bounded organelle,GO:0070062~extracellular exosome,
NM_001108313	Ifngr2	interferon gamma receptor 2 (Ifngr2), mRNA	chr11:35302872-35321145	1.49696	0.114066	0.00109156	1.48793	0.0660672	0.000393457	1.15889	0.114066	0.540199	2.05788	0.379848	0.000568775	1.95348	0.361914	0.00134743	1.09772	0.120934	0.979736	1.39386	0.162338	0.00617248	1.41252	0.0776281	0.00745536	2.16307	0.096691	0.000177818	0	0	0	1	1	0	0	0	1	rno04060:Cytokine-cytokine receptor interaction,rno04066:HIF-1 signaling pathway,rno04217:Necroptosis,rno04380:Osteoclast differentiation,rno04630:JAK-STAT signaling pathway,rno04650:Natural killer cell mediated cytotoxicity,rno04658:Th1 and Th2 cell differentiation,rno04659:Th17 cell differentiation,rno05140:Leishmaniasis,rno05142:Chagas disease,rno05145:Toxoplasmosis,rno05152:Tuberculosis,rno05…	R-RNO-1280215:Cytokine Signaling in Immune system,R-RNO-168256:Immune System,R-RNO-877300:Interferon gamma signaling,R-RNO-877312:Regulation of IFNG signaling,R-RNO-913531:Interferon Signaling,	WP1289:Type II interferon signaling (IFNG),	rno04060:Cytokine-cytokine receptor interaction,rno04066:HIF-1 signaling pathway,rno04380:Osteoclast differentiation,rno04630:Jak-STAT signaling pathway,rno04650:Natural killer cell mediated cytotoxicity,rno05132:Salmonella infection,rno05140:Leishmaniasis,rno05142:Chagas disease (American trypanosomiasis),rno05145:Toxoplasmosis,rno05152:Tuberculosis,rno05162:Measles,rno05164:Influenza A,rno05168…	Complete proteome,Membrane,Receptor,Reference proteome,Signal,Transmembrane,Transmembrane helix,	GO:0005783~endoplasmic reticulum,GO:0005886~plasma membrane,GO:0016021~integral component of membrane,
NM_017168	Plcg2	no definition	chr19:60828450-60962641	1.49343	0.166974	0.0513058	1.8918	0.361331	0.00215492	0.930087	0.166974	1	2.15399	0.344412	0.00437699	2.01845	0.33945	0.0277417	1.07754	0.132039	0.998187	0.892988	0.163981	0.644219	0.743	0.116474	0.167489	1.88875	0.228534	0.00212692	0	1	0	1	1	0	0	0	1	rno00562:Inositol phosphate metabolism,rno01100:Metabolic pathways,rno01521:EGFR tyrosine kinase inhibitor resistance,rno04012:ErbB signaling pathway,rno04014:Ras signaling pathway,rno04020:Calcium signaling pathway,rno04062:Chemokine signaling pathway,rno04064:NF-kappa B signaling pathway,rno04066:HIF-1 signaling pathway,rno04070:Phosphatidylinositol signaling system,rno04072:Phospholipase D sig…	R-RNO-109582:Hemostasis,R-RNO-114604:GPVI-mediated activation cascade,R-RNO-1280218:Adaptive Immune System,R-RNO-1430728:Metabolism,R-RNO-1483249:Inositol phosphate metabolism,R-RNO-168249:Innate Immune System,R-RNO-168256:Immune System,R-RNO-1855204:Synthesis of IP3 and IP4 in the cytosol,R-RNO-202403:TCR signaling,R-RNO-202433:Generation of second messenger molecules,R-RNO-2029480:Fcgamma recep…	WP3887:Angiotensin II signaling (acute) in thick ascending limbs,WP140:Myometrial relaxation and contraction pathways,	rno00562:Inositol phosphate metabolism,rno01100:Metabolic pathways,rno04012:ErbB signaling pathway,rno04014:Ras signaling pathway,rno04020:Calcium signaling pathway,rno04064:NF-kappa B signaling pathway,rno04066:HIF-1 signaling pathway,rno04070:Phosphatidylinositol signaling system,rno04370:VEGF signaling pathway,rno04380:Osteoclast differentiation,rno04611:Platelet activation,rno04650:Natural ki…	3D-structure,Calcium,Complete proteome,Hydrolase,Lipid degradation,Lipid metabolism,Phosphoprotein,Proteomics identification,Reference proteome,Repeat,SH2 domain,SH3 domain,Transducer,	GO:0005622~intracellular,GO:0005829~cytosol,GO:0005886~plasma membrane,GO:0016020~membrane,GO:0070062~extracellular exosome,
NM_198130	Myd88	myeloid differentiation primary response 88 (Myd88), mRNA	chr8:127229272-127233342	1.46316	0.0938823	0.0113863	2.48658	0.153429	0.000393457	1.31894	0.0938823	0.287396	3.81111	1.05275	0.000568775	2.53262	0.710423	0.00073	1.46274	0.18965	0.401102	2.28937	0.268436	0.000662632	3.34406	0.735426	0.00022638	2.4392	0.116925	0.000177818	0	1	0	1	1	0	1	1	1	rno04010:MAPK signaling pathway,rno04064:NF-kappa B signaling pathway,rno04620:Toll-like receptor signaling pathway,rno04621:NOD-like receptor signaling pathway,rno04936:Alcoholic liver disease,rno05132:Salmonella infection,rno05133:Pertussis,rno05134:Legionellosis,rno05135:Yersinia infection,rno05140:Leishmaniasis,rno05142:Chagas disease,rno05143:African trypanosomiasis,rno05144:Malaria,rno05145…	R-RNO-1257604:PIP3 activates AKT signaling,R-RNO-1280215:Cytokine Signaling in Immune system,R-RNO-1606322:ZBP1(DAI) mediated induction of type I IFNs,R-RNO-162582:Signal Transduction,R-RNO-168249:Innate Immune System,R-RNO-168256:Immune System,R-RNO-1810476:RIP-mediated NFkB activation via ZBP1,R-RNO-1834949:Cytosolic sensors of pathogen-associated DNA ,R-RNO-193639:p75NTR signals via NF-kB,R-RN…	WP355:IL-1 signaling pathway,WP1309:Toll-like receptor signaling pathway,	rno04064:NF-kappa B signaling pathway,rno04620:Toll-like receptor signaling pathway,rno05132:Salmonella infection,rno05133:Pertussis,rno05134:Legionellosis,rno05140:Leishmaniasis,rno05142:Chagas disease (American trypanosomiasis),rno05143:African trypanosomiasis,rno05144:Malaria,rno05145:Toxoplasmosis,rno05152:Tuberculosis,rno05161:Hepatitis B,rno05162:Measles,rno05164:Influenza A,rno05168:Herpes…	Complete proteome,Cytoplasm,Immunity,Inflammatory response,Innate immunity,Phosphoprotein,Reference proteome,	GO:0005829~cytosol,GO:0005886~plasma membrane,GO:0014069~postsynaptic density,GO:0043234~protein complex,
NM_023981	Csf1	colony stimulating factor 1 (macrophage) (Csf1), mRNA	chr2:229989434-230017945	1.45997	0.25738	0.0021934	2.14188	0.192901	0.000393457	1.40684	0.25738	0.0374664	2.78076	0.464485	0.000568775	2.6606	0.461305	0.00073	0.96768	0.170129	0.998187	1.51818	0.212368	0.00267759	1.51102	0.177607	0.00603845	2.75011	0.292992	0.000177818	0	1	0	1	1	0	1	1	1	rno04010:MAPK signaling pathway,rno04014:Ras signaling pathway,rno04015:Rap1 signaling pathway,rno04060:Cytokine-cytokine receptor interaction,rno04061:Viral protein interaction with cytokine and cytokine receptor,rno04151:PI3K-Akt signaling pathway,rno04380:Osteoclast differentiation,rno04640:Hematopoietic cell lineage,rno04668:TNF signaling pathway,rno05010:Alzheimer disease,rno05022:Pathways o…	0	0	rno04014:Ras signaling pathway,rno04015:Rap1 signaling pathway,rno04060:Cytokine-cytokine receptor interaction,rno04151:PI3K-Akt signaling pathway,rno04380:Osteoclast differentiation,rno04640:Hematopoietic cell lineage,rno04668:TNF signaling pathway,rno05323:Rheumatoid arthritis,	Alternative splicing,Cell membrane,Complete proteome,Cytokine,Disulfide bond,Glycoprotein,Growth factor,Immunity,Inflammatory response,Innate immunity,Membrane,Proteoglycan,Reference proteome,Secreted,Signal,Transmembrane,Transmembrane helix,	GO:0005615~extracellular space,GO:0005886~plasma membrane,GO:0016021~integral component of membrane,GO:0048471~perinuclear region of cytoplasm,GO:0070062~extracellular exosome,GO:1990682~CSF1-CSF1R complex,
NM_198769	Tlr2	toll-like receptor 2 (Tlr2), mRNA	chr2:202253255-202258683	1.43471	0.309992	0.0133888	3.68374	0.713185	0.000393457	3.38337	0.309992	0.00199963	3.6184	0.38421	0.000568775	2.905	0.317851	0.00073	1.30974	0.14191	0.769578	2.69355	0.602154	0.000662632	2.29944	0.734348	0.00022638	3.5717	0.523049	0.000177818	0	1	1	1	1	0	1	1	1	rno04145:Phagosome,rno04151:PI3K-Akt signaling pathway,rno04613:Neutrophil extracellular trap formation,rno04620:Toll-like receptor signaling pathway,rno05132:Salmonella infection,rno05134:Legionellosis,rno05140:Leishmaniasis,rno05142:Chagas disease,rno05144:Malaria,rno05145:Toxoplasmosis,rno05146:Amoebiasis,rno05152:Tuberculosis,rno05161:Hepatitis B,rno05162:Measles,rno05168:Herpes simplex virus…	R-RNO-1461957:Beta defensins,R-RNO-1461973:Defensins,R-RNO-168249:Innate Immune System,R-RNO-168256:Immune System,R-RNO-168898:Toll-like Receptor Cascades,R-RNO-5686938:Regulation of TLR by endogenous ligand,R-RNO-6798695:Neutrophil degranulation,R-RNO-6803157:Antimicrobial peptides,	WP1309:Toll-like receptor signaling pathway,	rno04145:Phagosome,rno04151:PI3K-Akt signaling pathway,rno04620:Toll-like receptor signaling pathway,rno05134:Legionellosis,rno05140:Leishmaniasis,rno05142:Chagas disease (American trypanosomiasis),rno05144:Malaria,rno05145:Toxoplasmosis,rno05146:Amoebiasis,rno05152:Tuberculosis,rno05161:Hepatitis B,rno05162:Measles,rno05168:Herpes simplex infection,rno05205:Proteoglycans in cancer,rno05321:Infla…	Complete proteome,Disulfide bond,Immunity,Inflammatory response,Innate immunity,Leucine-rich repeat,Membrane,Proteomics identification,Receptor,Reference proteome,Repeat,Signal,Transmembrane,Transmembrane helix,	GO:0005737~cytoplasm,GO:0005794~Golgi apparatus,GO:0005886~plasma membrane,GO:0009897~external side of plasma membrane,GO:0009986~cell surface,GO:0016021~integral component of membrane,GO:0031226~intrinsic component of plasma membrane,GO:0035354~Toll-like receptor 1-Toll-like receptor 2 protein complex,GO:0035355~Toll-like receptor 2-Toll-like receptor 6 protein complex,GO:0042995~cell projection…
NM_017142	Adcy8	adenylate cyclase 8 (brain) (Adcy8), mRNA	chr7:105301841-105540451	1.41439	0.237949	0.0207027	0.839506	0.134304	0.203385	0.978486	0.237949	0.963327	0.48954	0.0261245	0.00188208	0.724498	0.148637	0.316596	0.731499	0.162951	0.470456	1.47642	0.468692	0.0203436	0.931284	0.289226	0.720119	0.343081	0.139611	0.000177818	0	0	0	1	0	0	0	0	1	rno00230:Purine metabolism,rno01100:Metabolic pathways,rno01522:Endocrine resistance,rno04015:Rap1 signaling pathway,rno04020:Calcium signaling pathway,rno04022:cGMP-PKG signaling pathway,rno04024:cAMP signaling pathway,rno04062:Chemokine signaling pathway,rno04072:Phospholipase D signaling pathway,rno04114:Oocyte meiosis,rno04211:Longevity regulating pathway,rno04213:Longevity regulating pathway…	R-RNO-111885:Opioid Signalling,R-RNO-111931:PKA-mediated phosphorylation of CREB,R-RNO-111933:Calmodulin induced events,R-RNO-111996:Ca-dependent events,R-RNO-111997:CaM pathway,R-RNO-112040:G-protein mediated events,R-RNO-112043:PLC beta mediated events,R-RNO-112314:Neurotransmitter receptors and postsynaptic signal transmission,R-RNO-112315:Transmission across Chemical Synapses,R-RNO-112316:Neu…	WP73:G protein signaling pathways,WP140:Myometrial relaxation and contraction pathways,WP1281:Hypothetical network for drug addiction,WP376:Renin-angiotensin system,	rno00230:Purine metabolism,rno04015:Rap1 signaling pathway,rno04020:Calcium signaling pathway,rno04022:cGMP-PKG signaling pathway,rno04024:cAMP signaling pathway,rno04062:Chemokine signaling pathway,rno04114:Oocyte meiosis,rno04261:Adrenergic signaling in cardiomyocytes,rno04270:Vascular smooth muscle contraction,rno04540:Gap junction,rno04611:Platelet activation,rno04713:Circadian entrainment,rn…	ATP-binding,cAMP biosynthesis,Coiled coil,Complete proteome,Glycoprotein,Lyase,Magnesium,Manganese,Membrane,Metal-binding,Methylation,Nucleotide-binding,Phosphoprotein,Reference proteome,Repeat,Transmembrane,Transmembrane helix,	GO:0005622~intracellular,GO:0005886~plasma membrane,GO:0016020~membrane,GO:0016021~integral component of membrane,
NM_001191642	Nlrp3	NLR family, pyrin domain containing 3 (Nlrp3), mRNA	chr10:45649990-45674234	1.39973	0.244238	1	1.58974	0.486744	1	1.09105	0.244238	1	2.73931	0.38382	0.00147371	1.68328	0.18746	0.112229	1.58949	0.269713	0.454097	1.53762	0.308587	0.102459	1.95026	0.251275	0.00457122	2.59694	0.24573	0.000177818	0	0	0	1	0	0	0	1	1	rno04217:Necroptosis,rno04621:NOD-like receptor signaling pathway,rno04625:C-type lectin receptor signaling pathway,rno05132:Salmonella infection,rno05133:Pertussis,rno05135:Yersinia infection,rno05164:Influenza A,rno05171:Coronavirus disease - COVID-19,rno05417:Lipid and atherosclerosis,	R-RNO-168249:Innate Immune System,R-RNO-168256:Immune System,R-RNO-168643:Nucleotide-binding domain, leucine rich repeat containing receptor (NLR) signaling pathways,R-RNO-392499:Metabolism of proteins,R-RNO-5688426:Deubiquitination,R-RNO-5689901:Metalloprotease DUBs,R-RNO-597592:Post-translational protein modification,R-RNO-622312:Inflammasomes,R-RNO-844456:The NLRP3 inflammasome,	0	rno04621:NOD-like receptor signaling pathway,rno05133:Pertussis,rno05164:Influenza A,	ATP-binding,Complete proteome,Nucleotide-binding,Reference proteome,Repeat,	GO:0005634~nucleus,GO:0005737~cytoplasm,GO:0072559~NLRP3 inflammasome complex,
NM_031116	Ccl5	chemokine (C-C motif) ligand 5 (Ccl5), mRNA	chr10:70373353-70377892	1.37103	0.284258	0.439781	1.46806	0.618187	0.366275	1.12739	0.284258	0.918173	5.93299	4.40625	0.0137561	3.06299	2.18455	0.0438213	1.50437	0.830667	0.9362	1.76064	0.837594	0.35106	2.823	1.48442	0.2932	6.73431	4.60648	0.0911446	0	0	0	1	1	0	0	0	0	rno04060:Cytokine-cytokine receptor interaction,rno04061:Viral protein interaction with cytokine and cytokine receptor,rno04062:Chemokine signaling pathway,rno04620:Toll-like receptor signaling pathway,rno04621:NOD-like receptor signaling pathway,rno04623:Cytosolic DNA-sensing pathway,rno04668:TNF signaling pathway,rno05020:Prion disease,rno05142:Chagas disease,rno05163:Human cytomegalovirus infe…	0	WP1309:Toll-like receptor signaling pathway,WP1278:EBV LMP1 signaling,	rno04060:Cytokine-cytokine receptor interaction,rno04062:Chemokine signaling pathway,rno04620:Toll-like receptor signaling pathway,rno04621:NOD-like receptor signaling pathway,rno04623:Cytosolic DNA-sensing pathway,rno04668:TNF signaling pathway,rno05020:Prion diseases,rno05142:Chagas disease (American trypanosomiasis),rno05164:Influenza A,rno05168:Herpes simplex infection,rno05323:Rheumatoid art…	Chemotaxis,Complete proteome,Cytokine,Disulfide bond,Inflammatory response,Reference proteome,Secreted,Signal,	GO:0005615~extracellular space,GO:0005737~cytoplasm,
NM_080889	Il2rg	interleukin 2 receptor, gamma (Il2rg), mRNA	chrX:72017855-72021516	1.35188	1.01671	0.210898	3.92102	1.21977	0.000393457	3.93977	1.01671	0.0273229	7.91714	2.51949	0.000568775	7.9093	2.76205	0.00073	1.35009	0.390012	1	3.74216	0.944044	0.000662632	8.18277	3.16211	0.00022638	12.9436	3.87791	0.000177818	0	1	1	1	1	0	1	1	1	rno04060:Cytokine-cytokine receptor interaction,rno04061:Viral protein interaction with cytokine and cytokine receptor,rno04144:Endocytosis,rno04151:PI3K-Akt signaling pathway,rno04630:JAK-STAT signaling pathway,rno04658:Th1 and Th2 cell differentiation,rno04659:Th17 cell differentiation,rno05162:Measles,rno05166:Human T-cell leukemia virus 1 infection,rno05200:Pathways in cancer,rno05321:Inflamm…	0	WP8:IL-9 signaling pathway,WP40:Inflammatory response pathway,WP569:IL-2 signaling pathway,	rno04060:Cytokine-cytokine receptor interaction,rno04144:Endocytosis,rno04151:PI3K-Akt signaling pathway,rno04630:Jak-STAT signaling pathway,rno05162:Measles,rno05166:HTLV-I infection,rno05321:Inflammatory bowel disease (IBD),rno05340:Primary immunodeficiency,	Complete proteome,Membrane,Receptor,Reference proteome,Signal,Transmembrane,Transmembrane helix,	GO:0009897~external side of plasma membrane,GO:0016020~membrane,GO:0016021~integral component of membrane,
NM_130426	Tnfrsf1b	tumor necrosis factor receptor superfamily, member 1b (Tnfrsf1b), mRNA	chr5:166815371-166845910	1.31938	0.258248	0.195392	2.39137	0.804312	0.000393457	1.22117	0.258248	0.6544	2.88694	0.662189	0.000568775	3.05284	0.461717	0.00073	1.10248	0.0833956	0.998187	1.70738	0.335721	0.0216042	2.57639	0.761222	0.00022638	3.79382	0.64639	0.000177818	0	1	0	1	1	0	1	1	1	rno04060:Cytokine-cytokine receptor interaction,rno04061:Viral protein interaction with cytokine and cytokine receptor,rno04668:TNF signaling pathway,rno04920:Adipocytokine signaling pathway,rno05014:Amyotrophic lateral sclerosis,rno05022:Pathways of neurodegeneration - multiple diseases,rno05170:Human immunodeficiency virus 1 infection,	R-RNO-1280215:Cytokine Signaling in Immune system,R-RNO-168249:Innate Immune System,R-RNO-168256:Immune System,R-RNO-5668541:TNFR2 non-canonical NF-kB pathway,R-RNO-5669034:TNFs bind their physiological receptors,R-RNO-6798695:Neutrophil degranulation,	WP457:TNF-alpha NF-kB signaling pathway,WP319:IL-3 signaling pathway,WP40:Inflammatory response pathway,WP1290:Apoptosis,	rno04060:Cytokine-cytokine receptor interaction,rno04668:TNF signaling pathway,rno04920:Adipocytokine signaling pathway,rno05014:Amyotrophic lateral sclerosis (ALS),	Complete proteome,Disulfide bond,Glycoprotein,Membrane,Phosphoprotein,Receptor,Reference proteome,Repeat,Signal,Transmembrane,Transmembrane helix,	GO:0005634~nucleus,GO:0005887~integral component of plasma membrane,GO:0016020~membrane,GO:0016021~integral component of membrane,GO:0030424~axon,GO:0043025~neuronal cell body,GO:0043196~varicosity,GO:0045121~membrane raft,GO:0048471~perinuclear region of cytoplasm,
NM_001044250	Stat6	signal transducer and activator of transcription 6, interleukin-4 induced (Stat6), mRNA	chr7:71118724-71135848	1.31504	0.140608	0.086867	1.71119	0.0975779	0.000393457	1.18644	0.140608	0.599479	2.75404	0.461591	0.000568775	2.80887	0.423254	0.00073	1.21101	0.149422	0.888615	1.23813	0.0463298	0.147587	1.38519	0.130893	0.0300317	1.87496	0.195923	0.000177818	0	1	0	1	1	0	0	0	1	rno04217:Necroptosis,rno04630:JAK-STAT signaling pathway,rno04658:Th1 and Th2 cell differentiation,rno04659:Th17 cell differentiation,rno05161:Hepatitis B,rno05200:Pathways in cancer,rno05321:Inflammatory bowel disease,	R-RNO-1280215:Cytokine Signaling in Immune system,R-RNO-162582:Signal Transduction,R-RNO-168249:Innate Immune System,R-RNO-168256:Immune System,R-RNO-1834941:STING mediated induction of host immune responses,R-RNO-1834949:Cytosolic sensors of pathogen-associated DNA ,R-RNO-186763:Downstream signal transduction,R-RNO-186797:Signaling by PDGF,R-RNO-3249367:STAT6-mediated induction of chemokines,R-R…	WP155:Adipogenesis,WP319:IL-3 signaling pathway,	rno04630:Jak-STAT signaling pathway,rno05161:Hepatitis B,rno05321:Inflammatory bowel disease (IBD),	Activator,Complete proteome,Cytoplasm,DNA-binding,Nucleus,Phosphoprotein,Proteomics identification,Reference proteome,SH2 domain,Transcription,Transcription regulation,	GO:0000790~nuclear chromatin,GO:0005634~nucleus,GO:0005654~nucleoplasm,GO:0005737~cytoplasm,GO:0045121~membrane raft,
NM_031088	Ptger2	prostaglandin E receptor 2 (subtype EP2) (Ptger2), mRNA	chr15:23303777-23315207	1.30725	0.137467	0.418497	1.5777	0.351788	0.154695	1.25534	0.137467	1	1.43649	0.547385	0.392868	1.86424	0.54091	0.16751	0.837816	0.184109	0.985791	4.25952	1.30706	0.000662632	4.08249	0.521995	0.00022638	1.79365	0.565017	0.0700062	0	0	0	0	0	0	1	1	0	rno04024:cAMP signaling pathway,rno04080:Neuroactive ligand-receptor interaction,rno04750:Inflammatory mediator regulation of TRP channels,rno04924:Renin secretion,rno05163:Human cytomegalovirus infection,rno05200:Pathways in cancer,	R-RNO-162582:Signal Transduction,R-RNO-372790:Signaling by GPCR,R-RNO-373076:Class A/1 (Rhodopsin-like receptors),R-RNO-391903:Eicosanoid ligand-binding receptors,R-RNO-391908:Prostanoid ligand receptors,R-RNO-500792:GPCR ligand binding,	WP473:GPCRs, class A rhodopsin-like,WP303:Prostaglandin synthesis and regulation,WP161:Small ligand GPCRs,	rno04024:cAMP signaling pathway,rno04080:Neuroactive ligand-receptor interaction,rno04750:Inflammatory mediator regulation of TRP channels,rno04924:Renin secretion,rno05200:Pathways in cancer,	Cell membrane,Complete proteome,Disulfide bond,G-protein coupled receptor,Glycoprotein,Membrane,Receptor,Reference proteome,Transducer,Transmembrane,Transmembrane helix,	GO:0005887~integral component of plasma membrane,
NM_021578	Tgfb1	transforming growth factor, beta 1 (Tgfb1), mRNA	chr1:83742150-83758472	1.29607	0.326177	0.0581015	2.53953	0.180078	0.000393457	1.59675	0.326177	0.0122088	4.50873	1.03222	0.000568775	4.04203	0.82382	0.00073	1.30098	0.165252	0.687161	2.51799	0.37812	0.000662632	6.03934	1.13387	0.00022638	4.52215	0.268759	0.000177818	0	1	1	1	1	0	1	1	1	rno04010:MAPK signaling pathway,rno04060:Cytokine-cytokine receptor interaction,rno04068:FoxO signaling pathway,rno04110:Cell cycle,rno04218:Cellular senescence,rno04350:TGF-beta signaling pathway,rno04380:Osteoclast differentiation,rno04390:Hippo signaling pathway,rno04659:Th17 cell differentiation,rno04672:Intestinal immune network for IgA production,rno04926:Relaxin signaling pathway,rno04932:…	R-RNO-109582:Hemostasis,R-RNO-114608:Platelet degranulation ,R-RNO-1474244:Extracellular matrix organization,R-RNO-1566948:Elastic fibre formation,R-RNO-162582:Signal Transduction,R-RNO-170834:Signaling by TGF-beta Receptor Complex,R-RNO-202733:Cell surface interactions at the vascular wall,R-RNO-212436:Generic Transcription Pathway,R-RNO-2129379:Molecules associated with elastic fibres,R-RNO-217…	WP155:Adipogenesis,WP5057:Burn wound healing,WP358:MAPK signaling pathway,WP2433:Spinal cord injury,WP1968:Genetic alterations of lung cancer,	rno04010:MAPK signaling pathway,rno04060:Cytokine-cytokine receptor interaction,rno04068:FoxO signaling pathway,rno04110:Cell cycle,rno04144:Endocytosis,rno04350:TGF-beta signaling pathway,rno04380:Osteoclast differentiation,rno04390:Hippo signaling pathway,rno04672:Intestinal immune network for IgA production,rno04932:Non-alcoholic fatty liver disease (NAFLD),rno05140:Leishmaniasis,rno05142:Chag…	Cleavage on pair of basic residues,Complete proteome,Disulfide bond,Extracellular matrix,Glycoprotein,Growth factor,Mitogen,Reference proteome,Secreted,Signal,	GO:0005578~proteinaceous extracellular matrix,GO:0005615~extracellular space,GO:0005634~nucleus,GO:0005737~cytoplasm,GO:0005902~microvillus,GO:0009986~cell surface,GO:0030141~secretory granule,GO:0030424~axon,GO:0031012~extracellular matrix,GO:0043025~neuronal cell body,GO:0072562~blood microparticle,
NM_013138	Itpr3	no definition	chr20:7711507-7775357	1.28463	0.132793	0.122236	1.40026	0.27083	0.0237896	0.945049	0.132793	1	2.5944	0.343062	0.000568775	2.33741	0.327885	0.00073	1.34125	0.220778	0.600904	0.865918	0.209143	0.396741	1.14935	0.100426	0.435948	3.03045	0.414276	0.000177818	0	0	0	1	1	0	0	0	1	rno04020:Calcium signaling pathway,rno04022:cGMP-PKG signaling pathway,rno04070:Phosphatidylinositol signaling system,rno04114:Oocyte meiosis,rno04210:Apoptosis,rno04218:Cellular senescence,rno04270:Vascular smooth muscle contraction,rno04371:Apelin signaling pathway,rno04540:Gap junction,rno04611:Platelet activation,rno04621:NOD-like receptor signaling pathway,rno04625:C-type lectin receptor sig…	R-RNO-109582:Hemostasis,R-RNO-114508:Effects of PIP2 hydrolysis,R-RNO-1280218:Adaptive Immune System,R-RNO-139853:Elevation of cytosolic Ca2+ levels,R-RNO-1430728:Metabolism,R-RNO-162582:Signal Transduction,R-RNO-163685:Integration of energy metabolism,R-RNO-168256:Immune System,R-RNO-372790:Signaling by GPCR,R-RNO-381676:Glucagon-like Peptide-1 (GLP1) regulates insulin secretion,R-RNO-388396:GPC…	WP3887:Angiotensin II signaling (acute) in thick ascending limbs,WP140:Myometrial relaxation and contraction pathways,WP376:Renin-angiotensin system,	rno04020:Calcium signaling pathway,rno04022:cGMP-PKG signaling pathway,rno04070:Phosphatidylinositol signaling system,rno04114:Oocyte meiosis,rno04270:Vascular smooth muscle contraction,rno04540:Gap junction,rno04611:Platelet activation,rno04713:Circadian entrainment,rno04720:Long-term potentiation,rno04723:Retrograde endocannabinoid signaling,rno04724:Glutamatergic synapse,rno04725:Cholinergic s…	Calcium,Calcium channel,Calcium transport,Complete proteome,Endoplasmic reticulum,Ion channel,Ion transport,Ligand-gated ion channel,Membrane,Phosphoprotein,Receptor,Reference proteome,Repeat,Transmembrane,Transmembrane helix,Transport,	GO:0005634~nucleus,GO:0005635~nuclear envelope,GO:0005640~nuclear outer membrane,GO:0005654~nucleoplasm,GO:0005730~nucleolus,GO:0005737~cytoplasm,GO:0005783~endoplasmic reticulum,GO:0005789~endoplasmic reticulum membrane,GO:0005886~plasma membrane,GO:0005887~integral component of plasma membrane,GO:0005903~brush border,GO:0016020~membrane,GO:0016021~integral component of membrane,GO:0016529~sarco…
NM_001008349	Nfkb2	nuclear factor of kappa light polypeptide gene enhancer in B-cells 2, p49/p100 (Nfkb2), mRNA	chr1:273483942-273490197	1.28123	0.584422	0.146793	3.0914	0.266962	0.000393457	2.54175	0.584422	0.00199963	4.36787	1.03967	0.000568775	3.3306	0.577292	0.00073	1.35835	0.210252	0.730445	4.1833	0.956975	0.000662632	2.70547	0.337764	0.00022638	4.64703	0.498729	0.000177818	0	1	1	1	1	0	1	1	1	rno04010:MAPK signaling pathway,rno04064:NF-kappa B signaling pathway,rno04380:Osteoclast differentiation,rno04625:C-type lectin receptor signaling pathway,rno05134:Legionellosis,rno05166:Human T-cell leukemia virus 1 infection,rno05169:Epstein-Barr virus infection,rno05200:Pathways in cancer,rno05203:Viral carcinogenesis,rno05224:Breast cancer,	R-RNO-1280215:Cytokine Signaling in Immune system,R-RNO-1606322:ZBP1(DAI) mediated induction of type I IFNs,R-RNO-166016:Toll Like Receptor 4 (TLR4) Cascade,R-RNO-166058:MyD88:MAL(TIRAP) cascade initiated on plasma membrane,R-RNO-166166:MyD88-independent TLR4 cascade ,R-RNO-168138:Toll Like Receptor 9 (TLR9) Cascade,R-RNO-168142:Toll Like Receptor 10 (TLR10) Cascade,R-RNO-168164:Toll Like Recepto…	WP457:TNF-alpha NF-kB signaling pathway,WP358:MAPK signaling pathway,WP1309:Toll-like receptor signaling pathway,WP1278:EBV LMP1 signaling,	rno04010:MAPK signaling pathway,rno04064:NF-kappa B signaling pathway,rno04380:Osteoclast differentiation,rno05134:Legionellosis,rno05166:HTLV-I infection,rno05169:Epstein-Barr virus infection,rno05200:Pathways in cancer,rno05203:Viral carcinogenesis,	ANK repeat,Coiled coil,Complete proteome,Proteomics identification,Reference proteome,	GO:0005634~nucleus,GO:0005654~nucleoplasm,GO:0005737~cytoplasm,GO:0005829~cytosol,GO:0033256~I-kappaB/NF-kappaB complex,GO:0033257~Bcl3/NF-kappaB2 complex,
NM_024353	Plcb4	phospholipase C, beta 4 (Plcb4), mRNA	chr3:135089808-135459237	1.26503	0.227385	0.0617405	0.820991	0.140631	0.104434	1.03093	0.227385	0.935188	0.519743	0.194541	0.00468808	0.705373	0.277978	0.251643	0.568713	0.141433	0.00615652	0.877919	0.167461	0.306306	0.918255	0.0953547	0.545549	0.910479	0.130062	0.484427	0	0	0	1	0	1	0	0	0	rno00562:Inositol phosphate metabolism,rno01100:Metabolic pathways,rno04015:Rap1 signaling pathway,rno04020:Calcium signaling pathway,rno04022:cGMP-PKG signaling pathway,rno04062:Chemokine signaling pathway,rno04070:Phosphatidylinositol signaling system,rno04071:Sphingolipid signaling pathway,rno04072:Phospholipase D signaling pathway,rno04261:Adrenergic signaling in cardiomyocytes,rno04270:Vascu…	R-RNO-111885:Opioid Signalling,R-RNO-112040:G-protein mediated events,R-RNO-112043:PLC beta mediated events,R-RNO-1430728:Metabolism,R-RNO-1483249:Inositol phosphate metabolism,R-RNO-162582:Signal Transduction,R-RNO-1855204:Synthesis of IP3 and IP4 in the cytosol,R-RNO-372790:Signaling by GPCR,R-RNO-388396:GPCR downstream signalling,R-RNO-416476:G alpha (q) signalling events,R-RNO-418594:G alpha …	0	rno00562:Inositol phosphate metabolism,rno01100:Metabolic pathways,rno04015:Rap1 signaling pathway,rno04020:Calcium signaling pathway,rno04022:cGMP-PKG signaling pathway,rno04062:Chemokine signaling pathway,rno04070:Phosphatidylinositol signaling system,rno04071:Sphingolipid signaling pathway,rno04261:Adrenergic signaling in cardiomyocytes,rno04270:Vascular smooth muscle contraction,rno04310:Wnt …	Acetylation,Alternative splicing,Calcium,Coiled coil,Complete proteome,Hydrolase,Lipid degradation,Lipid metabolism,Phosphoprotein,Reference proteome,Transducer,	GO:0005622~intracellular,GO:0005634~nucleus,GO:0005737~cytoplasm,GO:0005790~smooth endoplasmic reticulum,GO:0014069~postsynaptic density,GO:0030425~dendrite,
NM_001191923	Pik3r5	phosphoinositide-3-kinase, regulatory subunit 5 (Pik3r5), mRNA	chr10:54802424-54822854	1.24371	0.395336	0.330187	2.73733	0.384226	0.000393457	1.1656	0.395336	0.76262	3.02187	0.421165	0.000568775	2.27841	0.269962	0.00793196	1.34449	0.185263	0.835027	2.4117	0.254646	0.000662632	2.29676	0.332541	0.0051008	2.43485	0.180214	0.000177818	0	1	0	1	1	0	1	1	1	rno04022:cGMP-PKG signaling pathway,rno04062:Chemokine signaling pathway,rno04072:Phospholipase D signaling pathway,rno04151:PI3K-Akt signaling pathway,rno04261:Adrenergic signaling in cardiomyocytes,rno04371:Apelin signaling pathway,rno04611:Platelet activation,rno04725:Cholinergic synapse,rno04921:Oxytocin signaling pathway,rno05145:Toxoplasmosis,rno05167:Kaposi sarcoma-associated herpesvirus i…	R-RNO-109582:Hemostasis,R-RNO-114604:GPVI-mediated activation cascade,R-RNO-1430728:Metabolism,R-RNO-1483255:PI Metabolism,R-RNO-1483257:Phospholipid metabolism,R-RNO-162582:Signal Transduction,R-RNO-1660499:Synthesis of PIPs at the plasma membrane,R-RNO-372790:Signaling by GPCR,R-RNO-388396:GPCR downstream signalling,R-RNO-392451:G beta:gamma signalling through PI3Kgamma,R-RNO-397795:G-protein b…	WP351:Regulation of actin cytoskeleton,WP1309:Toll-like receptor signaling pathway,WP188:Focal adhesion,WP2376:Nuclear factor, erythroid-derived 2, like 2 signaling pathway,WP1299:ErbB signaling pathway,	rno04012:ErbB signaling pathway,rno04014:Ras signaling pathway,rno04015:Rap1 signaling pathway,rno04022:cGMP-PKG signaling pathway,rno04024:cAMP signaling pathway,rno04062:Chemokine signaling pathway,rno04066:HIF-1 signaling pathway,rno04068:FoxO signaling pathway,rno04070:Phosphatidylinositol signaling system,rno04071:Sphingolipid signaling pathway,rno04150:mTOR signaling pathway,rno04151:PI3K-A…	Complete proteome,Reference proteome,	GO:0005622~intracellular,GO:0005942~phosphatidylinositol 3-kinase complex,GO:0005944~phosphatidylinositol 3-kinase complex, class IB,
NM_001024995	Nrros	negative regulator of reactive oxygen species (Nrros), mRNA	chr11:74956755-74973822	1.23956	0.207048	0.304594	1.84215	0.219532	0.00215492	1.11095	0.207048	0.838997	2.32376	0.387027	0.00264305	1.92277	0.172906	0.0290746	1.27889	0.0814065	0.856872	0.912798	0.140351	0.736773	1.19165	0.240449	0.453231	1.65409	0.256709	0.00521889	0	1	0	1	1	0	0	0	1	#N/A	#N/A	#N/A	0	Cell membrane,Complete proteome,Endoplasmic reticulum,Glycoprotein,Immunity,Inflammatory response,Innate immunity,Leucine-rich repeat,Membrane,Reference proteome,Repeat,Signal,Transmembrane,Transmembrane helix,	GO:0005783~endoplasmic reticulum,GO:0005789~endoplasmic reticulum membrane,GO:0005886~plasma membrane,GO:0016021~integral component of membrane,
NM_001270713; NM_173100	Bdkrb2	bradykinin receptor B2 (Bdkrb2), transcript variant 1, mRNA; bradykinin receptor B2 (Bdkrb2), transcript variant 2, mRNA	chr6:138615811-138622272	1.22184	0.389227	1	1.53753	0.461326	1	2.83976	0.389227	1	4.44912	1.83554	1	6.45211	3.41808	1	0.768837	0.380429	1	1.31939	0.470415	1	6.35112	2.04439	1	18.2065	5.85098	0.000781969	0	0	0	0	0	0	0	0	1	rno04020:Calcium signaling pathway,rno04022:cGMP-PKG signaling pathway,rno04071:Sphingolipid signaling pathway,rno04080:Neuroactive ligand-receptor interaction,rno04610:Complement and coagulation cascades,rno04750:Inflammatory mediator regulation of TRP channels,rno04810:Regulation of actin cytoskeleton,rno04961:Endocrine and other factor-regulated calcium reabsorption,rno05142:Chagas disease,rno…	R-RNO-162582:Signal Transduction,R-RNO-372790:Signaling by GPCR,R-RNO-373076:Class A/1 (Rhodopsin-like receptors),R-RNO-375276:Peptide ligand-binding receptors,R-RNO-388396:GPCR downstream signalling,R-RNO-416476:G alpha (q) signalling events,R-RNO-418594:G alpha (i) signalling events,R-RNO-500792:GPCR ligand binding,	WP557:ACE inhibitor pathway,WP351:Regulation of actin cytoskeleton,WP473:GPCRs, class A rhodopsin-like,WP131:Peptide GPCRs,	rno04020:Calcium signaling pathway,rno04022:cGMP-PKG signaling pathway,rno04071:Sphingolipid signaling pathway,rno04080:Neuroactive ligand-receptor interaction,rno04610:Complement and coagulation cascades,rno04750:Inflammatory mediator regulation of TRP channels,rno04810:Regulation of actin cytoskeleton,rno04961:Endocrine and other factor-regulated calcium reabsorption,rno05142:Chagas disease (Am…	Alternative splicing,Cell membrane,Complete proteome,Direct protein sequencing,Disulfide bond,G-protein coupled receptor,Glycoprotein,Lipoprotein,Membrane,Palmitate,Phosphoprotein,Receptor,Reference proteome,Transducer,Transmembrane,Transmembrane helix,	GO:0005768~endosome,GO:0005886~plasma membrane,GO:0016021~integral component of membrane,
NM_013123	Il1r1	interleukin 1 receptor, type I (Il1r1), mRNA	chr9:46683053-46720528	1.1999	0.271343	0.427731	2.08168	0.289628	0.00133785	1.39109	0.271343	0.390338	1.87945	0.242431	0.0324527	1.99572	0.521304	0.0416442	1.14472	0.360054	0.985791	1.8804	0.207441	0.00267759	4.30144	1.02137	0.00022638	3.77642	0.932204	0.000177818	0	1	0	1	1	0	1	1	1	rno04010:MAPK signaling pathway,rno04060:Cytokine-cytokine receptor interaction,rno04064:NF-kappa B signaling pathway,rno04380:Osteoclast differentiation,rno04640:Hematopoietic cell lineage,rno04659:Th17 cell differentiation,rno04750:Inflammatory mediator regulation of TRP channels,rno05146:Amoebiasis,rno05163:Human cytomegalovirus infection,rno05166:Human T-cell leukemia virus 1 infection,rno054…	0	WP442:Hypertrophy model,WP355:IL-1 signaling pathway,WP358:MAPK signaling pathway,WP2433:Spinal cord injury,	rno04010:MAPK signaling pathway,rno04060:Cytokine-cytokine receptor interaction,rno04064:NF-kappa B signaling pathway,rno04380:Osteoclast differentiation,rno04640:Hematopoietic cell lineage,rno04750:Inflammatory mediator regulation of TRP channels,rno05146:Amoebiasis,rno05166:HTLV-I infection,	Cell membrane,Complete proteome,Disulfide bond,Glycoprotein,Immunoglobulin domain,Membrane,Phosphoprotein,Proteomics identification,Receptor,Reference proteome,Repeat,Secreted,Signal,Transmembrane,Transmembrane helix,	GO:0005615~extracellular space,GO:0005634~nucleus,GO:0005886~plasma membrane,GO:0009986~cell surface,GO:0014069~postsynaptic density,GO:0016020~membrane,GO:0016021~integral component of membrane,GO:0030424~axon,GO:0043234~protein complex,
NM_053783	Ifngr1	interferon gamma receptor 1 (Ifngr1), mRNA	chr1:16607954-16626390	1.16602	0.087631	0.247291	1.22848	0.147472	0.0926753	0.879141	0.087631	0.596248	1.44095	0.187555	0.10942	1.341	0.21767	0.267221	1.09921	0.150969	0.970372	1.20169	0.316358	0.159931	1.43552	0.255309	0.00719937	1.84925	0.188775	0.000177818	0	0	0	0	0	0	0	0	1	rno04060:Cytokine-cytokine receptor interaction,rno04066:HIF-1 signaling pathway,rno04217:Necroptosis,rno04380:Osteoclast differentiation,rno04630:JAK-STAT signaling pathway,rno04650:Natural killer cell mediated cytotoxicity,rno04658:Th1 and Th2 cell differentiation,rno04659:Th17 cell differentiation,rno05140:Leishmaniasis,rno05142:Chagas disease,rno05145:Toxoplasmosis,rno05152:Tuberculosis,rno05…	R-RNO-1280215:Cytokine Signaling in Immune system,R-RNO-168256:Immune System,R-RNO-877300:Interferon gamma signaling,R-RNO-877312:Regulation of IFNG signaling,R-RNO-913531:Interferon Signaling,	WP1289:Type II interferon signaling (IFNG),	rno04060:Cytokine-cytokine receptor interaction,rno04066:HIF-1 signaling pathway,rno04380:Osteoclast differentiation,rno04630:Jak-STAT signaling pathway,rno04650:Natural killer cell mediated cytotoxicity,rno05132:Salmonella infection,rno05140:Leishmaniasis,rno05142:Chagas disease (American trypanosomiasis),rno05145:Toxoplasmosis,rno05152:Tuberculosis,rno05162:Measles,rno05164:Influenza A,rno05168…	Complete proteome,Membrane,Receptor,Reference proteome,Signal,Transmembrane,Transmembrane helix,	GO:0005783~endoplasmic reticulum,GO:0005886~plasma membrane,GO:0014069~postsynaptic density,GO:0016021~integral component of membrane,GO:0030425~dendrite,GO:0031982~vesicle,
NM_001005560; NM_001270796	Pla2g6	phospholipase A2, group VI (cytosolic, calcium-independent) (Pla2g6), transcript variant 1, mRNA; phospholipase A2, group VI (cytosolic, calcium-independent) (Pla2g6), transcript variant 2, mRNA	chr7:120512620-120552754	1.14178	0.110377	0.366039	0.885172	0.0899394	0.374005	0.727676	0.110377	0.0834523	0.936054	0.0469066	0.842178	0.87384	0.0511769	0.696465	1.06043	0.0507216	0.998187	0.735136	0.0986981	0.0148486	0.558674	0.0877854	0.00022638	0.573239	0.0403728	0.000177818	0	0	0	0	0	0	0	1	1	rno00564:Glycerophospholipid metabolism,rno00565:Ether lipid metabolism,rno00590:Arachidonic acid metabolism,rno00591:Linoleic acid metabolism,rno00592:alpha-Linolenic acid metabolism,rno01100:Metabolic pathways,rno04014:Ras signaling pathway,rno04270:Vascular smooth muscle contraction,rno04666:Fc gamma R-mediated phagocytosis,rno04750:Inflammatory mediator regulation of TRP channels,	R-RNO-1430728:Metabolism,R-RNO-1482788:Acyl chain remodelling of PC,R-RNO-1482839:Acyl chain remodelling of PE,R-RNO-1483206:Glycerophospholipid biosynthesis,R-RNO-1483257:Phospholipid metabolism,R-RNO-168249:Innate Immune System,R-RNO-168256:Immune System,R-RNO-199991:Membrane Trafficking,R-RNO-2029480:Fcgamma receptor (FCGR) dependent phagocytosis,R-RNO-2029485:Role of phospholipids in phagocyt…	WP2433:Spinal cord injury,	rno00564:Glycerophospholipid metabolism,rno00565:Ether lipid metabolism,rno00590:Arachidonic acid metabolism,rno00591:Linoleic acid metabolism,rno00592:alpha-Linolenic acid metabolism,rno01100:Metabolic pathways,rno04014:Ras signaling pathway,rno04270:Vascular smooth muscle contraction,rno04750:Inflammatory mediator regulation of TRP channels,	Alternative splicing,ANK repeat,Calmodulin-binding,Chemotaxis,Complete proteome,Cytoplasm,Hydrolase,Lipid degradation,Lipid metabolism,Membrane,Phosphoprotein,Reference proteome,Repeat,	GO:0005615~extracellular space,GO:0005737~cytoplasm,GO:0005739~mitochondrion,GO:0005743~mitochondrial inner membrane,GO:0005815~microtubule organizing center,GO:0005829~cytosol,
NM_016993	Bcl2	B-cell CLL/lymphoma 2 (Bcl2), mRNA	chr13:31758212-31919850	1.10684	0.187215	0.739854	0.941553	0.256018	0.840504	0.884033	0.187215	0.847041	0.845269	0.303543	0.716455	0.819596	0.271594	0.708804	0.850535	0.0988078	0.979736	1.42128	0.309426	0.235325	0.652276	0.176773	0.114624	0.582312	0.137491	0.0456653	0	0	0	0	0	0	0	0	1	rno01521:EGFR tyrosine kinase inhibitor resistance,rno01522:Endocrine resistance,rno01524:Platinum drug resistance,rno04064:NF-kappa B signaling pathway,rno04066:HIF-1 signaling pathway,rno04071:Sphingolipid signaling pathway,rno04115:p53 signaling pathway,rno04140:Autophagy - animal,rno04141:Protein processing in endoplasmic reticulum,rno04151:PI3K-Akt signaling pathway,rno04210:Apoptosis,rno042…	R-RNO-109581:Apoptosis,R-RNO-109606:Intrinsic Pathway for Apoptosis,R-RNO-111447:Activation of BAD and translocation to mitochondria ,R-RNO-111453:BH3-only proteins associate with and inactivate anti-apoptotic BCL-2 members,R-RNO-114452:Activation of BH3-only proteins,R-RNO-168249:Innate Immune System,R-RNO-168256:Immune System,R-RNO-168643:Nucleotide-binding domain, leucine rich repeat containin…	WP319:IL-3 signaling pathway,WP5057:Burn wound healing,WP1290:Apoptosis,WP188:Focal adhesion,WP569:IL-2 signaling pathway,WP1279:Estrogen signaling,WP654:ATM signaling pathway,	rno04064:NF-kappa B signaling pathway,rno04066:HIF-1 signaling pathway,rno04071:Sphingolipid signaling pathway,rno04141:Protein processing in endoplasmic reticulum,rno04151:PI3K-Akt signaling pathway,rno04210:Apoptosis,rno04261:Adrenergic signaling in cardiomyocytes,rno04510:Focal adhesion,rno04722:Neurotrophin signaling pathway,rno04725:Cholinergic synapse,rno05014:Amyotrophic lateral sclerosis …	Apoptosis,Complete proteome,Endoplasmic reticulum,Membrane,Mitochondrion,Mitochondrion outer membrane,Nucleus,Phosphoprotein,Reference proteome,Transmembrane,Transmembrane helix,Ubl conjugation,	GO:0005622~intracellular,GO:0005634~nucleus,GO:0005737~cytoplasm,GO:0005739~mitochondrion,GO:0005741~mitochondrial outer membrane,GO:0005783~endoplasmic reticulum,GO:0005789~endoplasmic reticulum membrane,GO:0005829~cytosol,GO:0016020~membrane,GO:0016021~integral component of membrane,GO:0031965~nuclear membrane,GO:0031966~mitochondrial membrane,GO:0043209~myelin sheath,GO:0046930~pore complex,GO…
NM_012519	Camk2d	calcium/calmodulin-dependent protein kinase II delta (Camk2d), mRNA	chr2:250252084-250482719	1.10665	0.196247	0.462069	0.993081	0.085453	0.966023	1.10587	0.196247	0.695741	0.809661	0.282062	0.430181	1.00008	0.2459	0.998983	0.821549	0.187063	0.746703	1.14967	0.0977497	0.281236	1.17804	0.174324	0.220157	1.56927	0.378082	0.000336763	0	0	0	0	0	0	0	0	1	rno04012:ErbB signaling pathway,rno04020:Calcium signaling pathway,rno04024:cAMP signaling pathway,rno04066:HIF-1 signaling pathway,rno04114:Oocyte meiosis,rno04217:Necroptosis,rno04261:Adrenergic signaling in cardiomyocytes,rno04310:Wnt signaling pathway,rno04360:Axon guidance,rno04713:Circadian entrainment,rno04720:Long-term potentiation,rno04722:Neurotrophin signaling pathway,rno04725:Choliner…	R-RNO-112314:Neurotransmitter receptors and postsynaptic signal transmission,R-RNO-112315:Transmission across Chemical Synapses,R-RNO-112316:Neuronal System,R-RNO-1280215:Cytokine Signaling in Immune system,R-RNO-162582:Signal Transduction,R-RNO-168256:Immune System,R-RNO-2262752:Cellular responses to stress,R-RNO-3371556:Cellular response to heat stress,R-RNO-3371571:HSF1-dependent transactivati…	WP375:Wnt signaling pathway,WP140:Myometrial relaxation and contraction pathways,	rno04012:ErbB signaling pathway,rno04020:Calcium signaling pathway,rno04024:cAMP signaling pathway,rno04066:HIF-1 signaling pathway,rno04114:Oocyte meiosis,rno04261:Adrenergic signaling in cardiomyocytes,rno04310:Wnt signaling pathway,rno04713:Circadian entrainment,rno04720:Long-term potentiation,rno04722:Neurotrophin signaling pathway,rno04725:Cholinergic synapse,rno04728:Dopaminergic synapse,rn…	Acetylation,Alternative splicing,ATP-binding,Calmodulin-binding,Cell membrane,Complete proteome,Kinase,Membrane,Nucleotide-binding,Nucleus,Phosphoprotein,Reference proteome,Sarcoplasmic reticulum,Serine/threonine-protein kinase,Transferase,	GO:0005634~nucleus,GO:0005737~cytoplasm,GO:0005829~cytosol,GO:0014704~intercalated disc,GO:0016020~membrane,GO:0016529~sarcoplasmic reticulum,GO:0030315~T-tubule,GO:0031594~neuromuscular junction,GO:0033017~sarcoplasmic reticulum membrane,GO:0034704~calcium channel complex,GO:0043025~neuronal cell body,GO:0043194~axon initial segment,GO:0043234~protein complex,GO:0048471~perinuclear region of cyt…
NM_053966	Lamc1	laminin, gamma 1 (Lamc1), mRNA	chr13:75622194-75749168	1.10456	0.0474904	0.448279	1.80074	0.279569	0.000393457	1.29148	0.0474904	0.12953	2.9437	0.448748	0.000568775	2.78493	0.460558	0.00073	1.21308	0.142087	0.735372	1.35238	0.0779284	0.00549699	2.44447	0.219793	0.00022638	3.56117	0.157866	0.000177818	0	1	0	1	1	0	0	1	1	rno04151:PI3K-Akt signaling pathway,rno04510:Focal adhesion,rno04512:ECM-receptor interaction,rno05020:Prion disease,rno05145:Toxoplasmosis,rno05146:Amoebiasis,rno05165:Human papillomavirus infection,rno05200:Pathways in cancer,rno05222:Small cell lung cancer,	R-RNO-1474244:Extracellular matrix organization,R-RNO-162582:Signal Transduction,R-RNO-3000157:Laminin interactions,R-RNO-381426:Regulation of Insulin-like Growth Factor (IGF) transport and uptake by Insulin-like Growth Factor Binding Proteins (IGFBPs),R-RNO-392499:Metabolism of proteins,R-RNO-597592:Post-translational protein modification,R-RNO-6806834:Signaling by MET,R-RNO-8874081:MET activate…	WP40:Inflammatory response pathway,WP188:Focal adhesion,	rno04151:PI3K-Akt signaling pathway,rno04510:Focal adhesion,rno04512:ECM-receptor interaction,rno05020:Prion diseases,rno05145:Toxoplasmosis,rno05146:Amoebiasis,rno05200:Pathways in cancer,rno05222:Small cell lung cancer,	Coiled coil,Complete proteome,Disulfide bond,Laminin EGF-like domain,Proteomics identification,Reference proteome,Repeat,Signal,	GO:0005578~proteinaceous extracellular matrix,GO:0005604~basement membrane,GO:0005605~basal lamina,GO:0005606~laminin-1 complex,GO:0031012~extracellular matrix,GO:0043259~laminin-10 complex,GO:0070062~extracellular exosome,
NM_021835	Jun	jun proto-oncogene (Jun), mRNA	chr5:117957729-117960823	1.10081	0.234913	0.459976	1.83459	0.22796	0.000393457	2.27601	0.234913	0.00199963	4.1308	0.90216	0.000568775	3.02097	0.401791	0.00073	1.53983	0.0814271	0.0325986	1.60497	0.237835	0.000662632	3.47425	0.55891	0.00022638	5.36118	0.268099	0.000177818	0	1	1	1	1	1	1	1	1	rno01522:Endocrine resistance,rno04010:MAPK signaling pathway,rno04012:ErbB signaling pathway,rno04024:cAMP signaling pathway,rno04137:Mitophagy - animal,rno04210:Apoptosis,rno04310:Wnt signaling pathway,rno04380:Osteoclast differentiation,rno04510:Focal adhesion,rno04530:Tight junction,rno04620:Toll-like receptor signaling pathway,rno04621:NOD-like receptor signaling pathway,rno04625:C-type lect…	R-RNO-1280215:Cytokine Signaling in Immune system,R-RNO-166016:Toll Like Receptor 4 (TLR4) Cascade,R-RNO-166058:MyD88:MAL(TIRAP) cascade initiated on plasma membrane,R-RNO-166166:MyD88-independent TLR4 cascade ,R-RNO-168138:Toll Like Receptor 9 (TLR9) Cascade,R-RNO-168142:Toll Like Receptor 10 (TLR10) Cascade,R-RNO-168164:Toll Like Receptor 3 (TLR3) Cascade,R-RNO-168176:Toll Like Receptor 5 (TLR5…	WP1293:Selenium metabolism selenoproteins,WP5057:Burn wound healing,WP358:MAPK signaling pathway,WP44:IL-5 signaling pathway,WP1290:Apoptosis,WP375:Wnt signaling pathway,WP140:Myometrial relaxation and contraction pathways,WP439:Insulin signaling,WP1309:Toll-like receptor signaling pathway,WP188:Focal adhesion,WP2376:Nuclear factor, erythroid-derived 2, like 2 signaling pathway,WP1279:Estrogen si…	rno04010:MAPK signaling pathway,rno04012:ErbB signaling pathway,rno04024:cAMP signaling pathway,rno04310:Wnt signaling pathway,rno04380:Osteoclast differentiation,rno04510:Focal adhesion,rno04620:Toll-like receptor signaling pathway,rno04660:T cell receptor signaling pathway,rno04662:B cell receptor signaling pathway,rno04668:TNF signaling pathway,rno04722:Neurotrophin signaling pathway,rno04912:…	Acetylation,Activator,Complete proteome,DNA-binding,Nucleus,Phosphoprotein,Proto-oncogene,Reference proteome,Transcription,Transcription regulation,Ubl conjugation,	GO:0000790~nuclear chromatin,GO:0005634~nucleus,GO:0005654~nucleoplasm,GO:0005667~transcription factor complex,GO:0005719~nuclear euchromatin,GO:0005829~cytosol,GO:0017053~transcriptional repressor complex,
NM_001277055	Ngf	nerve growth factor (beta polypeptide) (Ngf), mRNA	chr2:224316240-224369663	1.09885	0.326538	1	0.759494	0.075779	1	1.5539	0.326538	1	1.31016	0.795061	0.629213	0.914579	0.291087	0.894946	1.27612	0.491392	0.965177	1.46087	0.514389	0.220003	5.96747	1.56406	0.00022638	3.09665	2.26469	0.0167314	0	0	0	0	0	0	0	1	1	rno04010:MAPK signaling pathway,rno04014:Ras signaling pathway,rno04015:Rap1 signaling pathway,rno04020:Calcium signaling pathway,rno04060:Cytokine-cytokine receptor interaction,rno04151:PI3K-Akt signaling pathway,rno04210:Apoptosis,rno04722:Neurotrophin signaling pathway,rno04750:Inflammatory mediator regulation of TRP channels,	R-RNO-162582:Signal Transduction,R-RNO-166520:Signaling by NTRKs,R-RNO-167060:NGF processing,R-RNO-169893:Prolonged ERK activation events,R-RNO-170968:Frs2-mediated activation,R-RNO-170984:ARMS-mediated activation,R-RNO-177504:Retrograde neurotrophin signalling,R-RNO-187015:Activation of TRKA receptors,R-RNO-187037:Signaling by NTRK1 (TRKA),R-RNO-187042:TRKA activation by NGF,R-RNO-187687:Signall…	WP358:MAPK signaling pathway,WP397:ID signaling pathway,	rno04010:MAPK signaling pathway,rno04014:Ras signaling pathway,rno04015:Rap1 signaling pathway,rno04151:PI3K-Akt signaling pathway,rno04210:Apoptosis,rno04722:Neurotrophin signaling pathway,rno04750:Inflammatory mediator regulation of TRP channels,	Cleavage on pair of basic residues,Complete proteome,Disulfide bond,Glycoprotein,Growth factor,Metalloenzyme inhibitor,Metalloprotease inhibitor,Protease inhibitor,Reference proteome,Secreted,Signal,	GO:0005576~extracellular region,GO:0005615~extracellular space,GO:0005788~endoplasmic reticulum lumen,GO:0005796~Golgi lumen,GO:0016023~cytoplasmic, membrane-bounded vesicle,
NM_001277450; NM_019191	Smad2	SMAD family member 2 (Smad2), transcript variant 2, mRNA; SMAD family member 2 (Smad2), transcript variant 1, mRNA	chr18:71672981-71734983	1.08131	0.0739671	0.631787	1.30582	0.0832392	0.0441543	1.29087	0.0739671	0.250257	1.13829	0.092065	0.676819	1.08889	0.0400339	0.829357	0.870566	0.0261133	0.929078	1.86385	0.308371	0.000662632	1.47646	0.102331	0.00470054	1.99154	0.192053	0.000177818	0	0	0	0	0	0	1	0	1	rno04110:Cell cycle,rno04144:Endocytosis,rno04218:Cellular senescence,rno04350:TGF-beta signaling pathway,rno04371:Apelin signaling pathway,rno04390:Hippo signaling pathway,rno04550:Signaling pathways regulating pluripotency of stem cells,rno04659:Th17 cell differentiation,rno04926:Relaxin signaling pathway,rno04933:AGE-RAGE signaling pathway in diabetic complications,rno05142:Chagas disease,rno0…	R-RNO-1181150:Signaling by NODAL,R-RNO-1266738:Developmental Biology,R-RNO-1502540:Signaling by Activin,R-RNO-162582:Signal Transduction,R-RNO-170834:Signaling by TGF-beta Receptor Complex,R-RNO-212436:Generic Transcription Pathway,R-RNO-2173788:Downregulation of TGF-beta receptor signaling,R-RNO-2173789:TGF-beta receptor signaling activates SMADs,R-RNO-2173793:Transcriptional activity of SMAD2/S…	WP1968:Genetic alterations of lung cancer,	rno04068:FoxO signaling pathway,rno04110:Cell cycle,rno04144:Endocytosis,rno04350:TGF-beta signaling pathway,rno04390:Hippo signaling pathway,rno04520:Adherens junction,rno04550:Signaling pathways regulating pluripotency of stem cells,rno05142:Chagas disease (American trypanosomiasis),rno05166:HTLV-I infection,rno05200:Pathways in cancer,rno05210:Colorectal cancer,rno05212:Pancreatic cancer,rno05…	Acetylation,Complete proteome,Cytoplasm,DNA-binding,Metal-binding,Nucleus,Phosphoprotein,Proteomics identification,Reference proteome,Transcription,Transcription regulation,Ubl conjugation,Zinc,	GO:0000790~nuclear chromatin,GO:0005634~nucleus,GO:0005667~transcription factor complex,GO:0005737~cytoplasm,GO:0032444~activin responsive factor complex,GO:0043234~protein complex,GO:0071141~SMAD protein complex,GO:0071144~SMAD2-SMAD3 protein complex,
NM_031527	Ppp1ca	protein phosphatase 1, catalytic subunit, alpha isozyme (Ppp1ca), mRNA	chr1:226310603-226314221	1.07808	0.0525396	0.576698	0.792264	0.0294411	0.0471709	0.929133	0.0525396	0.78453	0.988828	0.163265	0.975487	0.878008	0.231579	0.70063	1.19313	0.257436	0.806728	0.94146	0.0828156	0.666113	0.854881	0.0774355	0.204299	0.613363	0.0965545	0.000177818	0	0	0	0	0	0	0	0	1	rno03015:mRNA surveillance pathway,rno04022:cGMP-PKG signaling pathway,rno04024:cAMP signaling pathway,rno04114:Oocyte meiosis,rno04218:Cellular senescence,rno04261:Adrenergic signaling in cardiomyocytes,rno04270:Vascular smooth muscle contraction,rno04390:Hippo signaling pathway,rno04510:Focal adhesion,rno04611:Platelet activation,rno04720:Long-term potentiation,rno04728:Dopaminergic synapse,rno…	R-RNO-111885:Opioid Signalling,R-RNO-162582:Signal Transduction,R-RNO-180024:DARPP-32 events,R-RNO-372790:Signaling by GPCR,R-RNO-388396:GPCR downstream signalling,R-RNO-418594:G alpha (i) signalling events,	0	rno03015:mRNA surveillance pathway,rno04022:cGMP-PKG signaling pathway,rno04024:cAMP signaling pathway,rno04114:Oocyte meiosis,rno04261:Adrenergic signaling in cardiomyocytes,rno04270:Vascular smooth muscle contraction,rno04390:Hippo signaling pathway,rno04510:Focal adhesion,rno04611:Platelet activation,rno04720:Long-term potentiation,rno04728:Dopaminergic synapse,rno04750:Inflammatory mediator r…	Acetylation,Biological rhythms,Carbohydrate metabolism,Cell cycle,Cell division,Complete proteome,Cytoplasm,Direct protein sequencing,Glycogen metabolism,Hydrolase,Manganese,Metal-binding,Nucleus,Phosphoprotein,Protein phosphatase,Proteomics identification,Reference proteome,	GO:0000164~protein phosphatase type 1 complex,GO:0000784~nuclear chromosome, telomeric region,GO:0005634~nucleus,GO:0005654~nucleoplasm,GO:0005730~nucleolus,GO:0005737~cytoplasm,GO:0005829~cytosol,GO:0005886~plasma membrane,GO:0005911~cell-cell junction,GO:0042587~glycogen granule,GO:0043005~neuron projection,GO:0043025~neuronal cell body,GO:0043197~dendritic spine,GO:0043204~perikaryon,GO:007006…
NM_016994	C3	complement component 3 (C3), mRNA	chr9:8728464-8754412	1.07637	0.623235	0.626333	2.17695	0.715878	0.000393457	1.66046	0.623235	0.00199963	2.96372	1.26086	0.000568775	2.44447	0.908915	0.00073	1.20592	0.154396	0.780234	3.39582	1.87634	0.000662632	2.83807	0.851972	0.00022638	2.58245	0.593752	0.000177818	0	1	1	1	1	0	1	1	1	rno04080:Neuroactive ligand-receptor interaction,rno04145:Phagosome,rno04610:Complement and coagulation cascades,rno04613:Neutrophil extracellular trap formation,rno04936:Alcoholic liver disease,rno05133:Pertussis,rno05134:Legionellosis,rno05140:Leishmaniasis,rno05142:Chagas disease,rno05150:Staphylococcus aureus infection,rno05152:Tuberculosis,rno05167:Kaposi sarcoma-associated herpesvirus infec…	R-RNO-1280218:Adaptive Immune System,R-RNO-162582:Signal Transduction,R-RNO-166658:Complement cascade,R-RNO-166663:Initial triggering of complement,R-RNO-168249:Innate Immune System,R-RNO-168256:Immune System,R-RNO-173736:Alternative complement activation,R-RNO-174577:Activation of C3 and C5,R-RNO-198933:Immunoregulatory interactions between a Lymphoid and a non-Lymphoid cell,R-RNO-372790:Signali…	WP547:Complement and coagulation cascades,	rno04145:Phagosome,rno04610:Complement and coagulation cascades,rno05133:Pertussis,rno05134:Legionellosis,rno05140:Leishmaniasis,rno05142:Chagas disease (American trypanosomiasis),rno05150:Staphylococcus aureus infection,rno05152:Tuberculosis,rno05168:Herpes simplex infection,rno05203:Viral carcinogenesis,rno05322:Systemic lupus erythematosus,	3D-structure,Chemotaxis,Cleavage on pair of basic residues,Complement alternate pathway,Complement pathway,Complete proteome,Direct protein sequencing,Disulfide bond,Fatty acid metabolism,Glycoprotein,Immunity,Inflammatory response,Innate immunity,Lipid metabolism,Phosphoprotein,Proteomics identification,Reference proteome,Secreted,Signal,Thioester bond,	GO:0005615~extracellular space,GO:0070062~extracellular exosome,GO:0072562~blood microparticle,
NM_053396	Adcy7	adenylate cyclase 7 (Adcy7), mRNA	chr19:30730188-30752411	1.04842	0.293419	0.83025	1.44063	0.389489	0.0245261	1.38961	0.293419	0.244892	2.18309	0.526251	0.00264305	2.50097	0.876023	0.00242057	0.672215	0.2362	0.40133	1.15095	0.241234	0.630124	3.40742	0.385634	0.00022638	3.95131	1.37169	0.000177818	0	0	0	1	1	0	0	1	1	rno00230:Purine metabolism,rno01100:Metabolic pathways,rno01522:Endocrine resistance,rno04015:Rap1 signaling pathway,rno04020:Calcium signaling pathway,rno04022:cGMP-PKG signaling pathway,rno04024:cAMP signaling pathway,rno04062:Chemokine signaling pathway,rno04072:Phospholipase D signaling pathway,rno04114:Oocyte meiosis,rno04211:Longevity regulating pathway,rno04213:Longevity regulating pathway…	R-RNO-111885:Opioid Signalling,R-RNO-111931:PKA-mediated phosphorylation of CREB,R-RNO-111933:Calmodulin induced events,R-RNO-111996:Ca-dependent events,R-RNO-111997:CaM pathway,R-RNO-112040:G-protein mediated events,R-RNO-112043:PLC beta mediated events,R-RNO-112314:Neurotransmitter receptors and postsynaptic signal transmission,R-RNO-112315:Transmission across Chemical Synapses,R-RNO-112316:Neu…	WP73:G protein signaling pathways,WP140:Myometrial relaxation and contraction pathways,	rno00230:Purine metabolism,rno04015:Rap1 signaling pathway,rno04020:Calcium signaling pathway,rno04022:cGMP-PKG signaling pathway,rno04024:cAMP signaling pathway,rno04062:Chemokine signaling pathway,rno04114:Oocyte meiosis,rno04261:Adrenergic signaling in cardiomyocytes,rno04270:Vascular smooth muscle contraction,rno04540:Gap junction,rno04611:Platelet activation,rno04713:Circadian entrainment,rn…	Complete proteome,Lyase,Membrane,Nucleotide-binding,Reference proteome,Transmembrane,Transmembrane helix,	GO:0005622~intracellular,GO:0005886~plasma membrane,GO:0016020~membrane,GO:0016021~integral component of membrane,
NM_001025757	Trpv3	transient receptor potential cation channel, subfamily V, member 3 (Trpv3), mRNA	chr10:59570473-59600221	1.03853	0.325863	1	1.7363	0.308972	1	0.923976	0.325863	1	1.64096	0.671498	0.201043	2.05099	0.964786	0.0897328	0.606273	0.235316	1	0.886386	0.245351	1	1.20372	0.42931	1	1.89713	0.188659	0.0112485	0	0	0	0	0	0	0	0	1	rno04750:Inflammatory mediator regulation of TRP channels,	R-RNO-2672351:Stimuli-sensing channels,R-RNO-3295583:TRP channels,R-RNO-382551:Transport of small molecules,R-RNO-983712:Ion channel transport,	0	rno04750:Inflammatory mediator regulation of TRP channels,	ANK repeat,Complete proteome,Membrane,Reference proteome,Repeat,Transmembrane,Transmembrane helix,	GO:0005887~integral component of plasma membrane,GO:0016020~membrane,GO:0016021~integral component of membrane,GO:0043235~receptor complex,
NM_012518	Calm3	calmodulin 3 (Calm3), mRNA	chr1:80092077-80099186	1.02001	0.0922894	0.897488	0.775108	0.0340668	0.0286922	0.895918	0.0922894	0.639308	0.575362	0.0624482	0.00825836	0.563838	0.0947522	0.0158053	1.00325	0.138594	0.998187	0.871846	0.0504935	0.255978	0.637355	0.0839707	0.00022638	0.466571	0.0572427	0.000177818	0	0	0	1	1	0	0	1	1	rno04014:Ras signaling pathway,rno04015:Rap1 signaling pathway,rno04020:Calcium signaling pathway,rno04022:cGMP-PKG signaling pathway,rno04024:cAMP signaling pathway,rno04070:Phosphatidylinositol signaling system,rno04114:Oocyte meiosis,rno04218:Cellular senescence,rno04261:Adrenergic signaling in cardiomyocytes,rno04270:Vascular smooth muscle contraction,rno04371:Apelin signaling pathway,rno0462…	R-RNO-109582:Hemostasis,R-RNO-111885:Opioid Signalling,R-RNO-111931:PKA-mediated phosphorylation of CREB,R-RNO-111932:CaMK IV-mediated phosphorylation of CREB,R-RNO-111933:Calmodulin induced events,R-RNO-111957:Cam-PDE 1 activation,R-RNO-111996:Ca-dependent events,R-RNO-111997:CaM pathway,R-RNO-112040:G-protein mediated events,R-RNO-112043:PLC beta mediated events,R-RNO-112314:Neurotransmitter re…	WP160:Glycogen metabolism,WP3887:Angiotensin II signaling (acute) in thick ascending limbs,	rno04014:Ras signaling pathway,rno04015:Rap1 signaling pathway,rno04020:Calcium signaling pathway,rno04022:cGMP-PKG signaling pathway,rno04024:cAMP signaling pathway,rno04070:Phosphatidylinositol signaling system,rno04114:Oocyte meiosis,rno04261:Adrenergic signaling in cardiomyocytes,rno04270:Vascular smooth muscle contraction,rno04713:Circadian entrainment,rno04720:Long-term potentiation,rno0472…	3D-structure,Acetylation,Calcium,Complete proteome,Cytoplasm,Cytoskeleton,Direct protein sequencing,Isopeptide bond,Metal-binding,Methylation,Phosphoprotein,Reference proteome,Repeat,Ubl conjugation,	GO:0000922~spindle pole,GO:0005634~nucleus,GO:0005737~cytoplasm,GO:0005813~centrosome,GO:0005829~cytosol,GO:0005876~spindle microtubule,GO:0005886~plasma membrane,GO:0008076~voltage-gated potassium channel complex,GO:0030017~sarcomere,GO:0030426~growth cone,GO:0031982~vesicle,GO:0034704~calcium channel complex,GO:0043005~neuron projection,GO:0070062~extracellular exosome,
NM_001106834	Rora	RAR-related orphan receptor A	chr8:79195917-79934499	1	1	1	1	1	1	1	1	1	0.65345	0.221624	0.224725	0.785781	0.293476	0.612637	0.611111	0.180755	0.309701	1.97202	0.413903	0.00585987	1.32392	0.438275	0.204278	2.10118	0.461333	0.0082343	0	0	0	0	0	0	1	0	1	rno04659:Th17 cell differentiation,rno04710:Circadian rhythm,rno05017:Spinocerebellar ataxia,rno05321:Inflammatory bowel disease,	R-RNO-212436:Generic Transcription Pathway,R-RNO-2990846:SUMOylation,R-RNO-3108232:SUMO E3 ligases SUMOylate target proteins,R-RNO-383280:Nuclear Receptor transcription pathway,R-RNO-392499:Metabolism of proteins,R-RNO-4090294:SUMOylation of intracellular receptors,R-RNO-597592:Post-translational protein modification,R-RNO-73857:RNA Polymerase II Transcription,R-RNO-74160:Gene expression (Transcr…	WP155:Adipogenesis,WP217:Nuclear receptors,	#N/A	#N/A	#N/A
NM_001106980	Adcy9	ADCY9 - Adenylate cyclase type 9	chr10:10152944-10164223	1	1	1	1	1	1	1	1	1	0.711467	0.109936	0.215878	0.721445	0.131337	0.300601	1.15772	0.194186	0.936634	1.001	0.180145	0.993151	0.535671	0.161536	0.00022638	0.580511	0.117046	0.000637444	0	0	0	0	0	0	0	1	1	rno00230:Purine metabolism,rno01100:Metabolic pathways,rno01522:Endocrine resistance,rno04015:Rap1 signaling pathway,rno04020:Calcium signaling pathway,rno04022:cGMP-PKG signaling pathway,rno04024:cAMP signaling pathway,rno04062:Chemokine signaling pathway,rno04072:Phospholipase D signaling pathway,rno04114:Oocyte meiosis,rno04211:Longevity regulating pathway,rno04213:Longevity regulating pathway…	R-RNO-111885:Opioid Signalling,R-RNO-111931:PKA-mediated phosphorylation of CREB,R-RNO-111933:Calmodulin induced events,R-RNO-111996:Ca-dependent events,R-RNO-111997:CaM pathway,R-RNO-112040:G-protein mediated events,R-RNO-112043:PLC beta mediated events,R-RNO-112314:Neurotransmitter receptors and postsynaptic signal transmission,R-RNO-112315:Transmission across Chemical Synapses,R-RNO-112316:Neu…	WP73:G protein signaling pathways,WP140:Myometrial relaxation and contraction pathways,	#N/A	#N/A	#N/A
NM_001276711	Nfkb1	nuclear factor of kappa light polypeptide gene enhancer in B-cells 1 (Nfkb1), mRNA	chr2:259330376-259444869	0.997357	0.193225	0.985406	1.35511	0.0525312	0.0130165	1.43444	0.193225	0.0339937	1.79173	0.165253	0.00650636	1.79616	0.226608	0.0117437	1.15348	0.134312	0.908123	1.5843	0.149815	0.000662632	1.61518	0.0995131	0.00022638	1.786	0.10141	0.000177818	0	0	0	1	1	0	1	1	1	rno01523:Antifolate resistance,rno04010:MAPK signaling pathway,rno04014:Ras signaling pathway,rno04024:cAMP signaling pathway,rno04062:Chemokine signaling pathway,rno04064:NF-kappa B signaling pathway,rno04066:HIF-1 signaling pathway,rno04071:Sphingolipid signaling pathway,rno04151:PI3K-Akt signaling pathway,rno04210:Apoptosis,rno04211:Longevity regulating pathway,rno04218:Cellular senescence,rno…	0	WP173:Oxidative stress response,WP457:TNF-alpha NF-kB signaling pathway,WP319:IL-3 signaling pathway,WP1293:Selenium metabolism selenoproteins,WP355:IL-1 signaling pathway,WP358:MAPK signaling pathway,WP44:IL-5 signaling pathway,WP1290:Apoptosis,WP487:Apoptosis modulation by HSP70,WP140:Myometrial relaxation and contraction pathways,WP1309:Toll-like receptor signaling pathway,WP1487:TNF-alpha and…	rno04010:MAPK signaling pathway,rno04014:Ras signaling pathway,rno04024:cAMP signaling pathway,rno04062:Chemokine signaling pathway,rno04064:NF-kappa B signaling pathway,rno04066:HIF-1 signaling pathway,rno04071:Sphingolipid signaling pathway,rno04151:PI3K-Akt signaling pathway,rno04210:Apoptosis,rno04380:Osteoclast differentiation,rno04620:Toll-like receptor signaling pathway,rno04621:NOD-like r…	Activator,ANK repeat,Complete proteome,Cytoplasm,DNA-binding,Hydroxylation,Nucleus,Phosphoprotein,Proteomics identification,Reference proteome,Repeat,Transcription,Transcription regulation,	GO:0005634~nucleus,GO:0005654~nucleoplasm,GO:0005737~cytoplasm,GO:0005739~mitochondrion,GO:0005829~cytosol,GO:0033256~I-kappaB/NF-kappaB complex,GO:0043005~neuron projection,GO:0043234~protein complex,
NM_001013062	Thbs1	thrombospondin 1 (Thbs1), mRNA	chr3:116411044-116422101	0.989577	1.56411	0.962084	4.34089	0.750904	0.000393457	2.85615	1.56411	0.00199963	6.19035	1.39763	0.000568775	6.16978	1.355	0.00073	0.850344	0.278204	0.96167	2.06672	0.984259	0.000662632	18.5389	10.5165	0.00022638	24.3583	9.15827	0.000177818	0	1	1	1	1	0	1	1	1	rno04015:Rap1 signaling pathway,rno04115:p53 signaling pathway,rno04145:Phagosome,rno04151:PI3K-Akt signaling pathway,rno04350:TGF-beta signaling pathway,rno04510:Focal adhesion,rno04512:ECM-receptor interaction,rno05144:Malaria,rno05165:Human papillomavirus infection,rno05205:Proteoglycans in cancer,rno05206:MicroRNAs in cancer,rno05219:Bladder cancer,	0	WP40:Inflammatory response pathway,WP188:Focal adhesion,	rno04015:Rap1 signaling pathway,rno04115:p53 signaling pathway,rno04145:Phagosome,rno04151:PI3K-Akt signaling pathway,rno04350:TGF-beta signaling pathway,rno04510:Focal adhesion,rno04512:ECM-receptor interaction,rno05144:Malaria,rno05205:Proteoglycans in cancer,rno05206:MicroRNAs in cancer,rno05219:Bladder cancer,	Complete proteome,Disulfide bond,Proteomics identification,Reference proteome,Repeat,Signal,	GO:0005577~fibrinogen complex,GO:0005615~extracellular space,GO:0005737~cytoplasm,GO:0005783~endoplasmic reticulum,GO:0009897~external side of plasma membrane,GO:0009986~cell surface,GO:0016529~sarcoplasmic reticulum,GO:0030141~secretory granule,GO:0031012~extracellular matrix,GO:0031091~platelet alpha granule,GO:0070062~extracellular exosome,
NM_017187	Hmgb2	high mobility group box 2 (Hmgb2), mRNA	chr16:35886763-35889338	0.976325	0.169298	0.905766	1.90678	0.221268	0.000393457	1.63516	0.169298	0.0100781	1.57298	0.411336	0.0819076	1.39734	0.230011	0.271017	1.06868	0.132497	0.998187	1.42539	0.22205	0.0518282	1.95251	0.18531	0.00022638	2.84146	0.475971	0.000177818	0	1	1	0	0	0	0	1	1	0	R-RNO-109581:Apoptosis,R-RNO-140342:Apoptosis induced DNA fragmentation,R-RNO-5357801:Programmed Cell Death,R-RNO-75153:Apoptotic execution phase,	0	0	Acetylation,Chemotaxis,Chromosome,Complete proteome,Cytoplasm,Disulfide bond,DNA recombination,DNA-binding,Immunity,Inflammatory response,Innate immunity,Nucleus,Phosphoprotein,Reference proteome,Repeat,Secreted,Transcription,Transcription regulation,	GO:0000790~nuclear chromatin,GO:0000793~condensed chromosome,GO:0005615~extracellular space,GO:0005623~cell,GO:0005634~nucleus,GO:0005730~nucleolus,GO:0005737~cytoplasm,GO:0043234~protein complex,GO:0048471~perinuclear region of cytoplasm,
NM_013174	Tgfb3	transforming growth factor, beta 3 (Tgfb3), mRNA	chr6:119222051-119243828	0.953978	0.201132	0.83699	1.08463	0.0863129	0.685983	1.15516	0.201132	0.709069	1.38155	0.282707	0.262329	1.47325	0.219976	0.232074	0.904553	0.221366	0.989065	0.707487	0.0526778	0.0813141	3.64409	1.3098	0.00022638	1.95858	0.499429	0.000336763	0	0	0	0	0	0	0	1	1	rno04010:MAPK signaling pathway,rno04060:Cytokine-cytokine receptor interaction,rno04068:FoxO signaling pathway,rno04110:Cell cycle,rno04218:Cellular senescence,rno04350:TGF-beta signaling pathway,rno04390:Hippo signaling pathway,rno04933:AGE-RAGE signaling pathway in diabetic complications,rno05140:Leishmaniasis,rno05142:Chagas disease,rno05144:Malaria,rno05145:Toxoplasmosis,rno05146:Amoebiasis,…	R-RNO-109582:Hemostasis,R-RNO-114608:Platelet degranulation ,R-RNO-1474244:Extracellular matrix organization,R-RNO-1566948:Elastic fibre formation,R-RNO-162582:Signal Transduction,R-RNO-170834:Signaling by TGF-beta Receptor Complex,R-RNO-2129379:Molecules associated with elastic fibres,R-RNO-2173789:TGF-beta receptor signaling activates SMADs,R-RNO-76002:Platelet activation, signaling and aggrega…	WP358:MAPK signaling pathway,	rno04010:MAPK signaling pathway,rno04060:Cytokine-cytokine receptor interaction,rno04068:FoxO signaling pathway,rno04110:Cell cycle,rno04144:Endocytosis,rno04350:TGF-beta signaling pathway,rno04390:Hippo signaling pathway,rno05140:Leishmaniasis,rno05142:Chagas disease (American trypanosomiasis),rno05144:Malaria,rno05145:Toxoplasmosis,rno05146:Amoebiasis,rno05152:Tuberculosis,rno05161:Hepatitis B,…	Cleavage on pair of basic residues,Complete proteome,Disulfide bond,Glycoprotein,Growth factor,Mitogen,Reference proteome,Secreted,Signal,	GO:0005578~proteinaceous extracellular matrix,GO:0005615~extracellular space,GO:0005634~nucleus,GO:0005737~cytoplasm,GO:0009986~cell surface,GO:0030141~secretory granule,GO:0030315~T-tubule,GO:0031012~extracellular matrix,GO:0043025~neuronal cell body,
NM_001077645	Prkacb	protein kinase, cAMP dependent, catalytic, beta (Prkacb), mRNA	chr2:271132405-271218985	0.946454	0.0847842	0.692963	1.01702	0.0723842	0.918589	0.995155	0.0847842	0.990255	0.50623	0.115137	0.00147371	0.555079	0.125149	0.00939542	0.898794	0.0759221	0.955889	0.886161	0.0947236	0.339504	0.651361	0.0896922	0.00061643	0.662719	0.111231	0.000336763	0	0	0	1	1	0	0	1	1	rno01522:Endocrine resistance,rno04010:MAPK signaling pathway,rno04014:Ras signaling pathway,rno04020:Calcium signaling pathway,rno04024:cAMP signaling pathway,rno04062:Chemokine signaling pathway,rno04114:Oocyte meiosis,rno04140:Autophagy - animal,rno04211:Longevity regulating pathway,rno04213:Longevity regulating pathway - multiple species,rno04261:Adrenergic signaling in cardiomyocytes,rno0427…	R-RNO-109582:Hemostasis,R-RNO-111885:Opioid Signalling,R-RNO-111931:PKA-mediated phosphorylation of CREB,R-RNO-111933:Calmodulin induced events,R-RNO-111996:Ca-dependent events,R-RNO-111997:CaM pathway,R-RNO-112040:G-protein mediated events,R-RNO-112043:PLC beta mediated events,R-RNO-112314:Neurotransmitter receptors and postsynaptic signal transmission,R-RNO-112315:Transmission across Chemical S…	WP73:G protein signaling pathways,WP358:MAPK signaling pathway,WP140:Myometrial relaxation and contraction pathways,	rno04010:MAPK signaling pathway,rno04014:Ras signaling pathway,rno04020:Calcium signaling pathway,rno04024:cAMP signaling pathway,rno04062:Chemokine signaling pathway,rno04114:Oocyte meiosis,rno04261:Adrenergic signaling in cardiomyocytes,rno04270:Vascular smooth muscle contraction,rno04310:Wnt signaling pathway,rno04340:Hedgehog signaling pathway,rno04540:Gap junction,rno04611:Platelet activatio…	ATP-binding,cAMP,Cell membrane,Complete proteome,Cytoplasm,Direct protein sequencing,Kinase,Lipoprotein,Membrane,Myristate,Nucleotide-binding,Nucleus,Phosphoprotein,Reference proteome,Serine/threonine-protein kinase,Transferase,	GO:0005634~nucleus,GO:0005737~cytoplasm,GO:0005813~centrosome,GO:0005829~cytosol,GO:0005886~plasma membrane,GO:0005952~cAMP-dependent protein kinase complex,GO:0048471~perinuclear region of cytoplasm,GO:0070062~extracellular exosome,GO:0097546~ciliary base,
NM_199267	Rela	v-rel avian reticuloendotheliosis viral oncogene homolog A (Rela), mRNA	chr1:227928091-227938571	0.941369	0.0861886	0.686409	1.54087	0.176429	0.000393457	1.35902	0.0861886	0.0728979	2.244	0.278382	0.000568775	2.17873	0.263023	0.00073	1.08053	0.106613	0.988819	1.50307	0.0359515	0.00267759	1.67063	0.0875574	0.00022638	2.00422	0.107074	0.000177818	0	1	0	1	1	0	1	1	1	rno01523:Antifolate resistance,rno04010:MAPK signaling pathway,rno04014:Ras signaling pathway,rno04024:cAMP signaling pathway,rno04062:Chemokine signaling pathway,rno04064:NF-kappa B signaling pathway,rno04066:HIF-1 signaling pathway,rno04071:Sphingolipid signaling pathway,rno04137:Mitophagy - animal,rno04151:PI3K-Akt signaling pathway,rno04210:Apoptosis,rno04211:Longevity regulating pathway,rno0…	R-RNO-1168372:Downstream signaling events of B Cell Receptor (BCR),R-RNO-1169091:Activation of NF-kappaB in B cells,R-RNO-1280215:Cytokine Signaling in Immune system,R-RNO-1280218:Adaptive Immune System,R-RNO-1606322:ZBP1(DAI) mediated induction of type I IFNs,R-RNO-166016:Toll Like Receptor 4 (TLR4) Cascade,R-RNO-166058:MyD88:MAL(TIRAP) cascade initiated on plasma membrane,R-RNO-166166:MyD88-ind…	WP457:TNF-alpha NF-kB signaling pathway,WP1293:Selenium metabolism selenoproteins,WP355:IL-1 signaling pathway,WP358:MAPK signaling pathway,WP1290:Apoptosis,WP1309:Toll-like receptor signaling pathway,WP1487:TNF-alpha and mucus production in lung epythelium,WP1294:Nod-like receptor (NLR) signaling pathway,WP1278:EBV LMP1 signaling,WP569:IL-2 signaling pathway,WP397:ID signaling pathway,WP376:Reni…	rno04010:MAPK signaling pathway,rno04014:Ras signaling pathway,rno04024:cAMP signaling pathway,rno04062:Chemokine signaling pathway,rno04064:NF-kappa B signaling pathway,rno04066:HIF-1 signaling pathway,rno04071:Sphingolipid signaling pathway,rno04151:PI3K-Akt signaling pathway,rno04210:Apoptosis,rno04380:Osteoclast differentiation,rno04620:Toll-like receptor signaling pathway,rno04621:NOD-like r…	Complete proteome,Proteomics identification,Reference proteome,	GO:0000790~nuclear chromatin,GO:0005634~nucleus,GO:0005667~transcription factor complex,GO:0005737~cytoplasm,GO:0005829~cytosol,GO:0033256~I-kappaB/NF-kappaB complex,GO:0043234~protein complex,GO:0071159~NF-kappaB complex,
NM_001008767	Txnip	thioredoxin interacting protein (Txnip), mRNA	chr2:218170101-218173902	0.939044	0.132849	0.65387	0.98789	0.119697	0.941656	0.982338	0.132849	0.960478	1.12895	0.24513	0.661424	1.42873	0.303964	0.157392	0.791714	0.122806	0.551119	0.97558	0.163902	0.879738	0.595985	0.105414	0.00022638	1.22596	0.241157	0.0746017	0	0	0	0	0	0	0	1	0	rno04621:NOD-like receptor signaling pathway,	R-RNO-168249:Innate Immune System,R-RNO-168256:Immune System,R-RNO-168643:Nucleotide-binding domain, leucine rich repeat containing receptor (NLR) signaling pathways,R-RNO-622312:Inflammasomes,R-RNO-844456:The NLRP3 inflammasome,	0	0	Cell cycle,Complete proteome,Cytoplasm,Disulfide bond,Isopeptide bond,Phosphoprotein,Reference proteome,Transcription,Transcription regulation,Tumor suppressor,Ubl conjugation,	GO:0005634~nucleus,GO:0005737~cytoplasm,GO:0005758~mitochondrial intermembrane space,
NM_019318	Maf	v-maf avian musculoaponeurotic fibrosarcoma oncogene homolog (Maf), mRNA	chr19:58997782-58999727	0.927744	0.11747	0.709176	1.18566	0.203348	0.307091	0.899607	0.11747	0.767844	0.951677	0.292528	0.891205	0.964135	0.263662	0.931618	1.0289	0.19841	0.998187	1.19013	0.560797	0.243514	0.633564	0.101789	0.00226624	0.422974	0.0456696	0.000177818	0	0	0	0	0	0	0	1	1	rno04658:Th1 and Th2 cell differentiation,rno05202:Transcriptional misregulation in cancer,rno05321:Inflammatory bowel disease,	0	WP1280:Transcriptional activation by Nfe2l2 in response to phytochemicals,	rno05202:Transcriptional misregulation in cancer,rno05321:Inflammatory bowel disease (IBD),	Activator,Coiled coil,Complete proteome,DNA-binding,Isopeptide bond,Nucleus,Proto-oncogene,Reference proteome,Repressor,Transcription,Transcription regulation,Tumor suppressor,Ubl conjugation,	GO:0005634~nucleus,GO:0005737~cytoplasm,
NM_017255	P2ry2	purinergic receptor P2Y, G-protein coupled, 2 (P2ry2), mRNA	chr1:172227725-172241918	0.880757	0.200242	0.553072	1.12429	0.110942	0.57825	1.25574	0.200242	0.526751	2.58107	0.837727	0.00188208	2.72095	0.309578	0.00134743	1.18899	0.231606	0.969577	1.69375	0.493442	0.0878497	2.34778	0.606764	0.00113878	2.39393	0.55279	0.000177818	0	0	0	1	1	0	0	1	1	rno04080:Neuroactive ligand-receptor interaction,rno04750:Inflammatory mediator regulation of TRP channels,	R-RNO-162582:Signal Transduction,R-RNO-372790:Signaling by GPCR,R-RNO-373076:Class A/1 (Rhodopsin-like receptors),R-RNO-388396:GPCR downstream signalling,R-RNO-392499:Metabolism of proteins,R-RNO-416476:G alpha (q) signalling events,R-RNO-417957:P2Y receptors,R-RNO-418038:Nucleotide-like (purinergic) receptors,R-RNO-500792:GPCR ligand binding,R-RNO-5683826:Surfactant metabolism,	WP502:Nucleotide GPCRs,WP473:GPCRs, class A rhodopsin-like,	rno04080:Neuroactive ligand-receptor interaction,rno04750:Inflammatory mediator regulation of TRP channels,	Cell membrane,Complete proteome,Disulfide bond,G-protein coupled receptor,Glycoprotein,Membrane,Receptor,Reference proteome,Transducer,Transmembrane,Transmembrane helix,	GO:0005739~mitochondrion,GO:0005764~lysosome,GO:0005769~early endosome,GO:0016021~integral component of membrane,GO:0016323~basolateral plasma membrane,GO:0016324~apical plasma membrane,
NM_001082477; NM_001082478; NM_001082479; NM_178866	Igf1	no definition; no definition; insulin-like growth factor 1 (Igf1), transcript variant 4, mRNA; insulin-like growth factor 1 (Igf1), transcript variant 2, mRNA	chr7:28528239-28602541	0.874788	0.264042	0.637183	1.20659	0.158736	0.481617	1.22792	0.264042	0.661701	1.30625	0.278589	0.459506	1.75229	0.293114	0.134138	0.69052	0.125732	0.700201	1.98585	0.604551	0.00515619	2.50443	0.434125	0.00022638	1.19218	0.202043	0.514508	0	0	0	0	0	0	1	1	0	rno01521:EGFR tyrosine kinase inhibitor resistance,rno01522:Endocrine resistance,rno04010:MAPK signaling pathway,rno04014:Ras signaling pathway,rno04015:Rap1 signaling pathway,rno04066:HIF-1 signaling pathway,rno04068:FoxO signaling pathway,rno04114:Oocyte meiosis,rno04115:p53 signaling pathway,rno04150:mTOR signaling pathway,rno04151:PI3K-Akt signaling pathway,rno04152:AMPK signaling pathway,rno…	R-RNO-109582:Hemostasis,R-RNO-114608:Platelet degranulation ,R-RNO-162582:Signal Transduction,R-RNO-2404192:Signaling by Type 1 Insulin-like Growth Factor 1 Receptor (IGF1R),R-RNO-2428924:IGF1R signaling cascade,R-RNO-2428928:IRS-related events triggered by IGF1R,R-RNO-2428933:SHC-related events triggered by IGF1R,R-RNO-2980736:Peptide hormone metabolism,R-RNO-381426:Regulation of Insulin-like Gr…	WP155:Adipogenesis,WP655:p53 pathway,WP5057:Burn wound healing,WP1290:Apoptosis,WP656:p53 signal pathway,WP188:Focal adhesion,WP397:ID signaling pathway,	#N/A	#N/A	#N/A
NM_019143	Fn1	no definition	chr9:78674438-78743407	0.860648	0.174694	0.225797	2.84094	0.779629	0.000393457	1.71413	0.174694	0.00199963	4.84353	1.50284	0.000568775	3.69786	1.14672	0.00073	1.88436	0.244993	0.00615652	2.16024	0.297878	0.000662632	2.31818	0.443644	0.00022638	3.4492	0.287254	0.000177818	0	1	1	1	1	1	1	1	1	rno04151:PI3K-Akt signaling pathway,rno04510:Focal adhesion,rno04512:ECM-receptor interaction,rno04810:Regulation of actin cytoskeleton,rno04933:AGE-RAGE signaling pathway in diabetic complications,rno05100:Bacterial invasion of epithelial cells,rno05135:Yersinia infection,rno05146:Amoebiasis,rno05165:Human papillomavirus infection,rno05200:Pathways in cancer,rno05205:Proteoglycans in cancer,rno0…	0	WP40:Inflammatory response pathway,WP351:Regulation of actin cytoskeleton,WP188:Focal adhesion,	rno04151:PI3K-Akt signaling pathway,rno04510:Focal adhesion,rno04512:ECM-receptor interaction,rno04810:Regulation of actin cytoskeleton,rno05100:Bacterial invasion of epithelial cells,rno05146:Amoebiasis,rno05200:Pathways in cancer,rno05205:Proteoglycans in cancer,rno05222:Small cell lung cancer,	Acute phase,Alternative splicing,Angiogenesis,Cell adhesion,Cell shape,Complete proteome,Direct protein sequencing,Disulfide bond,Extracellular matrix,Glycoprotein,Heparin-binding,Isopeptide bond,Phosphoprotein,Proteomics identification,Reference proteome,Repeat,Secreted,Signal,Sulfation,	GO:0005576~extracellular region,GO:0005577~fibrinogen complex,GO:0005578~proteinaceous extracellular matrix,GO:0005604~basement membrane,GO:0005605~basal lamina,GO:0005615~extracellular space,GO:0005793~endoplasmic reticulum-Golgi intermediate compartment,GO:0016324~apical plasma membrane,GO:0031012~extracellular matrix,GO:0070062~extracellular exosome,GO:0072562~blood microparticle,
NM_001191609	Lama5	laminin, alpha 5 (Lama5), mRNA	chr3:181517511-181565641	0.857753	0.105358	0.256471	1.54059	0.195703	0.00104443	1.30155	0.105358	0.165792	2.45454	0.201029	0.000568775	3.05328	0.563579	0.00073	1.00712	0.20142	0.998187	1.19156	0.116134	0.252175	1.9408	0.330871	0.00022638	3.29076	0.486179	0.000177818	0	1	0	1	1	0	0	1	1	rno04151:PI3K-Akt signaling pathway,rno04510:Focal adhesion,rno04512:ECM-receptor interaction,rno05145:Toxoplasmosis,rno05146:Amoebiasis,rno05165:Human papillomavirus infection,rno05200:Pathways in cancer,rno05222:Small cell lung cancer,	R-RNO-1474244:Extracellular matrix organization,R-RNO-162582:Signal Transduction,R-RNO-3000157:Laminin interactions,R-RNO-6806834:Signaling by MET,R-RNO-8874081:MET activates PTK2 signaling,R-RNO-8875878:MET promotes cell motility,R-RNO-9006934:Signaling by Receptor Tyrosine Kinases,	WP40:Inflammatory response pathway,WP188:Focal adhesion,	rno04151:PI3K-Akt signaling pathway,rno04510:Focal adhesion,rno04512:ECM-receptor interaction,rno05145:Toxoplasmosis,rno05146:Amoebiasis,rno05200:Pathways in cancer,rno05222:Small cell lung cancer,	Coiled coil,Complete proteome,Disulfide bond,Laminin EGF-like domain,Proteomics identification,Reference proteome,Repeat,Signal,	GO:0005578~proteinaceous extracellular matrix,GO:0005604~basement membrane,GO:0005605~basal lamina,GO:0005610~laminin-5 complex,GO:0005615~extracellular space,GO:0005634~nucleus,GO:0031012~extracellular matrix,GO:0043259~laminin-10 complex,GO:0070062~extracellular exosome,
NM_175766	Cyp2j3	no definition	chr5:119143619-119167902	0.844479	0.151153	0.27142	0.700199	0.0302734	0.0055598	1.03854	0.151153	0.925718	0.532209	0.0906648	0.00876461	0.567346	0.0868102	0.0385447	0.779682	0.0982308	0.589766	0.988138	0.10875	0.957572	0.365593	0.13998	0.00022638	0.493879	0.0868246	0.000177818	0	0	0	1	1	0	0	1	1	rno00590:Arachidonic acid metabolism,rno00591:Linoleic acid metabolism,rno01100:Metabolic pathways,rno04726:Serotonergic synapse,rno04750:Inflammatory mediator regulation of TRP channels,rno04913:Ovarian steroidogenesis,rno05417:Lipid and atherosclerosis,	0	0	rno00590:Arachidonic acid metabolism,rno00591:Linoleic acid metabolism,rno01100:Metabolic pathways,rno04726:Serotonergic synapse,rno04750:Inflammatory mediator regulation of TRP channels,rno04913:Ovarian steroidogenesis,	Complete proteome,Endoplasmic reticulum,Heme,Iron,Membrane,Metal-binding,Microsome,Monooxygenase,NADP,Oxidoreductase,Reference proteome,	GO:0005789~endoplasmic reticulum membrane,GO:0031090~organelle membrane,
NM_019156	Vtn	vitronectin (Vtn), mRNA	chr10:65872579-65875660	0.819809	0.0732296	0.212314	0.50212	0.0430914	0.000393457	0.768789	0.0732296	0.234803	0.684038	0.228557	0.143548	1.07988	0.389158	0.859186	1.16293	0.206889	0.933843	0.868185	0.16615	0.360963	0.305692	0.0970997	0.00022638	0.306547	0.0528047	0.000177818	0	1	0	0	0	0	0	1	1	rno04151:PI3K-Akt signaling pathway,rno04510:Focal adhesion,rno04512:ECM-receptor interaction,rno04610:Complement and coagulation cascades,rno05165:Human papillomavirus infection,rno05205:Proteoglycans in cancer,	0	WP40:Inflammatory response pathway,WP188:Focal adhesion,	rno04151:PI3K-Akt signaling pathway,rno04510:Focal adhesion,rno04512:ECM-receptor interaction,rno05205:Proteoglycans in cancer,	Complete proteome,Proteomics identification,Reference proteome,Signal,	GO:0005578~proteinaceous extracellular matrix,GO:0005604~basement membrane,GO:0005615~extracellular space,GO:0005737~cytoplasm,GO:0005796~Golgi lumen,GO:0031012~extracellular matrix,GO:0048237~rough endoplasmic reticulum lumen,GO:0070062~extracellular exosome,GO:0072562~blood microparticle,
NM_001077671	Zc3h12a	zinc finger CCCH type containing 12A (Zc3h12a), mRNA	chr5:146878970-146887760	0.814473	0.39073	0.383343	1.3372	0.108786	0.211265	2.78325	0.39073	0.00366034	3.8896	0.632383	0.000568775	4.19052	1.13655	0.00073	0.789493	0.25998	1	2.3594	0.0717642	0.00221354	3.03162	1.26125	0.00022638	5.77263	1.04426	0.000177818	0	0	1	1	1	0	1	1	1	#N/A	#N/A	#N/A	0	Angiogenesis,Apoptosis,Complete proteome,Cytoplasm,Developmental protein,Differentiation,DNA damage,DNA-binding,Endonuclease,Endoplasmic reticulum,Hydrolase,Immunity,Inflammatory response,Magnesium,Membrane,Metal-binding,Neurogenesis,Nuclease,Nucleus,Phosphoprotein,Reference proteome,RNA-binding,Stress response,Ubl conjugation,Zinc,Zinc-finger,	GO:0000932~cytoplasmic mRNA processing body,GO:0005634~nucleus,GO:0005654~nucleoplasm,GO:0005737~cytoplasm,GO:0005791~rough endoplasmic reticulum,GO:0005856~cytoskeleton,GO:0005886~plasma membrane,GO:0030867~rough endoplasmic reticulum membrane,GO:0042406~extrinsic component of endoplasmic reticulum membrane,GO:0043234~protein complex,
NM_001107678	Dhx36	DEAH (Asp-Glu-Ala-His) box polypeptide 36 (Dhx36), mRNA	chr2:172178849-172217986	0.806048	0.0731359	0.0776023	1.153	0.0701369	0.269468	1.15212	0.0731359	0.519892	0.589421	0.190378	0.0210045	0.680406	0.231133	0.156778	0.706984	0.11331	0.176449	1.04936	0.0692997	0.755933	1.2639	0.143847	0.0633585	1.30886	0.104531	0.0154038	0	0	0	1	0	0	0	0	0	rno03018:RNA degradation,	R-RNO-168249:Innate Immune System,R-RNO-168256:Immune System,R-RNO-1834949:Cytosolic sensors of pathogen-associated DNA ,R-RNO-3134963:DEx/H-box helicases activate type I IFN and inflammatory cytokines production ,	0	rno03018:RNA degradation,	ATP-binding,Complete proteome,Hydrolase,Nucleotide-binding,Proteomics identification,Reference proteome,	GO:0005634~nucleus,GO:0005737~cytoplasm,GO:0070062~extracellular exosome,
NM_001107764	Pla2g4b	phospholipase A2, group IVB (cytosolic) (Pla2g4b), mRNA	chr3:118373798-118382163	0.805801	0.245889	0.352667	0.752667	0.0747286	0.172544	0.974103	0.245889	0.968441	1.24412	0.176801	0.486721	1.31705	0.264744	0.439191	0.86476	0.156161	0.96167	1.31498	0.100519	0.104772	3.41125	0.541286	0.00022638	1.51179	0.338411	0.0114528	0	0	0	0	0	0	0	1	1	rno00564:Glycerophospholipid metabolism,rno00565:Ether lipid metabolism,rno00590:Arachidonic acid metabolism,rno00591:Linoleic acid metabolism,rno00592:alpha-Linolenic acid metabolism,rno01100:Metabolic pathways,rno04010:MAPK signaling pathway,rno04014:Ras signaling pathway,rno04072:Phospholipase D signaling pathway,rno04217:Necroptosis,rno04270:Vascular smooth muscle contraction,rno04370:VEGF si…	R-RNO-1430728:Metabolism,R-RNO-1482788:Acyl chain remodelling of PC,R-RNO-1482801:Acyl chain remodelling of PS,R-RNO-1482839:Acyl chain remodelling of PE,R-RNO-1482925:Acyl chain remodelling of PG,R-RNO-1483115:Hydrolysis of LPC,R-RNO-1483166:Synthesis of PA,R-RNO-1483206:Glycerophospholipid biosynthesis,R-RNO-1483257:Phospholipid metabolism,R-RNO-556833:Metabolism of lipids,	WP358:MAPK signaling pathway,	rno00564:Glycerophospholipid metabolism,rno00565:Ether lipid metabolism,rno00590:Arachidonic acid metabolism,rno00591:Linoleic acid metabolism,rno00592:alpha-Linolenic acid metabolism,rno01100:Metabolic pathways,rno04010:MAPK signaling pathway,rno04014:Ras signaling pathway,rno04270:Vascular smooth muscle contraction,rno04370:VEGF signaling pathway,rno04611:Platelet activation,rno04664:Fc epsilon…	Calcium,Complete proteome,Cytoplasm,Hydrolase,Lipid degradation,Lipid metabolism,Metal-binding,Reference proteome,	GO:0005737~cytoplasm,GO:0005829~cytosol,
NM_012628	Prkcg	protein kinase C, gamma (Prkcg), mRNA	chr1:63399168-63425577	0.803717	0.181244	0.0686036	0.512593	0.0467064	0.000393457	0.821117	0.181244	0.304514	0.466717	0.103545	0.000568775	0.509681	0.0670403	0.00342255	1.02563	0.154032	0.998187	1.11861	0.165035	0.365953	0.559055	0.0777823	0.00022638	0.324158	0.0442706	0.000177818	0	1	0	1	1	0	0	1	1	rno01521:EGFR tyrosine kinase inhibitor resistance,rno04010:MAPK signaling pathway,rno04012:ErbB signaling pathway,rno04014:Ras signaling pathway,rno04015:Rap1 signaling pathway,rno04020:Calcium signaling pathway,rno04066:HIF-1 signaling pathway,rno04070:Phosphatidylinositol signaling system,rno04071:Sphingolipid signaling pathway,rno04150:mTOR signaling pathway,rno04270:Vascular smooth muscle co…	R-RNO-109582:Hemostasis,R-RNO-111885:Opioid Signalling,R-RNO-111933:Calmodulin induced events,R-RNO-111996:Ca-dependent events,R-RNO-111997:CaM pathway,R-RNO-112040:G-protein mediated events,R-RNO-112043:PLC beta mediated events,R-RNO-112314:Neurotransmitter receptors and postsynaptic signal transmission,R-RNO-112315:Transmission across Chemical Synapses,R-RNO-112316:Neuronal System,R-RNO-114516:…	WP73:G protein signaling pathways,WP3887:Angiotensin II signaling (acute) in thick ascending limbs,WP358:MAPK signaling pathway,WP375:Wnt signaling pathway,WP1488:CFTR activity in the plasma membrane,WP140:Myometrial relaxation and contraction pathways,WP2376:Nuclear factor, erythroid-derived 2, like 2 signaling pathway,	rno04010:MAPK signaling pathway,rno04012:ErbB signaling pathway,rno04014:Ras signaling pathway,rno04015:Rap1 signaling pathway,rno04020:Calcium signaling pathway,rno04066:HIF-1 signaling pathway,rno04070:Phosphatidylinositol signaling system,rno04071:Sphingolipid signaling pathway,rno04150:mTOR signaling pathway,rno04270:Vascular smooth muscle contraction,rno04310:Wnt signaling pathway,rno04370:V…	3D-structure,ATP-binding,Biological rhythms,Calcium,Cell junction,Cell membrane,Cell projection,Complete proteome,Cytoplasm,Kinase,Membrane,Metal-binding,Nucleotide-binding,Phosphoprotein,Reference proteome,Repeat,Serine/threonine-protein kinase,Synapse,Synaptosome,Transferase,Ubl conjugation,Zinc,Zinc-finger,	GO:0005634~nucleus,GO:0005737~cytoplasm,GO:0005829~cytosol,GO:0005886~plasma membrane,GO:0005911~cell-cell junction,GO:0014069~postsynaptic density,GO:0030425~dendrite,GO:0043005~neuron projection,GO:0048471~perinuclear region of cytoplasm,GO:0097060~synaptic membrane,
NM_001108978	Pik3cd	phosphatidylinositol-4,5-bisphosphate 3-kinase, catalytic subunit delta (Pik3cd), mRNA	chr5:170248201-170274177	0.800188	0.16622	0.118858	0.782072	0.126249	0.0642621	1.03857	0.16622	0.924566	0.816848	0.136912	0.437885	0.817368	0.10795	0.521351	1.38777	0.208148	0.257022	0.890923	0.0629635	0.469842	1.06441	0.105834	0.700105	0.27601	0.0287911	0.000177818	0	0	0	0	0	0	0	0	1	rno00562:Inositol phosphate metabolism,rno01100:Metabolic pathways,rno01521:EGFR tyrosine kinase inhibitor resistance,rno01522:Endocrine resistance,rno01524:Platinum drug resistance,rno04012:ErbB signaling pathway,rno04014:Ras signaling pathway,rno04015:Rap1 signaling pathway,rno04024:cAMP signaling pathway,rno04062:Chemokine signaling pathway,rno04066:HIF-1 signaling pathway,rno04068:FoxO signal…	R-RNO-1257604:PIP3 activates AKT signaling,R-RNO-1266738:Developmental Biology,R-RNO-1280215:Cytokine Signaling in Immune system,R-RNO-1280218:Adaptive Immune System,R-RNO-1430728:Metabolism,R-RNO-1483255:PI Metabolism,R-RNO-1483257:Phospholipid metabolism,R-RNO-162582:Signal Transduction,R-RNO-1660499:Synthesis of PIPs at the plasma membrane,R-RNO-168256:Immune System,R-RNO-199418:Negative regul…	WP319:IL-3 signaling pathway,WP351:Regulation of actin cytoskeleton,WP439:Insulin signaling,WP1309:Toll-like receptor signaling pathway,WP188:Focal adhesion,WP569:IL-2 signaling pathway,WP2376:Nuclear factor, erythroid-derived 2, like 2 signaling pathway,WP520:G13 signaling pathway,WP1968:Genetic alterations of lung cancer,	rno00562:Inositol phosphate metabolism,rno04012:ErbB signaling pathway,rno04014:Ras signaling pathway,rno04015:Rap1 signaling pathway,rno04022:cGMP-PKG signaling pathway,rno04024:cAMP signaling pathway,rno04062:Chemokine signaling pathway,rno04066:HIF-1 signaling pathway,rno04068:FoxO signaling pathway,rno04070:Phosphatidylinositol signaling system,rno04071:Sphingolipid signaling pathway,rno04150…	Complete proteome,Kinase,Proteomics identification,Reference proteome,Transferase,	GO:0005829~cytosol,GO:0005886~plasma membrane,GO:0005942~phosphatidylinositol 3-kinase complex,
NM_053703	Map2k6	mitogen-activated protein kinase kinase 6 (Map2k6), mRNA	chr10:98413926-98527709	0.797798	0.0801657	0.199558	0.698186	0.0618204	0.0164357	1.07607	0.0801657	0.857712	0.410829	0.0773365	0.00104156	0.331557	0.0692983	0.00073	1.28099	0.225574	0.669242	0.595963	0.144046	0.000662632	0.207616	0.0790941	0.00022638	0.206782	0.0230197	0.000177818	0	0	0	1	1	0	1	1	1	rno04010:MAPK signaling pathway,rno04015:Rap1 signaling pathway,rno04218:Cellular senescence,rno04380:Osteoclast differentiation,rno04620:Toll-like receptor signaling pathway,rno04664:Fc epsilon RI signaling pathway,rno04668:TNF signaling pathway,rno04750:Inflammatory mediator regulation of TRP channels,rno04912:GnRH signaling pathway,rno04935:Growth hormone synthesis, secretion and action,rno049…	R-RNO-1280215:Cytokine Signaling in Immune system,R-RNO-166016:Toll Like Receptor 4 (TLR4) Cascade,R-RNO-166058:MyD88:MAL(TIRAP) cascade initiated on plasma membrane,R-RNO-166166:MyD88-independent TLR4 cascade ,R-RNO-168138:Toll Like Receptor 9 (TLR9) Cascade,R-RNO-168142:Toll Like Receptor 10 (TLR10) Cascade,R-RNO-168164:Toll Like Receptor 3 (TLR3) Cascade,R-RNO-168176:Toll Like Receptor 5 (TLR5…	WP74:Integrin-mediated cell adhesion,WP358:MAPK signaling pathway,WP294:p38 Mapk signaling pathway,WP439:Insulin signaling,WP1309:Toll-like receptor signaling pathway,WP188:Focal adhesion,WP2376:Nuclear factor, erythroid-derived 2, like 2 signaling pathway,WP590:Cardiovascular signaling,WP135:IL-6 signaling pathway,	rno04010:MAPK signaling pathway,rno04015:Rap1 signaling pathway,rno04380:Osteoclast differentiation,rno04620:Toll-like receptor signaling pathway,rno04664:Fc epsilon RI signaling pathway,rno04668:TNF signaling pathway,rno04750:Inflammatory mediator regulation of TRP channels,rno04912:GnRH signaling pathway,rno05014:Amyotrophic lateral sclerosis (ALS),rno05145:Toxoplasmosis,rno05164:Influenza A,rn…	ATP-binding,Complete proteome,Kinase,Nucleotide-binding,Proteomics identification,Reference proteome,Serine/threonine-protein kinase,Transferase,	GO:0005737~cytoplasm,
NM_012765	Htr2c	5-hydroxytryptamine (serotonin) receptor 2C (Htr2c), mRNA	chrX:118226112-118460830	0.781865	0.254791	0.0409879	0.742907	0.0751652	0.00800034	0.948412	0.254791	0.859984	0.442393	0.144202	0.000568775	0.572343	0.127044	0.0290746	0.725801	0.162813	0.265464	1.15621	0.237866	0.317751	0.566709	0.15319	0.00022638	0.616424	0.0882646	0.000177818	0	0	0	1	1	0	0	1	1	rno04020:Calcium signaling pathway,rno04080:Neuroactive ligand-receptor interaction,rno04540:Gap junction,rno04726:Serotonergic synapse,rno04750:Inflammatory mediator regulation of TRP channels,	R-RNO-162582:Signal Transduction,R-RNO-372790:Signaling by GPCR,R-RNO-373076:Class A/1 (Rhodopsin-like receptors),R-RNO-375280:Amine ligand-binding receptors,R-RNO-388396:GPCR downstream signalling,R-RNO-390666:Serotonin receptors,R-RNO-416476:G alpha (q) signalling events,R-RNO-500792:GPCR ligand binding,	WP276:Monoamine GPCRs,WP473:GPCRs, class A rhodopsin-like,WP2132:Serotonin and anxiety,	rno04020:Calcium signaling pathway,rno04080:Neuroactive ligand-receptor interaction,rno04540:Gap junction,rno04726:Serotonergic synapse,rno04750:Inflammatory mediator regulation of TRP channels,	3D-structure,Behavior,Cell membrane,Complete proteome,Disulfide bond,G-protein coupled receptor,Glycoprotein,Membrane,Receptor,Reference proteome,Signal,Transducer,Transmembrane,Transmembrane helix,	GO:0005622~intracellular,GO:0005886~plasma membrane,GO:0005887~integral component of plasma membrane,GO:0009897~external side of plasma membrane,GO:0009986~cell surface,GO:0030425~dendrite,
NM_030845	Cxcl1	chemokine (C-X-C motif) ligand 1 (Cxcl1), mRNA	chr14:18653031-18654811	0.764164	0.262784	0.410614	15.7519	8.73007	0.391126	1	0.262784	0.00199963	1	0.187355	0.000568775	26.0204	14.5637	0.0191751	1	0.527416	1	1	0.292216	0.000662632	1	0.103061	0.00022638	1	0.123188	0.000177818	0	0	0	0	1	0	0	0	0	rno04060:Cytokine-cytokine receptor interaction,rno04061:Viral protein interaction with cytokine and cytokine receptor,rno04062:Chemokine signaling pathway,rno04064:NF-kappa B signaling pathway,rno04621:NOD-like receptor signaling pathway,rno04657:IL-17 signaling pathway,rno04668:TNF signaling pathway,rno04936:Alcoholic liver disease,rno05134:Legionellosis,rno05146:Amoebiasis,rno05167:Kaposi sarc…	R-RNO-162582:Signal Transduction,R-RNO-168249:Innate Immune System,R-RNO-168256:Immune System,R-RNO-372790:Signaling by GPCR,R-RNO-373076:Class A/1 (Rhodopsin-like receptors),R-RNO-375276:Peptide ligand-binding receptors,R-RNO-380108:Chemokine receptors bind chemokines,R-RNO-388396:GPCR downstream signalling,R-RNO-418594:G alpha (i) signalling events,R-RNO-500792:GPCR ligand binding,R-RNO-6798695…	WP2433:Spinal cord injury,	rno04062:Chemokine signaling pathway,rno04668:TNF signaling pathway,rno05132:Salmonella infection,rno05134:Legionellosis,	Chemotaxis,Complete proteome,Cytokine,Direct protein sequencing,Disulfide bond,Growth factor,Inflammatory response,Reference proteome,Secreted,Signal,	GO:0005615~extracellular space,GO:0005623~cell,
NM_001034014; NM_012892	Asic2	no definition; acid-sensing (proton-gated) ion channel 2 (Asic2), transcript variant MDEG2, mRNA	chr10:67915395-68982618	0.758892	0.0725037	0.0316578	0.764106	0.0752561	0.0289871	0.931064	0.0725037	0.81089	0.717964	0.160317	0.167846	0.767266	0.127814	0.365251	0.874605	0.0630047	0.914341	1.10655	0.128593	0.459079	0.682104	0.105851	0.00194911	0.620517	0.170118	0.000177818	0	0	0	0	0	0	0	0	1	rno04742:Taste transduction,rno04750:Inflammatory mediator regulation of TRP channels,	R-RNO-2672351:Stimuli-sensing channels,R-RNO-382551:Transport of small molecules,R-RNO-983712:Ion channel transport,	0	#N/A	#N/A	#N/A
NM_031969	Calm1	calmodulin 1 (Calm1), mRNA	chr6:133444206-133452258	0.750071	0.109446	0.0291946	0.815685	0.0705019	0.103873	1.06739	0.109446	0.847041	0.606703	0.0978111	0.0449531	0.548761	0.0942135	0.0293129	1.04112	0.171655	0.998187	0.929952	0.0401183	0.628974	0.79869	0.0908101	0.0778213	0.75741	0.0625574	0.058853	0	0	0	1	1	0	0	0	0	rno04014:Ras signaling pathway,rno04015:Rap1 signaling pathway,rno04020:Calcium signaling pathway,rno04022:cGMP-PKG signaling pathway,rno04024:cAMP signaling pathway,rno04070:Phosphatidylinositol signaling system,rno04114:Oocyte meiosis,rno04218:Cellular senescence,rno04261:Adrenergic signaling in cardiomyocytes,rno04270:Vascular smooth muscle contraction,rno04371:Apelin signaling pathway,rno0462…	R-RNO-109582:Hemostasis,R-RNO-111885:Opioid Signalling,R-RNO-111931:PKA-mediated phosphorylation of CREB,R-RNO-111932:CaMK IV-mediated phosphorylation of CREB,R-RNO-111933:Calmodulin induced events,R-RNO-111957:Cam-PDE 1 activation,R-RNO-111996:Ca-dependent events,R-RNO-111997:CaM pathway,R-RNO-112040:G-protein mediated events,R-RNO-112043:PLC beta mediated events,R-RNO-112314:Neurotransmitter re…	WP73:G protein signaling pathways,WP160:Glycogen metabolism,WP3887:Angiotensin II signaling (acute) in thick ascending limbs,	rno04014:Ras signaling pathway,rno04015:Rap1 signaling pathway,rno04020:Calcium signaling pathway,rno04022:cGMP-PKG signaling pathway,rno04024:cAMP signaling pathway,rno04070:Phosphatidylinositol signaling system,rno04114:Oocyte meiosis,rno04261:Adrenergic signaling in cardiomyocytes,rno04270:Vascular smooth muscle contraction,rno04713:Circadian entrainment,rno04720:Long-term potentiation,rno0472…	3D-structure,Acetylation,Calcium,Complete proteome,Cytoplasm,Cytoskeleton,Direct protein sequencing,Isopeptide bond,Metal-binding,Methylation,Phosphoprotein,Reference proteome,Repeat,Ubl conjugation,	GO:0000922~spindle pole,GO:0005634~nucleus,GO:0005737~cytoplasm,GO:0005813~centrosome,GO:0005829~cytosol,GO:0005876~spindle microtubule,GO:0005886~plasma membrane,GO:0008076~voltage-gated potassium channel complex,GO:0030017~sarcomere,GO:0030426~growth cone,GO:0031982~vesicle,GO:0034704~calcium channel complex,GO:0043005~neuron projection,GO:0070062~extracellular exosome,
NM_017326	Calm2	no definition	chr6:21052944-21068133	0.746953	0.12576	0.0179717	0.620981	0.0672316	0.000393457	0.956951	0.12576	0.887049	0.694048	0.177196	0.125231	0.621962	0.202297	0.0744722	1.05357	0.2528	0.998187	0.906771	0.0975248	0.446205	0.607759	0.0689155	0.00022638	0.763715	0.109545	0.0329701	0	1	0	0	0	0	0	1	0	rno04014:Ras signaling pathway,rno04015:Rap1 signaling pathway,rno04020:Calcium signaling pathway,rno04022:cGMP-PKG signaling pathway,rno04024:cAMP signaling pathway,rno04070:Phosphatidylinositol signaling system,rno04114:Oocyte meiosis,rno04218:Cellular senescence,rno04261:Adrenergic signaling in cardiomyocytes,rno04270:Vascular smooth muscle contraction,rno04371:Apelin signaling pathway,rno0462…	R-RNO-109582:Hemostasis,R-RNO-111885:Opioid Signalling,R-RNO-111931:PKA-mediated phosphorylation of CREB,R-RNO-111932:CaMK IV-mediated phosphorylation of CREB,R-RNO-111933:Calmodulin induced events,R-RNO-111957:Cam-PDE 1 activation,R-RNO-111996:Ca-dependent events,R-RNO-111997:CaM pathway,R-RNO-112040:G-protein mediated events,R-RNO-112043:PLC beta mediated events,R-RNO-112314:Neurotransmitter re…	0	rno04014:Ras signaling pathway,rno04015:Rap1 signaling pathway,rno04020:Calcium signaling pathway,rno04022:cGMP-PKG signaling pathway,rno04024:cAMP signaling pathway,rno04070:Phosphatidylinositol signaling system,rno04114:Oocyte meiosis,rno04261:Adrenergic signaling in cardiomyocytes,rno04270:Vascular smooth muscle contraction,rno04713:Circadian entrainment,rno04720:Long-term potentiation,rno0472…	3D-structure,Acetylation,Calcium,Complete proteome,Cytoplasm,Cytoskeleton,Direct protein sequencing,Isopeptide bond,Metal-binding,Methylation,Phosphoprotein,Proteomics identification,Reference proteome,Repeat,Ubl conjugation,	GO:0000922~spindle pole,GO:0005634~nucleus,GO:0005737~cytoplasm,GO:0005813~centrosome,GO:0005829~cytosol,GO:0005876~spindle microtubule,GO:0005886~plasma membrane,GO:0008076~voltage-gated potassium channel complex,GO:0030017~sarcomere,GO:0030426~growth cone,GO:0034704~calcium channel complex,GO:0043005~neuron projection,GO:0070062~extracellular exosome,
NM_031131	Tgfb2	transforming growth factor, beta 2 (Tgfb2), mRNA	chr13:109681279-109791576	0.724452	0.106109	0.0189633	0.824811	0.112384	0.156905	0.976536	0.106109	0.952664	0.672077	0.163721	0.0957305	0.731752	0.109691	0.263708	0.963738	0.103511	0.998187	0.929422	0.116811	0.648532	1.58402	0.421054	0.00079891	0.458458	0.0736065	0.000177818	0	0	0	0	0	0	0	1	1	rno04010:MAPK signaling pathway,rno04060:Cytokine-cytokine receptor interaction,rno04068:FoxO signaling pathway,rno04110:Cell cycle,rno04218:Cellular senescence,rno04350:TGF-beta signaling pathway,rno04380:Osteoclast differentiation,rno04390:Hippo signaling pathway,rno04933:AGE-RAGE signaling pathway in diabetic complications,rno05140:Leishmaniasis,rno05142:Chagas disease,rno05144:Malaria,rno0514…	R-RNO-109582:Hemostasis,R-RNO-114608:Platelet degranulation ,R-RNO-1474244:Extracellular matrix organization,R-RNO-1566948:Elastic fibre formation,R-RNO-162582:Signal Transduction,R-RNO-170834:Signaling by TGF-beta Receptor Complex,R-RNO-2129379:Molecules associated with elastic fibres,R-RNO-2173789:TGF-beta receptor signaling activates SMADs,R-RNO-76002:Platelet activation, signaling and aggrega…	WP358:MAPK signaling pathway,WP294:p38 Mapk signaling pathway,WP1968:Genetic alterations of lung cancer,	rno04010:MAPK signaling pathway,rno04060:Cytokine-cytokine receptor interaction,rno04068:FoxO signaling pathway,rno04110:Cell cycle,rno04144:Endocytosis,rno04350:TGF-beta signaling pathway,rno04380:Osteoclast differentiation,rno04390:Hippo signaling pathway,rno05140:Leishmaniasis,rno05142:Chagas disease (American trypanosomiasis),rno05144:Malaria,rno05145:Toxoplasmosis,rno05146:Amoebiasis,rno0515…	Alternative splicing,Cleavage on pair of basic residues,Complete proteome,Disulfide bond,Glycoprotein,Growth factor,Mitogen,Reference proteome,Secreted,Signal,	GO:0005576~extracellular region,GO:0005604~basement membrane,GO:0005615~extracellular space,GO:0005622~intracellular,GO:0005737~cytoplasm,GO:0005768~endosome,GO:0005802~trans-Golgi network,GO:0009986~cell surface,GO:0030141~secretory granule,GO:0030424~axon,GO:0031012~extracellular matrix,GO:0043025~neuronal cell body,
NM_022185	Pik3r2	phosphoinositide-3-kinase, regulatory subunit 2 (beta) (Pik3r2), mRNA	chr16:20273499-20282048	0.723607	0.0507241	0.0046381	0.670729	0.0590383	0.000393457	0.82401	0.0507241	0.290341	0.716614	0.0474723	0.137809	0.605599	0.0715774	0.0337431	1.31949	0.15788	0.376145	0.901605	0.122068	0.410858	0.756145	0.0691163	0.0201866	0.515456	0.0709365	0.000177818	0	0	0	0	1	0	0	0	1	rno01521:EGFR tyrosine kinase inhibitor resistance,rno01522:Endocrine resistance,rno01524:Platinum drug resistance,rno04012:ErbB signaling pathway,rno04014:Ras signaling pathway,rno04015:Rap1 signaling pathway,rno04024:cAMP signaling pathway,rno04062:Chemokine signaling pathway,rno04066:HIF-1 signaling pathway,rno04068:FoxO signaling pathway,rno04070:Phosphatidylinositol signaling system,rno04071…	0	WP319:IL-3 signaling pathway,WP74:Integrin-mediated cell adhesion,WP147:Kit receptor signaling pathway,WP44:IL-5 signaling pathway,WP351:Regulation of actin cytoskeleton,WP439:Insulin signaling,WP1309:Toll-like receptor signaling pathway,WP188:Focal adhesion,WP569:IL-2 signaling pathway,WP2376:Nuclear factor, erythroid-derived 2, like 2 signaling pathway,WP135:IL-6 signaling pathway,WP520:G13 sig…	rno04012:ErbB signaling pathway,rno04014:Ras signaling pathway,rno04015:Rap1 signaling pathway,rno04022:cGMP-PKG signaling pathway,rno04024:cAMP signaling pathway,rno04062:Chemokine signaling pathway,rno04066:HIF-1 signaling pathway,rno04068:FoxO signaling pathway,rno04070:Phosphatidylinositol signaling system,rno04071:Sphingolipid signaling pathway,rno04150:mTOR signaling pathway,rno04151:PI3K-A…	Coiled coil,Complete proteome,Kinase,Phosphoprotein,Protein transport,Reference proteome,Repeat,SH2 domain,SH3 domain,Stress response,Transferase,Transport,Ubl conjugation,	GO:0005634~nucleus,GO:0005829~cytosol,GO:0005925~focal adhesion,GO:0005942~phosphatidylinositol 3-kinase complex,
NM_001270556; NM_012806	Mapk10	mitogen activated protein kinase 10 (Mapk10), transcript variant 1, mRNA; no definition	chr14:8053728-8340391	0.717435	0.2085	0.00428302	0.738547	0.02648	0.00913625	1.04323	0.2085	0.891388	0.48622	0.134142	0.000568775	0.506357	0.0882222	0.00242057	0.946059	0.193008	0.998187	0.892971	0.239288	0.368008	0.725977	0.108977	0.00643478	0.516862	0.0774832	0.000177818	0	0	0	1	1	0	0	0	1	rno01522:Endocrine resistance,rno04010:MAPK signaling pathway,rno04012:ErbB signaling pathway,rno04014:Ras signaling pathway,rno04024:cAMP signaling pathway,rno04068:FoxO signaling pathway,rno04071:Sphingolipid signaling pathway,rno04137:Mitophagy - animal,rno04140:Autophagy - animal,rno04141:Protein processing in endoplasmic reticulum,rno04210:Apoptosis,rno04215:Apoptosis - multiple species,rno0…	R-RNO-1280215:Cytokine Signaling in Immune system,R-RNO-166016:Toll Like Receptor 4 (TLR4) Cascade,R-RNO-166058:MyD88:MAL(TIRAP) cascade initiated on plasma membrane,R-RNO-166166:MyD88-independent TLR4 cascade ,R-RNO-168138:Toll Like Receptor 9 (TLR9) Cascade,R-RNO-168142:Toll Like Receptor 10 (TLR10) Cascade,R-RNO-168164:Toll Like Receptor 3 (TLR3) Cascade,R-RNO-168176:Toll Like Receptor 5 (TLR5…	WP173:Oxidative stress response,WP74:Integrin-mediated cell adhesion,WP358:MAPK signaling pathway,WP1290:Apoptosis,WP487:Apoptosis modulation by HSP70,WP439:Insulin signaling,WP1309:Toll-like receptor signaling pathway,WP520:G13 signaling pathway,WP376:Renin-angiotensin system,WP1288:Wnt signaling pathway and pluripotency,	#N/A	#N/A	#N/A
NM_001145755	Nlrp1a	NLR family, pyrin domain containing 1A (Nlrp1a), mRNA	chr10:57437814-57483618	0.716388	0.336131	1	1.4294	0.268034	1	1.31847	0.336131	1	1.38808	0.107318	0.289055	1.42393	0.181751	0.330827	0.956567	0.17584	1	1.0465	0.154002	0.874933	2.98469	0.432818	1	1.68268	0.0504797	0.00092669	0	0	0	0	0	0	0	0	1	rno04621:NOD-like receptor signaling pathway,	R-RNO-168249:Innate Immune System,R-RNO-168256:Immune System,R-RNO-168643:Nucleotide-binding domain, leucine rich repeat containing receptor (NLR) signaling pathways,R-RNO-622312:Inflammasomes,R-RNO-844455:The NLRP1 inflammasome,	0	rno04621:NOD-like receptor signaling pathway,	ATP-binding,Complete proteome,Nucleotide-binding,Reference proteome,Repeat,	GO:0005634~nucleus,GO:0043025~neuronal cell body,GO:0043234~protein complex,GO:0072558~NLRP1 inflammasome complex,
NM_031351	Atrn	attractin (Atrn), mRNA	chr3:129934529-130067265	0.711762	0.046918	0.00239204	0.700362	0.0320314	0.00073223	1.00798	0.046918	0.984193	0.613338	0.046383	0.0179656	0.678507	0.0430606	0.125411	0.828799	0.0180904	0.771695	0.914946	0.0830825	0.491804	0.77806	0.0570152	0.0348066	0.654035	0.0590285	0.000336763	0	0	0	1	0	0	0	0	1	#N/A	#N/A	#N/A	0	Alternative splicing,Cell membrane,Complete proteome,Disulfide bond,EGF-like domain,Glycoprotein,Inflammatory response,Kelch repeat,Laminin EGF-like domain,Lectin,Membrane,Receptor,Reference proteome,Repeat,Secreted,Signal,Transmembrane,Transmembrane helix,	GO:0005615~extracellular space,GO:0005737~cytoplasm,GO:0005886~plasma membrane,GO:0016021~integral component of membrane,GO:0070062~extracellular exosome,
NM_031007	Adcy2	adenylate cyclase 2 (brain) (Adcy2), mRNA	chr1:38434799-39080014	0.694498	0.0841204	0.00239204	0.730191	0.0987398	0.00532411	0.927449	0.0841204	0.781536	0.637745	0.0995679	0.0333715	0.657704	0.104015	0.0781658	0.924244	0.114497	0.985791	0.859842	0.0486842	0.20278	0.712351	0.0428958	0.00537367	0.66327	0.118565	0.000177818	0	0	0	1	0	0	0	0	1	rno00230:Purine metabolism,rno01100:Metabolic pathways,rno01522:Endocrine resistance,rno04015:Rap1 signaling pathway,rno04020:Calcium signaling pathway,rno04022:cGMP-PKG signaling pathway,rno04024:cAMP signaling pathway,rno04062:Chemokine signaling pathway,rno04072:Phospholipase D signaling pathway,rno04114:Oocyte meiosis,rno04211:Longevity regulating pathway,rno04213:Longevity regulating pathway…	R-RNO-111885:Opioid Signalling,R-RNO-111931:PKA-mediated phosphorylation of CREB,R-RNO-111933:Calmodulin induced events,R-RNO-111996:Ca-dependent events,R-RNO-111997:CaM pathway,R-RNO-112040:G-protein mediated events,R-RNO-112043:PLC beta mediated events,R-RNO-112314:Neurotransmitter receptors and postsynaptic signal transmission,R-RNO-112315:Transmission across Chemical Synapses,R-RNO-112316:Neu…	0	rno00230:Purine metabolism,rno04015:Rap1 signaling pathway,rno04020:Calcium signaling pathway,rno04022:cGMP-PKG signaling pathway,rno04024:cAMP signaling pathway,rno04062:Chemokine signaling pathway,rno04114:Oocyte meiosis,rno04261:Adrenergic signaling in cardiomyocytes,rno04270:Vascular smooth muscle contraction,rno04540:Gap junction,rno04611:Platelet activation,rno04713:Circadian entrainment,rn…	3D-structure,ATP-binding,cAMP biosynthesis,Cell membrane,Complete proteome,Cytoplasm,Glycoprotein,Lyase,Magnesium,Manganese,Membrane,Metal-binding,Nucleotide-binding,Phosphoprotein,Reference proteome,Repeat,Transmembrane,Transmembrane helix,	GO:0005622~intracellular,GO:0005737~cytoplasm,GO:0005886~plasma membrane,GO:0005887~integral component of plasma membrane,GO:0016020~membrane,GO:0016021~integral component of membrane,GO:0030425~dendrite,GO:0043234~protein complex,GO:0045121~membrane raft,
NM_012589	Il6	interleukin 6 (Il6), mRNA	chr4:3095535-3100112	0.693303	2.89584	1	6.06909	4.08046	1	7.058	2.89584	1	23.3348	6.9853	0.129675	28.705	6.11168	0.0191751	1.14449	0.706128	1	2.89744	1.64408	1	1	0.236984	0.00022638	78.0269	15.6908	0.0774083	0	0	0	0	1	0	0	0	0	rno01521:EGFR tyrosine kinase inhibitor resistance,rno01523:Antifolate resistance,rno04060:Cytokine-cytokine receptor interaction,rno04061:Viral protein interaction with cytokine and cytokine receptor,rno04066:HIF-1 signaling pathway,rno04068:FoxO signaling pathway,rno04151:PI3K-Akt signaling pathway,rno04218:Cellular senescence,rno04620:Toll-like receptor signaling pathway,rno04621:NOD-like rece…	R-RNO-1059683:Interleukin-6 signaling,R-RNO-110056:MAPK3 (ERK1) activation,R-RNO-112409:RAF-independent MAPK1/3 activation,R-RNO-112411:MAPK1 (ERK2) activation,R-RNO-1280215:Cytokine Signaling in Immune system,R-RNO-162582:Signal Transduction,R-RNO-168256:Immune System,R-RNO-381426:Regulation of Insulin-like Growth Factor (IGF) transport and uptake by Insulin-like Growth Factor Binding Proteins (…	WP155:Adipogenesis,WP5057:Burn wound healing,WP140:Myometrial relaxation and contraction pathways,WP1309:Toll-like receptor signaling pathway,WP1487:TNF-alpha and mucus production in lung epythelium,WP135:IL-6 signaling pathway,WP2433:Spinal cord injury,	rno04060:Cytokine-cytokine receptor interaction,rno04066:HIF-1 signaling pathway,rno04068:FoxO signaling pathway,rno04151:PI3K-Akt signaling pathway,rno04620:Toll-like receptor signaling pathway,rno04621:NOD-like receptor signaling pathway,rno04623:Cytosolic DNA-sensing pathway,rno04630:Jak-STAT signaling pathway,rno04640:Hematopoietic cell lineage,rno04668:TNF signaling pathway,rno04672:Intestin…	Acute phase,Complete proteome,Cytokine,Disulfide bond,Growth factor,Phosphoprotein,Reference proteome,Secreted,Signal,	GO:0005615~extracellular space,GO:0005737~cytoplasm,GO:0005896~interleukin-6 receptor complex,GO:0009897~external side of plasma membrane,
NM_001105713	Prkca	no definition	chr10:95919012-96311328	0.691442	0.130602	0.00132733	0.596842	0.0524368	0.000393457	0.955453	0.130602	0.882254	0.465434	0.105719	0.000568775	0.521924	0.0482762	0.00939542	0.808357	0.0613618	0.656311	1.36684	0.589743	0.0102943	0.629392	0.113211	0.00022638	0.865593	0.0582555	0.3026	0	1	0	1	1	0	0	1	0	rno01521:EGFR tyrosine kinase inhibitor resistance,rno04010:MAPK signaling pathway,rno04012:ErbB signaling pathway,rno04014:Ras signaling pathway,rno04015:Rap1 signaling pathway,rno04020:Calcium signaling pathway,rno04066:HIF-1 signaling pathway,rno04070:Phosphatidylinositol signaling system,rno04071:Sphingolipid signaling pathway,rno04072:Phospholipase D signaling pathway,rno04150:mTOR signaling…	0	WP73:G protein signaling pathways,WP319:IL-3 signaling pathway,WP3887:Angiotensin II signaling (acute) in thick ascending limbs,WP358:MAPK signaling pathway,WP147:Kit receptor signaling pathway,WP375:Wnt signaling pathway,WP140:Myometrial relaxation and contraction pathways,WP439:Insulin signaling,WP1280:Transcriptional activation by Nfe2l2 in response to phytochemicals,WP2376:Nuclear factor, ery…	rno04010:MAPK signaling pathway,rno04012:ErbB signaling pathway,rno04014:Ras signaling pathway,rno04015:Rap1 signaling pathway,rno04020:Calcium signaling pathway,rno04066:HIF-1 signaling pathway,rno04070:Phosphatidylinositol signaling system,rno04071:Sphingolipid signaling pathway,rno04150:mTOR signaling pathway,rno04151:PI3K-Akt signaling pathway,rno04261:Adrenergic signaling in cardiomyocytes,r…	3D-structure,Acetylation,Angiogenesis,Apoptosis,ATP-binding,Calcium,Cell adhesion,Cell membrane,Complete proteome,Cytoplasm,Kinase,Membrane,Metal-binding,Mitochondrion,Nucleotide-binding,Nucleus,Phosphoprotein,Proteomics identification,Reference proteome,Repeat,Serine/threonine-protein kinase,Transferase,Zinc,Zinc-finger,	GO:0001750~photoreceptor outer segment,GO:0005622~intracellular,GO:0005634~nucleus,GO:0005737~cytoplasm,GO:0005739~mitochondrion,GO:0005783~endoplasmic reticulum,GO:0005829~cytosol,GO:0005886~plasma membrane,GO:0016020~membrane,GO:0030424~axon,GO:0030425~dendrite,GO:0031966~mitochondrial membrane,GO:0043005~neuron projection,GO:0043025~neuronal cell body,GO:0043234~protein complex,GO:0045121~memb…
NM_001042354; NM_001042356; NM_021739	Camk2b	calcium/calmodulin-dependent protein kinase II beta (Camk2b), transcript variant 1, mRNA; no definition; calcium/calmodulin-dependent protein kinase II beta (Camk2b), transcript variant 2, mRNA	chr14:86893080-86982256	0.686341	0.0530101	0.00109156	0.557989	0.0486172	0.000393457	0.865444	0.0530101	0.538548	0.637168	0.0811202	0.0500804	0.591401	0.119091	0.0488865	1.24404	0.22381	0.7552	0.976178	0.149143	0.875123	0.648548	0.0533564	0.00043076	0.601348	0.103263	0.000177818	0	1	0	0	1	0	0	1	1	rno04012:ErbB signaling pathway,rno04020:Calcium signaling pathway,rno04024:cAMP signaling pathway,rno04066:HIF-1 signaling pathway,rno04114:Oocyte meiosis,rno04217:Necroptosis,rno04261:Adrenergic signaling in cardiomyocytes,rno04310:Wnt signaling pathway,rno04360:Axon guidance,rno04713:Circadian entrainment,rno04720:Long-term potentiation,rno04722:Neurotrophin signaling pathway,rno04725:Choliner…	R-RNO-112314:Neurotransmitter receptors and postsynaptic signal transmission,R-RNO-112315:Transmission across Chemical Synapses,R-RNO-112316:Neuronal System,R-RNO-1280215:Cytokine Signaling in Immune system,R-RNO-162582:Signal Transduction,R-RNO-168256:Immune System,R-RNO-2262752:Cellular responses to stress,R-RNO-3371556:Cellular response to heat stress,R-RNO-3371571:HSF1-dependent transactivati…	WP375:Wnt signaling pathway,WP140:Myometrial relaxation and contraction pathways,WP1281:Hypothetical network for drug addiction,	rno04012:ErbB signaling pathway,rno04020:Calcium signaling pathway,rno04024:cAMP signaling pathway,rno04066:HIF-1 signaling pathway,rno04114:Oocyte meiosis,rno04261:Adrenergic signaling in cardiomyocytes,rno04310:Wnt signaling pathway,rno04713:Circadian entrainment,rno04720:Long-term potentiation,rno04722:Neurotrophin signaling pathway,rno04725:Cholinergic synapse,rno04728:Dopaminergic synapse,rn…	ATP-binding,Calmodulin-binding,Complete proteome,Cytoplasm,Cytoskeleton,Differentiation,Kinase,Membrane,Neurogenesis,Nucleotide-binding,Phosphoprotein,Reference proteome,Sarcoplasmic reticulum,Serine/threonine-protein kinase,Transferase,	GO:0005815~microtubule organizing center,GO:0005829~cytosol,GO:0014069~postsynaptic density,GO:0030425~dendrite,GO:0033017~sarcoplasmic reticulum membrane,GO:0043204~perikaryon,GO:0051233~spindle midzone,
NM_013187	Plcg1	phospholipase C, gamma 1 (Plcg1), mRNA	chr3:162957125-162987842	0.676813	0.0561593	0.000324664	0.684147	0.091575	0.000393457	1.02327	0.0561593	0.94719	0.941119	0.10336	0.841552	0.90695	0.0528312	0.773619	1.15441	0.0580357	0.873765	0.989618	0.0272842	0.948459	0.877852	0.0541251	0.309124	0.646255	0.0399742	0.000177818	0	0	0	0	0	0	0	0	1	rno00562:Inositol phosphate metabolism,rno01100:Metabolic pathways,rno01521:EGFR tyrosine kinase inhibitor resistance,rno04012:ErbB signaling pathway,rno04014:Ras signaling pathway,rno04015:Rap1 signaling pathway,rno04020:Calcium signaling pathway,rno04062:Chemokine signaling pathway,rno04064:NF-kappa B signaling pathway,rno04066:HIF-1 signaling pathway,rno04070:Phosphatidylinositol signaling sys…	R-RNO-109582:Hemostasis,R-RNO-1169408:ISG15 antiviral mechanism,R-RNO-1169410:Antiviral mechanism by IFN-stimulated genes,R-RNO-1266738:Developmental Biology,R-RNO-1280215:Cytokine Signaling in Immune system,R-RNO-1280218:Adaptive Immune System,R-RNO-1430728:Metabolism,R-RNO-1483249:Inositol phosphate metabolism,R-RNO-162582:Signal Transduction,R-RNO-166520:Signaling by NTRKs,R-RNO-168249:Innate …	WP3887:Angiotensin II signaling (acute) in thick ascending limbs,WP355:IL-1 signaling pathway,WP1964:VEGFR-3 signaling,WP147:Kit receptor signaling pathway,WP140:Myometrial relaxation and contraction pathways,WP1299:ErbB signaling pathway,WP1965:VEGF-receptor signal transduction,WP135:IL-6 signaling pathway,	rno00562:Inositol phosphate metabolism,rno01100:Metabolic pathways,rno04012:ErbB signaling pathway,rno04014:Ras signaling pathway,rno04015:Rap1 signaling pathway,rno04020:Calcium signaling pathway,rno04064:NF-kappa B signaling pathway,rno04066:HIF-1 signaling pathway,rno04070:Phosphatidylinositol signaling system,rno04370:VEGF signaling pathway,rno04650:Natural killer cell mediated cytotoxicity,r…	3D-structure,Acetylation,Calcium,Cell projection,Complete proteome,Hydrolase,Lipid degradation,Lipid metabolism,Metal-binding,Phosphoprotein,Proteomics identification,Reference proteome,Repeat,SH2 domain,SH3 domain,Transducer,Ubl conjugation,	GO:0001726~ruffle,GO:0005737~cytoplasm,GO:0005829~cytosol,GO:0005886~plasma membrane,GO:0005911~cell-cell junction,GO:0008180~COP9 signalosome,GO:0030027~lamellipodium,GO:0042995~cell projection,GO:0043005~neuron projection,
NM_001100640	Lamc2	laminin, gamma 2 (Lamc2), mRNA	chr13:75532725-75592335	0.619411	0.729019	1	1.22146	0.422608	1	2.32987	0.729019	1	2.15852	1.23326	0.0155629	3.88714	1.60965	0.00073	0.803857	0.236946	1	1.18418	0.283949	0.354986	7.93219	2.61109	0.00022638	9.57167	5.02281	0.000177818	0	0	0	1	1	0	0	1	1	rno04151:PI3K-Akt signaling pathway,rno04510:Focal adhesion,rno04512:ECM-receptor interaction,rno05145:Toxoplasmosis,rno05146:Amoebiasis,rno05165:Human papillomavirus infection,rno05200:Pathways in cancer,rno05222:Small cell lung cancer,	R-RNO-1474244:Extracellular matrix organization,R-RNO-1474290:Collagen formation,R-RNO-1500931:Cell-Cell communication,R-RNO-162582:Signal Transduction,R-RNO-2022090:Assembly of collagen fibrils and other multimeric structures,R-RNO-3000157:Laminin interactions,R-RNO-446107:Type I hemidesmosome assembly,R-RNO-446728:Cell junction organization,R-RNO-6806834:Signaling by MET,R-RNO-8874081:MET activ…	WP40:Inflammatory response pathway,WP188:Focal adhesion,	rno04151:PI3K-Akt signaling pathway,rno04510:Focal adhesion,rno04512:ECM-receptor interaction,rno05145:Toxoplasmosis,rno05146:Amoebiasis,rno05200:Pathways in cancer,rno05222:Small cell lung cancer,	Coiled coil,Complete proteome,Disulfide bond,Laminin EGF-like domain,Reference proteome,Repeat,Signal,	GO:0005576~extracellular region,GO:0005578~proteinaceous extracellular matrix,GO:0005604~basement membrane,GO:0005607~laminin-2 complex,GO:0005610~laminin-5 complex,GO:0005615~extracellular space,GO:0005938~cell cortex,GO:0016020~membrane,GO:0048471~perinuclear region of cytoplasm,
NM_031982	Trpv1	transient receptor potential cation channel, subfamily V, member 1 (Trpv1), mRNA	chr10:59538295-59563441	0.484605	0.236561	1	0.640946	0.175158	1	0.980006	0.236561	1	0.610971	0.102438	1	0.50855	0.100573	0.0976336	1.02029	0.157926	0.998187	0.671821	0.100704	0.156296	0.581851	0.143376	1	0.473078	0.0994569	0.00225528	0	0	0	0	0	0	0	0	1	rno04080:Neuroactive ligand-receptor interaction,rno04750:Inflammatory mediator regulation of TRP channels,	R-RNO-2672351:Stimuli-sensing channels,R-RNO-3295583:TRP channels,R-RNO-382551:Transport of small molecules,R-RNO-983712:Ion channel transport,	0	rno04080:Neuroactive ligand-receptor interaction,rno04750:Inflammatory mediator regulation of TRP channels,	3D-structure,Alternative splicing,ANK repeat,ATP-binding,Calcium,Calcium channel,Calcium transport,Calmodulin-binding,Cell junction,Cell membrane,Cell projection,Complete proteome,Glycoprotein,Ion channel,Ion transport,Lipid-binding,Membrane,Metal-binding,Nucleotide-binding,Phosphoprotein,Postsynaptic cell membrane,Reference proteome,Repeat,Synapse,Transmembrane,Transmembrane helix,Transport,	GO:0005829~cytosol,GO:0005886~plasma membrane,GO:0005887~integral component of plasma membrane,GO:0009897~external side of plasma membrane,GO:0016020~membrane,GO:0016021~integral component of membrane,GO:0030054~cell junction,GO:0030425~dendrite,GO:0031226~intrinsic component of plasma membrane,GO:0032591~dendritic spine membrane,GO:0043005~neuron projection,GO:0043025~neuronal cell body,GO:00452…
NM_017019	Il1a	interleukin 1 alpha (Il1a), mRNA	chr3:128180474-128190980	0.01919	5.57485	0.376983	0.898233	1.00853	1	10.8395	5.57485	0.00366034	1.24696	0.578458	1	5.25227	3.44009	1	0.282541	0.173598	1	7.97741	3.4206	0.150878	3.89183	1.79508	1	7.10508	2.40508	0.0207652	0	0	1	0	0	0	0	0	1	rno04010:MAPK signaling pathway,rno04060:Cytokine-cytokine receptor interaction,rno04217:Necroptosis,rno04218:Cellular senescence,rno04380:Osteoclast differentiation,rno04640:Hematopoietic cell lineage,rno04932:Non-alcoholic fatty liver disease,rno04933:AGE-RAGE signaling pathway in diabetic complications,rno04940:Type I diabetes mellitus,rno05010:Alzheimer disease,rno05020:Prion disease,rno05022…	R-RNO-1280215:Cytokine Signaling in Immune system,R-RNO-168256:Immune System,R-RNO-446652:Interleukin-1 family signaling,R-RNO-448706:Interleukin-1 processing,R-RNO-449147:Signaling by Interleukins,R-RNO-5218859:Regulated Necrosis,R-RNO-5357801:Programmed Cell Death,R-RNO-5620971:Pyroptosis,R-RNO-9020702:Interleukin-1 signaling,	WP442:Hypertrophy model,WP355:IL-1 signaling pathway,WP358:MAPK signaling pathway,WP2433:Spinal cord injury,	rno04010:MAPK signaling pathway,rno04060:Cytokine-cytokine receptor interaction,rno04380:Osteoclast differentiation,rno04640:Hematopoietic cell lineage,rno04932:Non-alcoholic fatty liver disease (NAFLD),rno04940:Type I diabetes mellitus,rno05020:Prion diseases,rno05132:Salmonella infection,rno05133:Pertussis,rno05140:Leishmaniasis,rno05152:Tuberculosis,rno05162:Measles,rno05164:Influenza A,rno053…	Complete proteome,Cytokine,Glycoprotein,Inflammatory response,Mitogen,Phosphoprotein,Pyrogen,Reference proteome,Secreted,	GO:0005615~extracellular space,GO:0005737~cytoplasm,GO:0005829~cytosol,GO:0005886~plasma membrane,GO:0009986~cell surface,
Only those genes that decrease the expression of more than 1.5-fold from the baseline value and whose padj-value lower 0.05 were selected for analysis.
Only those genes that increase the expression of more than 1.5-fold from the baseline value and whose padj-value lower 0.05 were selected for analysis.
