# Supplementary material for: Abundance of Inflammatory Response Genes Among Cardiovascular Disease and Ischemic Stroke Genes
Source: Int J Mol Sci. 2026 May 15;27(10):4442. doi: 10.3390/ijms27104442 (PMC13207277; doi:10.3390/ijms27104442)
Supplement: Supplementary file 1 [file ijms-27-04442-s001.zip › Supplementary Table S4.xlsx]

## Sheet: Sheet3
Table S4. Biological and clinical annotations of the genes most frequently occured (≥9) accross data sets analyzed in the study
Gene	Description	DISGENET	GAD_DISEASE	GAD_DISEASE_CLASS
CCL2	C-C motif chemokine ligand 2(CCL2)	C0004096~Asthma,C0004153~Atherosclerosis,C0006663~Calcinosis,C0007137~Squamous cell carcinoma,C0007222~Cardiovascular Diseases,C0007273~Carotid Artery Diseases,C0007786~Brain Ischemia,C0010054~Coronary Arteriosclerosis,C0010346~Crohn Disease,C0011881~Diabetic Nephropathy,C0011999~Diastematomyelia,C0013264~Muscular Dystrophy, Duchenne,C0014170~Endometrial Neoplasms,C0015695~Fatty Liver,C0017658~Gl…	Aggressive Periodontitis|Periodontitis, Juvenile,Alzheimer's Disease,Alzheimer's disease ,Alzheimer's disease; Parkinson's disease,Angina Pectoris|Hypertension|Myocardial Ischemia,Asthma. asthma severity,Asthma|,Asthma|Bronchial Hyperreactivity|Hypersensitivity, Immediate,Asthma|Bronchiolitis, Viral|Respiratory Syncytial Virus Infections,Atherosclerosis|Carotid Stenosis,Atherosclerosis|Inflammati…	CANCER,CARDIOVASCULAR,DEVELOPMENTAL,IMMUNE,INFECTION,METABOLIC,NEUROLOGICAL,OTHER,PHARMACOGENOMIC,PSYCH,RENAL,REPRODUCTION,UNKNOWN,VISION,
CCL5	C-C motif chemokine ligand 5(CCL5)	C0004096~Asthma,C0008312~Primary biliary cirrhosis,C0011615~Dermatitis, Atopic,C0017658~Glomerulonephritis,C0019187~Hepatitis, Alcoholic,C0020500~Hyperoxaluria,C0023892~Biliary cirrhosis,C0023893~Liver Cirrhosis, Experimental,C0027626~Neoplasm Invasiveness,C0034069~Pulmonary Fibrosis,C0086196~Eczema, Infantile,C0238065~Secondary Biliary Cholangitis,C0241910~Autoimmune Chronic Hepatitis,C0345967~M…	Albuminuria,Albuminuria|Inflammation|Kidney Diseases,Alzheimer's disease; Parkinson's disease,Anemia, Sickle Cell|Bacteremia|,Arthritis, Juvenile Rheumatoid|Recurrence,Asthma. atopy,Asthma. atopy. atopic dermatitis,Asthma|,Asthma|Bronchial Hyperreactivity|Hypersensitivity, Immediate,Asthma|Bronchiolitis, Viral|Respiratory Syncytial Virus Infections,Asthma|Pulmonary Disease, Chronic Obstructive|Pu…	CANCER,CARDIOVASCULAR,HEMATOLOGICAL,IMMUNE,INFECTION,METABOLIC,NEUROLOGICAL,NORMALVARIATION,OTHER,PHARMACOGENOMIC,RENAL,REPRODUCTION,UNKNOWN,VISION,
CD14	CD14 molecule(CD14)	C0004096~Asthma,C0011991~Diarrhea,C0013595~Eczema,C0018099~Gout,C0023890~Liver Cirrhosis,C0087031~Juvenile-Onset Still Disease,C0239946~Fibrosis, Liver,C0400966~Non-alcoholic Fatty Liver Disease,C1262477~Weight decreased,C3241937~Nonalcoholic Steatohepatitis,C3495559~Juvenile arthritis,C3714758~Juvenile psoriatic arthritis,C4552091~Polyarthritis, Juvenile, Rheumatoid Factor Negative,C4704862~Poly…	Acute Coronary Syndrome|Angina Pectoris|Coronary Artery Disease|,Adenocarcinoma|Esophageal Neoplasms|Stomach Neoplasms,Aggressive Periodontitis|Alveolar Bone Loss|Chronic Periodontitis|Periodontal Attachment Loss|Periodontal Pocket|Periodontitis,Alzheimer's Disease,Alzheimer's disease,Alzheimer's disease ,Angina, Unstable|Coronary Stenosis|Inflammation|Myocardial Infarction,Apoplexy|Chlamydophila…	CANCER,CARDIOVASCULAR,CHEMDEPENDENCY,IMMUNE,INFECTION,METABOLIC,NEUROLOGICAL,OTHER,PHARMACOGENOMIC,RENAL,REPRODUCTION,UNKNOWN,
CD36	CD36 molecule (CD36 blood group)(CD36)	C0003257~Antibody Deficiency Syndrome,C0007193~Cardiomyopathy, Dilated,C0007570~Celiac Disease,C0010068~Coronary heart disease,C0020538~Hypertensive disease,C0021051~Immunologic Deficiency Syndromes,C0021655~Insulin Resistance,C0023893~Liver Cirrhosis, Experimental,C0024530~Malaria,C0035126~Reperfusion Injury,C0038160~Staphylococcal Infections,C0043094~Weight Gain,C0151744~Myocardial Ischemia,C01…	Anemia|Malaria, Falciparum,Angina pectoris|Myocardial Infarction,Chronic renal failure|Kidney Failure, Chronic,Coronary Artery Disease|Hypertension,Hypertension,Kidney Failure, Chronic,Macular Degeneration,Malaria,Malaria infection,Malaria, Falciparum,Metabolic Syndrome X,Obesity,Platelet Count,Type 2 Diabetes| edema | rosiglitazone,Type 2 diabetes,atherosclerosis,atherosclerosis, coronary; diabe…	CANCER,CARDIOVASCULAR,HEMATOLOGICAL,INFECTION,METABOLIC,NORMALVARIATION,OTHER,PHARMACOGENOMIC,RENAL,UNKNOWN,VISION,
CD40	CD40 molecule(CD40)	C0003873~Rheumatoid Arthritis,C0006142~Malignant neoplasm of breast,C0020456~Hyperglycemia,C0020459~Hyperinsulinism,C0021655~Insulin Resistance,C0026691~Mucocutaneous Lymph Node Syndrome,C0026769~Multiple Sclerosis,C0028754~Obesity,C0038220~Status Epilepticus,C0270823~Petit mal status,C0272236~Hyperimmunoglobulin M syndrome,C0311335~Grand Mal Status Epilepticus,C0393734~Complex Partial Status Epi…	Acute Coronary Syndrome|,Acute Coronary Syndrome|Atherosclerosis|Coronary Disease|Coronary heart disease,Acute Coronary Syndrome|Coronary Artery Disease|Rupture, Spontaneous,Apoplexy|Brain Ischemia|Stroke,Arthritis, Juvenile Rheumatoid|Arthritis, Rheumatoid|Chronic Childhood Arthritis|Rheumatoid Arthritis,Arthritis, Rheumatoid,Arthritis, Rheumatoid|,Arthritis, Rheumatoid|Rheumatoid Arthritis,Asth…	CANCER,CARDIOVASCULAR,IMMUNE,INFECTION,METABOLIC,NORMALVARIATION,OTHER,PHARMACOGENOMIC,RENAL,
NFKBIA	NFKB inhibitor alpha(NFKBIA)	C0006142~Malignant neoplasm of breast,C0007786~Brain Ischemia,C0019829~Hodgkin Disease,C0023893~Liver Cirrhosis, Experimental,C0030246~Pustulosis of Palms and Soles,C0030297~Pancreatic Neoplasm,C0033860~Psoriasis,C0151744~Myocardial Ischemia,C0152266~Mixed Cellularity Hodgkin Lymphoma,C0152267~Hodgkin lymphoma, lymphocyte depletion,C0153392~Malignant neoplasm of nasopharynx,C0206726~gliosarcoma,C…	Adenocarcinoma|Stomach Neoplasms,Alcoholism|Liver Cirrhosis, Alcoholic,Arthritis, Psoriatic|Psoriasis|Psoriatic arthropathy,Arthritis, Rheumatoid|,Arthritis, Rheumatoid|Rheumatoid Arthritis,Arthritis, Rheumatoid|Rheumatoid Arthritis|Anti-TNF Response,Asthma|Bronchiolitis, Viral|Respiratory Syncytial Virus Infections,Behcet Syndrome,Bone Mineral Density,Bronchiolitis, Viral|Respiratory Syncytial V…	CANCER,CARDIOVASCULAR,CHEMDEPENDENCY,IMMUNE,INFECTION,METABOLIC,NEUROLOGICAL,NORMALVARIATION,OTHER,PHARMACOGENOMIC,RENAL,REPRODUCTION,
RELA	RELA proto-oncogene, NF-kB subunit(RELA)	C0001969~Alcoholic Intoxication,C0002152~Alloxan Diabetes,C0004763~Barrett Esophagus,C0005398~Cholestasis, Extrahepatic,C0006118~Brain Neoplasms,C0006142~Malignant neoplasm of breast,C0007102~Malignant tumor of colon,C0007114~Malignant neoplasm of skin,C0007134~Renal Cell Carcinoma,C0007621~Neoplastic Cell Transformation,C0007786~Brain Ischemia,C0008312~Primary biliary cirrhosis,C0008370~Cholesta…	Arthritis, Rheumatoid|,Arthritis, Rheumatoid|Rheumatoid Arthritis|Anti-TNF Response,HIV Infections|[X]Human immunodeficiency virus disease,Hepatopulmonary Syndrome|Liver Cirrhosis,Hodgkin Disease|Leukemia, Lymphocytic, Chronic, B-Cell|Lymphoproliferative Disorders|Waldenstrom Macroglobulinemia,Multiple Myeloma,Type 2 Diabetes| edema | rosiglitazone,benzene haematotoxicity,breast cancer ,normal va…	CANCER,IMMUNE,INFECTION,METABOLIC,NORMALVARIATION,PHARMACOGENOMIC,UNKNOWN,
S100A9	S100 calcium binding protein A9(S100A9)	C0007102~Malignant tumor of colon,C0007570~Celiac Disease,C0009375~Colonic Neoplasms,C0022548~Keloid,C0023893~Liver Cirrhosis, Experimental,C0035222~Respiratory Distress Syndrome, Adult,C0036341~Schizophrenia,	Dermatitis, Atopic|,Kidney Calculi,	IMMUNE,RENAL,
TNFRSF1B	TNF receptor superfamily member 1B(TNFRSF1B)	C0004352~Autistic Disorder,C0007786~Brain Ischemia,C0011570~Mental Depression,C0011581~Depressive disorder,C0011860~Diabetes Mellitus, Non-Insulin-Dependent,C0020517~Hypersensitivity,C0023890~Liver Cirrhosis,C0026948~Mycosis Fungoides,C0028754~Obesity,C0032285~Pneumonia,C0032300~Lobar Pneumonia,C0036341~Schizophrenia,C0036349~Paranoid Schizophrenia,C0036920~Sezary Syndrome,C0239946~Fibrosis, Live…	Adrenal Hyperplasia, Congenital|Hyperandrogenism,Aggressive Periodontitis|Alveolar Bone Loss|Chronic Periodontitis|Periodontal Attachment Loss|Periodontal Pocket|Periodontitis,Alzheimer's disease,Alzheimer's disease ,Anemia, Aplastic|Aplastic anemia|Genetic Diseases, Inborn|Graft vs Host Disease|Hematologic Neoplasms|Recurrence,Arthritis, Psoriatic|Psoriatic arthropathy,Arthritis, Rheumatoid,Arth…	CANCER,CARDIOVASCULAR,CHEMDEPENDENCY,HEMATOLOGICAL,IMMUNE,INFECTION,METABOLIC,NEUROLOGICAL,NORMALVARIATION,OTHER,PHARMACOGENOMIC,PSYCH,RENAL,REPRODUCTION,UNKNOWN,
CASP1	caspase 1(CASP1)	C0001925~Albuminuria,C0020517~Hypersensitivity,C0021368~Inflammation,C0021655~Insulin Resistance,C0022658~Kidney Diseases,C0023893~Liver Cirrhosis, Experimental,C0026769~Multiple Sclerosis,C0027055~Myocardial Reperfusion Injury,C0028754~Obesity,C0032285~Pneumonia,C0032300~Lobar Pneumonia,C0038220~Status Epilepticus,C0270823~Petit mal status,C0311335~Grand Mal Status Epilepticus,C0393734~Complex P…	Adenocarcinoma|Neoplasms, Prostatic|Prostatic Neoplasms,Alzheimer's disease,Asthma|Bronchiolitis, Viral|Respiratory Syncytial Virus Infections,Bronchiolitis, Viral|Respiratory Syncytial Virus Infections,Gastrointestinal Stromal Tumors,Hodgkin Disease|Leukemia, Lymphocytic, Chronic, B-Cell|Lymphoproliferative Disorders|Waldenstrom Macroglobulinemia,Leukemia, Lymphocytic, Chronic, B-Cell,Leukemia, …	CANCER,CARDIOVASCULAR,INFECTION,NEUROLOGICAL,PHARMACOGENOMIC,
HMGB1	high mobility group box 1(HMGB1)	C0001973~Alcoholic Intoxication, Chronic,C0005398~Cholestasis, Extrahepatic,C0013221~Drug toxicity,C0015967~Fever,C0019193~Hepatitis, Toxic,C0020429~Hyperalgesia,C0021368~Inflammation,C0026766~Multiple Organ Failure,C0027051~Myocardial Infarction,C0027055~Myocardial Reperfusion Injury,C0027540~Necrosis,C0027796~Neuralgia,C0034069~Pulmonary Fibrosis,C0034189~Pyemia,C0036690~Septicemia,C0038870~Neu…	Allogeneic Hematopoietic Cell Transplantation,Puerperal Disorders|Sepsis|Streptococcal Infections|Systemic infection,Sepsis|Systemic Inflammatory Response Syndrome,	IMMUNE,INFECTION,NORMALVARIATION,UNKNOWN,
ITGB2	integrin subunit beta 2(ITGB2)	C0004943~Behcet Syndrome,C0006118~Brain Neoplasms,C0006663~Calcinosis,C0011603~Dermatitis,C0018824~Heart valve disease,C0020517~Hypersensitivity,C0023487~Acute Promyelocytic Leukemia,C0023510~Leukocyte Disorders,C0023893~Liver Cirrhosis, Experimental,C0027720~Nephrosis,C0032285~Pneumonia,C0032300~Lobar Pneumonia,C0037299~Skin Ulcer,C0153633~Malignant neoplasm of brain,C0242597~Leukocyte-Adhesion …	Alcoholism,Asthma|Bronchiolitis, Viral|Respiratory Syncytial Virus Infections,Birth Weight|Leukemia|Leukemia, Myeloid, Acute|Precursor Cell Lymphoblastic Leukemia-Lymphoma,Brain Ischemia|Recurrence|Stroke,Bronchiolitis, Viral|Respiratory Syncytial Virus Infections,Enterocolitis|Hirschsprung Disease,Glioblastoma|Glioma,Glomerulonephritis, IGA,Kidney Failure, Chronic,Lymphoma, Non-Hodgkin,MPO-ANCA+…	CANCER,CARDIOVASCULAR,CHEMDEPENDENCY,IMMUNE,INFECTION,METABOLIC,NEUROLOGICAL,OTHER,PHARMACOGENOMIC,RENAL,UNKNOWN,VISION,
IL1A	interleukin 1 alpha(IL1A)	C0002622~Amnesia,C0002631~Infection of amniotic cavity,C0003165~Anthracosis,C0007114~Malignant neoplasm of skin,C0007786~Brain Ischemia,C0008495~Chorioamnionitis,C0011570~Mental Depression,C0011581~Depressive disorder,C0011633~Dermatomyositis,C0011991~Diarrhea,C0015967~Fever,C0019061~Hemolytic-Uremic Syndrome,C0019193~Hepatitis, Toxic,C0020429~Hyperalgesia,C0020649~Hypotension,C0021368~Inflammati…	AIDS Dementia Complex|HIV Infections,Ache, Low Back|Intervertebral Disk Displacement|Low Back Pain,Acne Vulgaris,Acquired Immunodeficiency Syndrome,Acute Coronary Syndrome|Alveolar Bone Loss|Angina pectoris|Disease Susceptibility|Periodontitis,Adenocarcinoma|Stomach Neoplasms,Aggressive Periodontitis|,Aggressive Periodontitis|Alveolar Bone Loss|Chronic Periodontitis|Periodontal Attachment Loss|Pe…	AGING,CANCER,CARDIOVASCULAR,CHEMDEPENDENCY,IMMUNE,INFECTION,METABOLIC,NEUROLOGICAL,NORMALVARIATION,OTHER,PHARMACOGENOMIC,PSYCH,RENAL,REPRODUCTION,UNKNOWN,VISION,
IL1B	interleukin 1 beta(IL1B)	C0000786~Spontaneous abortion,C0000822~Abortion, Tubal,C0001418~Adenocarcinoma,C0001973~Alcoholic Intoxication, Chronic,C0002152~Alloxan Diabetes,C0002395~Alzheimer's Disease,C0003123~Anorexia,C0003165~Anthracosis,C0003865~Arthritis, Adjuvant-Induced,C0003873~Rheumatoid Arthritis,C0004096~Asthma,C0005398~Cholestasis, Extrahepatic,C0005586~Bipolar Disorder,C0006142~Malignant neoplasm of breast,C00…	AIDS Dementia Complex|AIDS Related Dementia Complex,AIDS Dementia Complex|HIV Infections,Abortion, Habitual,Abortion, Spontaneous,Ache, Low Back|Intervertebral Disk Displacement|Low Back Pain,Achlorhydria|Duodenal Ulcer|Gastritis, Atrophic|Peptic Ulcer|Recurrence,Acquired Immunodeficiency Syndrome,Acute Coronary Syndrome,Acute Coronary Syndrome|,Adenocarcinoma|Anorexia|Stomach Neoplasms|Syndrome|…	AGING,CANCER,CARDIOVASCULAR,CHEMDEPENDENCY,HEMATOLOGICAL,IMMUNE,INFECTION,METABOLIC,NEUROLOGICAL,NORMALVARIATION,OTHER,PHARMACOGENOMIC,PSYCH,RENAL,REPRODUCTION,UNKNOWN,VISION,
IL18	interleukin 18(IL18)	C0001969~Alcoholic Intoxication,C0003873~Rheumatoid Arthritis,C0006663~Calcinosis,C0006826~Malignant Neoplasms,C0007786~Brain Ischemia,C0011570~Mental Depression,C0011581~Depressive disorder,C0011609~Drug Eruptions,C0011616~Contact Dermatitis,C0017658~Glomerulonephritis,C0018800~Cardiomegaly,C0018824~Heart valve disease,C0019193~Hepatitis, Toxic,C0020517~Hypersensitivity,C0020523~Immediate hypers…	Abortion, Habitual,Acute Coronary Syndrome|Inflammation,Acute Lung Injury|Heart Diseases,Aggressive Periodontitis|,Alzheimer's disease,Alzheimer's disease ,Apoplexy|Atherosclerosis|Brain Ischemia|Stroke,Arthritis, Rheumatoid|,Arthritis, Rheumatoid|Rheumatoid Arthritis,Arthritis|Lupus Erythematosus, Systemic|Proteinuria,Asthma|Bronchial Hyperreactivity|Hypersensitivity, Immediate,Asthma|Bronchioli…	AGING,CANCER,CARDIOVASCULAR,HEMATOLOGICAL,IMMUNE,INFECTION,METABOLIC,NEUROLOGICAL,NORMALVARIATION,OTHER,PHARMACOGENOMIC,RENAL,REPRODUCTION,UNKNOWN,VISION,
IL4R	interleukin 4 receptor(IL4R)	C0007134~Renal Cell Carcinoma,C0019693~HIV Infections,C0279702~Conventional (Clear Cell) Renal Cell Carcinoma,C1266042~Chromophobe Renal Cell Carcinoma,C1266043~Sarcomatoid Renal Cell Carcinoma,C1266044~Collecting Duct Carcinoma of the Kidney,C1306837~Papillary Renal Cell Carcinoma,C1840253~IgE RESPONSIVENESS, ATOPIC,C4505456~HIV Coinfection,	Acquired Immunodeficiency Syndrome|HIV Infections|[X]Human immunodeficiency virus disease,Adenocarcinoma|Hypersensitivity|pancreatic neoplasm|Pancreatic Neoplasms,Adenocarcinoma|Stomach Neoplasms,Albuminuria|Inflammation|Kidney Diseases,Allergic asthma,Alzheimer's disease,Anemia, Sickle Cell|Apoplexy|Sickle cell anemia|Stroke,Arthritis, Juvenile Rheumatoid|Arthritis, Rheumatoid|Chronic Childhood …	AGING,CANCER,CARDIOVASCULAR,HEMATOLOGICAL,IMMUNE,INFECTION,METABOLIC,NEUROLOGICAL,NORMALVARIATION,OTHER,PHARMACOGENOMIC,RENAL,REPRODUCTION,UNKNOWN,VISION,
IL6	interleukin 6(IL6)	C0000786~Spontaneous abortion,C0000822~Abortion, Tubal,C0001787~Osteoporosis, Age-Related,C0001925~Albuminuria,C0001973~Alcoholic Intoxication, Chronic,C0002152~Alloxan Diabetes,C0002622~Amnesia,C0003865~Arthritis, Adjuvant-Induced,C0003873~Rheumatoid Arthritis,C0004096~Asthma,C0004153~Atherosclerosis,C0004352~Autistic Disorder,C0004364~Autoimmune Diseases,C0005138~Berylliosis,C0005398~Cholestasi…	ADHD | attention deficit hyperactivity disorder,AIDS-Related Opportunistic Infections|Cytomegalovirus Retinitis|Encephalomyelitis|HIV Infections|Hypersensitivity|Mycobacterium avium-intracellulare Infection|[X]Human immunodeficiency virus disease,Abortion, Habitual,Abortion, Spontaneous,Acute Coronary Syndrome,Acute Coronary Syndrome|,Acute Coronary Syndrome|Angina Pectoris|Inflammation,Acute Lun…	AGING,CANCER,CARDIOVASCULAR,CHEMDEPENDENCY,HEMATOLOGICAL,IMMUNE,INFECTION,METABOLIC,NEUROLOGICAL,NORMALVARIATION,OTHER,PHARMACOGENOMIC,PSYCH,RENAL,REPRODUCTION,UNKNOWN,VISION,
MAPK8	mitogen-activated protein kinase 8(MAPK8)	C0005398~Cholestasis, Extrahepatic,C0007621~Neoplastic Cell Transformation,C0011570~Mental Depression,C0011581~Depressive disorder,C0011615~Dermatitis, Atopic,C0020429~Hyperalgesia,C0024623~Malignant neoplasm of stomach,C0032927~Precancerous Conditions,C0035126~Reperfusion Injury,C0036341~Schizophrenia,C0038356~Stomach Neoplasms,C0040997~Trigeminal Neuralgia,C0086196~Eczema, Infantile,C0162557~Li…	HIV,Type 2 Diabetes| edema | rosiglitazone,Type 2 diabetes,breast cancer ,	CANCER,INFECTION,METABOLIC,PHARMACOGENOMIC,
NFKB1	nuclear factor kappa B subunit 1(NFKB1)	C0001418~Adenocarcinoma,C0001973~Alcoholic Intoxication, Chronic,C0007102~Malignant tumor of colon,C0007621~Neoplastic Cell Transformation,C0007786~Brain Ischemia,C0008312~Primary biliary cirrhosis,C0009375~Colonic Neoplasms,C0009447~Common Variable Immunodeficiency,C0010093~Corpus Luteum Cyst,C0011860~Diabetes Mellitus, Non-Insulin-Dependent,C0020500~Hyperoxaluria,C0022660~Kidney Failure, Acute,…	Abortion, Spontaneous,Alcoholism,Alcoholism|Liver Cirrhosis, Alcoholic,Alzheimer's disease ,Arthritis, Rheumatoid|,Arthritis, Rheumatoid|Rheumatoid Arthritis|Anti-TNF Response,Behcet Syndrome|,Birth Weight|Leukemia|Leukemia, Myeloid, Acute|Precursor Cell Lymphoblastic Leukemia-Lymphoma,Body Height,Body Weight,Bone Mineral Density,C-reactive protein,Carcinoid Tumor|Gastrointestinal Neoplasms|Neuro…	CANCER,CARDIOVASCULAR,CHEMDEPENDENCY,DEVELOPMENTAL,IMMUNE,INFECTION,METABOLIC,NEUROLOGICAL,NORMALVARIATION,OTHER,PHARMACOGENOMIC,PSYCH,RENAL,REPRODUCTION,UNKNOWN,
PIK3CD	phosphatidylinositol-4,5-bisphosphate 3-kinase catalytic subunit delta(PIK3CD)	C0006267~Bronchiectasis,C0033578~Prostatic Neoplasms,C0079744~Diffuse Large B-Cell Lymphoma,C0334634~Malignant lymphoma, lymphocytic, intermediate differentiation, diffuse,C0376358~Malignant neoplasm of prostate,C0494261~Combined immunodeficiency,C0751958~Lymphoma, Lymphocytic, Intermediate,C2750068~Roifman-Chitayat Syndrome,C3714976~ACTIVATED PI3K-DELTA SYNDROME,	BMI- Edema rosiglitazone or pioglitazone,HIV,Hypercholesterolemia|LDLC levels,Type 2 Diabetes| edema | rosiglitazone,prostate cancer,	CANCER,INFECTION,METABOLIC,PHARMACOGENOMIC,
PRKCD	protein kinase C delta(PRKCD)	C0002152~Alloxan Diabetes,C0009447~Common Variable Immunodeficiency,C0011853~Diabetes Mellitus, Experimental,C0019193~Hepatitis, Toxic,C0020538~Hypertensive disease,C0020672~Hypothermia, natural,C0021841~Intestinal Neoplasms,C0022333~Jacksonian Seizure,C0023893~Liver Cirrhosis, Experimental,C0036572~Seizures,C0038433~Streptozotocin Diabetes,C0149504~Encephalopathy, Toxic,C0149958~Complex partial …	Tobacco Use Disorder,Type 2 Diabetes| edema | rosiglitazone,Type 2 diabetes,	CHEMDEPENDENCY,METABOLIC,PHARMACOGENOMIC,
RIPK2	receptor interacting serine/threonine kinase 2(RIPK2)	C0009324~Ulcerative Colitis,	Cognitive performance ,Hodgkin Disease|Leukemia, Lymphocytic, Chronic, B-Cell|Lymphoproliferative Disorders|Waldenstrom Macroglobulinemia,Leprosy,Leprosy, Multibacillary|Leprosy, Paucibacillary,Lymphoma, B-Cell|Lymphoma, Follicular|Lymphoma, Large B-Cell, Diffuse,Monocyte Chemoattractant Protein-1,benzene haematotoxicity,leprosy,longevity,	AGING,CANCER,IMMUNE,INFECTION,NEUROLOGICAL,PHARMACOGENOMIC,
TLR2	toll like receptor 2(TLR2)	C0003873~Rheumatoid Arthritis,C0005586~Bipolar Disorder,C0008370~Cholestasis,C0009402~Colorectal Carcinoma,C0009404~Colorectal Neoplasms,C0013221~Drug toxicity,C0014457~Eosinophilia,C0014458~Eosinophilia, Tropical,C0015404~Eye Infections, Bacterial,C0018801~Heart failure,C0018802~Congestive heart failure,C0021368~Inflammation,C0022568~Keratitis,C0022660~Kidney Failure, Acute,C0023212~Left-Sided H…	Aggressive Periodontitis|Chronic Periodontitis|Periodontitis, Juvenile,Amyloidosis|Familial Mediterranean Fever|Tuberculosis, Pulmonary,Arthritis, Reactive|Salmonella Infections,Arthritis, Rheumatoid|Rheumatoid Arthritis,Arthritis, Rheumatoid|Rheumatoid Arthritis|Anti-TNF Response,Aspergillosis|,Aspergillosis|Aspergillosis, Allergic Bronchopulmonary|Lung Diseases, Fungal,Asthma,Asthma|,Asthma|Bro…	CANCER,CARDIOVASCULAR,CHEMDEPENDENCY,IMMUNE,INFECTION,METABOLIC,NORMALVARIATION,OTHER,PHARMACOGENOMIC,REPRODUCTION,UNKNOWN,VISION,
TLR4	toll like receptor 4(TLR4)	C0004153~Atherosclerosis,C0004943~Behcet Syndrome,C0005398~Cholestasis, Extrahepatic,C0005586~Bipolar Disorder,C0007097~Carcinoma,C0009402~Colorectal Carcinoma,C0009404~Colorectal Neoplasms,C0010054~Coronary Arteriosclerosis,C0010346~Crohn Disease,C0011616~Contact Dermatitis,C0011882~Diabetic Neuropathies,C0014457~Eosinophilia,C0014458~Eosinophilia, Tropical,C0015695~Fatty Liver,C0016059~Fibrosis…	AIDS-Related Opportunistic Infections|HIV Infections|[X]Human immunodeficiency virus disease,Acute Coronary Syndrome|,Adenocarcinoma|Stomach Neoplasms,Aggressive Periodontitis|,Aggressive Periodontitis|Alveolar Bone Loss|Chronic Periodontitis|Periodontal Attachment Loss|Periodontal Pocket|Periodontitis,Aggressive Periodontitis|Chronic Periodontitis|,Albuminuria|Diabetes mellitus|Hypertension|Hype…	AGING,CANCER,CARDIOVASCULAR,DEVELOPMENTAL,HEMATOLOGICAL,IMMUNE,INFECTION,METABOLIC,NEUROLOGICAL,NORMALVARIATION,OTHER,PHARMACOGENOMIC,PSYCH,RENAL,REPRODUCTION,UNKNOWN,VISION,
