# Supplementary material for: Abundance of Inflammatory Response Genes Among Cardiovascular Disease and Ischemic Stroke Genes
Source: Int J Mol Sci. 2026 May 15;27(10):4442. doi: 10.3390/ijms27104442 (PMC13207277; doi:10.3390/ijms27104442)
Supplement: Supplementary file 1 [file ijms-27-04442-s001.zip › Supplementary Table S5.xlsx]

## Sheet: KEGG
Table S4. Functional analysis (KEGG, REACTOME, GO_MF) for 1285 genes identified
Signaling pathway source (KEGG/Reactome)	Signaling pathway (KEGG)	Number of associated genes	Padj (according to Benjamini-Hochberg)	Pathway-associated genes
KEGG_PATHWAY	hsa05417:Lipid and atherosclerosis	121	3.40376e-57	NCF1, CALML4, TNF, ICAM1, PYCARD, AKT2, TNFSF10, AKT1, MAP3K5, MAP2K4, TICAM2, CYBB, PRKCA, CYBA, TP53, ABCG1, ATF4, ITPR1, PIK3R2, PIK3R1, AGER, IRAK1, NLRP3, CD14, PLCG1, APOB, MAP2K6, ABCA1, CYP2J2, XBP1, JUN, POU2F1, VCAM1, HSPA5, HSPA4, TNFRSF10B, NFATC2, NFATC1, HSPA2, SELE, NFKB1, SELP, NFKBIA, CYP2C8, IL6, CYP1A1, BCL2, CALM3, CALM1, CALM2, MYD88, NOX1, BCL2L1, NFE2L2, GSK3B, CD40, CXCL8,…
KEGG_PATHWAY	hsa05200:Pathways in cancer	192	7.79183e-54	EPO, ITGA2B, KEAP1, CALML4, FGF1, ETS1, FGF2, ELK1, IGF1R, EDNRA, EDNRB, CCND1, AKT2, AKT1, PRKACB, IL6R, PDGFRB, PRKCG, IL4R, PRKCB, HGF, WNT5A, F2R, FLT3LG, PRKCA, PGF, RUNX1, BCR, AR, ADCY9, SMO, IL23A, AGTR1, IL6ST, TP53, NOTCH3, NOTCH1, TERC, EPAS1, NOTCH4, PDGFB, LPAR1, TGFA, LPAR3, KLK3, GSTT1, PIK3R2, PIK3R1, HIF1A, FOXO1, KNG1, ABL1, PLCG2, HMOX1, PLCG1, FGF23, FGF21, STAT5A, SMAD2, STAT…
KEGG_PATHWAY	hsa04933:AGE-RAGE signaling pathway in diabetic complications	73	8.08805e-45	CXCL8, SERPINE1, PIK3CD, PIK3CB, TNF, ICAM1, THBD, CCND1, CASP3, AKT2, AKT1, PLCE1, RAC1, JAK2, EDN1, PRKCB, PRKCE, MMP2, PRKCD, CYBB, PRKCA, F3, TGFBR1, TGFBR2, IL1A, PLCB3, PLCB4, PIK3CA, IL1B, AGTR1, PLCB1, PIK3R2, PIK3R1, AGER, FOXO1, RELA, CDC42, MAPK9, MAPK8, PLCG2, CCL2, MAPK1, PLCG1, MAPK3, SMAD2, STAT5A, EGR1, STAT5B, TGFB2, JUN, TGFB1, VCAM1, SMAD3, TGFB3, NOS3, STAT1, STAT3, FN1, NFATC…
KEGG_PATHWAY	hsa04750:Inflammatory mediator regulation of TRP channels	69	1.10746e-40	HTR2C, PIK3CD, HTR2A, PIK3CB, CALML4, IL1RAP, BDKRB2, PRKACB, PRKCG, PRKCB, IL1R1, PLA2G4B, PRKCE, PRKCD, PLA2G4A, PRKCA, NGF, PLCB3, PLCB4, ADCY9, PIK3CA, IL1B, PLCB1, CAMK2B, CAMK2D, PTGER2, CAMK2A, ADCY4, ITPR1, ADCY3, PIK3R2, ADCY2, ALOX12, ITPR3, PIK3R1, ADCY1, PLA2G6, ADCY8, ADCY7, KNG1, ADCY5, MAPK9, HRH1, ASIC4, MAPK8, P2RY2, PLCG2, PLCG1, ASIC2, CAMK2G, ASIC3, ASIC1, MAP2K6, CYP2J2, NTRK…
KEGG_PATHWAY	hsa05418:Fluid shear stress and atherosclerosis	79	1.40439e-36	NCF1, ITGB3, ITGA2B, PIK3CD, KEAP1, PLAT, PIK3CB, CALML4, TNF, ACTB, ICAM1, ACTG1, IKBKB, NPPC, THBD, CTSL, AKT2, KDR, AKT1, RAC1, MAP3K5, MEF2A, MAP2K4, EDN1, DUSP1, IL1R1, GSTO1, MMP2, CYBA, FOS, MMP9, RHOA, TNFRSF1A, IL1A, IFNG, PIK3CA, IL1B, PECAM1, SQSTM1, TP53, PRKAA1, PRKAA2, PDGFB, GSTT1, PIK3R2, PIK3R1, TXN, RELA, MAPK9, MAPK8, MAPK7, CCL2, HMOX1, MAP2K6, NQO1, JUN, GSTM1, VCAM1, CAV2, N…
KEGG_PATHWAY	hsa05206:MicroRNAs in cancer	122	4.78802e-36	MIR30A, IRS1, TNC, MIR146A, IRS2, MIR106A, MIR106B, CCND1, MIR155, PLAU, MIR152, MIR150, TP63, MIR30D, PDGFRB, PRKCG, PRKCB, PRKCE, MIR15A, MIR27B, MIRLET7I, PRKCA, MIRLET7G, MIRLET7E, MIRLET7C, TP53, NOTCH3, DNMT1, ABCB1, NOTCH1, SHC1, NOTCH4, PDGFB, PIK3R2, PIK3R1, MIR31, MIR206, MIR335, MIR214, SOCS1, MIR210, ABL1, PLCG2, HMOX1, PLCG1, TGFB2, MIR29C, MIR200B, MIR200C, MIR29A, NFKB1, MIR223, MI…
KEGG_PATHWAY	hsa04060:Cytokine-cytokine receptor interaction	117	5.49847e-36	CSF3, IL1RN, CSF2, CSF1, EPO, IL1RAP, TNF, CXCL16, IL18RAP, TNFSF10, LEPR, TNFSF11, IL6R, IL4R, IL1R1, IL23A, IL6ST, EBI3, TNFRSF11B, TNFRSF11A, THPO, TNFRSF17, NGFR, TGFB2, TGFB1, TNFSF14, TSLP, TGFB3, TNFRSF9, TNFSF12, GDF2, LIF, TNFRSF10B, PPBP, IL2, IL4, CXCL10, GH1, BMP2, IL6, IL5, CXCL12, TNFSF4, IL9, IL7R, BMPR1A, IL21, IL22, CD40, IL20, CXCL8, MSTN, CXCL1, IL27, PRL, CXCL2, CXCL5, CX3CL1,…
KEGG_PATHWAY	hsa05205:Proteoglycans in cancer	94	2.83458e-35	CDKN1A, WNT2B, ITGB3, HSPB2, PIK3CD, PIK3CB, FGF2, ELK1, TNF, ACTB, IGF1R, ACTG1, SHH, CCND1, PLAU, CTSL, CASP3, AKT2, KDR, AKT1, PLCE1, RAC1, PRKACB, PRKCG, PRKCB, HGF, MMP2, ITGA2, WNT5A, PLAUR, MIR21, PRKCA, HSPG2, MMP9, RHOA, DCN, TIAM1, PIK3CA, SMO, SOS1, MET, TLR4, TP53, SOS2, CD44, HBEGF, TLR2, CAMK2B, CAMK2D, ROCK1, ROCK2, CAMK2A, ITPR1, PIK3R2, ITPR3, PIK3R1, IQGAP1, THBS1, HIF1A, EGFR, …
KEGG_PATHWAY	hsa04668:TNF signaling pathway	70	1.48932e-34	CSF2, CSF1, PIK3CD, TNFAIP3, CXCL1, PIK3CB, TNF, CXCL2, CXCL5, CX3CL1, ICAM1, IKBKB, CASP7, CASP8, CASP3, AKT2, AKT1, DNM1L, JUNB, MAP3K5, MAP2K4, EDN1, RIPK3, IL15, MMP3, TRAF1, FOS, TNFRSF1B, MMP9, TNFRSF1A, ADAM17, MMP14, PIK3CA, TRAF3, IL1B, LTA, BIRC3, ATF4, CEBPB, PIK3R2, PIK3R1, NOD2, PTGS2, RELA, MAPK9, MAPK8, CCL5, CCL2, MAPK1, RIPK1, MAPK3, MAP2K6, JUN, VCAM1, MLKL, IFNB1, CCL20, DAB2IP…
KEGG_PATHWAY	hsa05142:Chagas disease	62	2.98091e-31	CXCL8, SERPINE1, PIK3CD, PIK3CB, TNF, IKBKB, CASP8, AKT2, BDKRB2, AKT1, IL10, MAP2K4, IFNGR1, IFNGR2, FOS, IRAK4, TGFBR1, TGFBR2, TNFRSF1A, PLCB3, PLCB4, IFNG, PIK3CA, TRAF6, IL1B, TLR6, PLCB1, TLR4, TLR2, PIK3R2, PIK3R1, ADCY1, RELA, KNG1, C3, MAPK9, MAPK8, IRAK1, CCL5, CCL3, CCL2, MAPK1, MAPK3, SMAD2, TGFB2, JUN, TGFB1, ACE, NOS2, IFNB1, TGFB3, MAPK14, NFKB1, IL2, MAPK13, NFKBIA, MAPK10, MAPK11…
KEGG_PATHWAY	hsa05163:Human cytomegalovirus infection	94	7.3928e-31	GSK3B, CDKN1A, CXCL8, ITGB3, PIK3CD, PIK3CB, CALML4, ELK1, TNF, CX3CL1, IKBKB, CASP8, CCND1, CASP3, AKT2, AKT1, RAC1, CCR5, B2M, PRKACB, IL6R, PRKCG, PRKCB, IL1R1, HLA-B, HLA-C, PRKCA, HLA-G, RHOA, TNFRSF1A, PLCB3, PLCB4, ADCY9, PIK3CA, IL1B, PLCB1, SOS1, TP53, CRK, SOS2, ATF4, ROCK1, ROCK2, PTGER2, PTGER3, ADCY4, ITPR1, CXCR4, ADCY3, PIK3R2, ADCY2, ITPR3, PIK3R1, ADCY1, PTGS2, ADCY8, ADCY7, EGFR…
KEGG_PATHWAY	hsa05152:Tuberculosis	83	1.04808e-30	CIITA, ITGB2, LSP1, CALML4, TNF, CTSS, FCGR3A, FCGR3B, CASP8, CASP3, AKT2, MRC1, LAMP2, AKT1, LBP, JAK2, CTSD, CAMP, IL10, CR1, SYK, IFNGR1, SPHK2, RIPK2, IFNGR2, SPHK1, IL18, IRAK4, RHOA, TIRAP, TNFRSF1A, TLR1, IL1A, IFNG, IL23A, TRAF6, IL1B, TLR6, TLR4, HLA-DQB1, TLR2, CAMK2B, CEBPB, CAMK2D, CAMK2A, NOD2, RELA, HSPD1, C3, MAPK9, HLA-DMA, MAPK8, IRAK1, MAPK1, CD14, BID, CAMK2G, HLA-DQA1, MAPK3, …
KEGG_PATHWAY	hsa04657:IL-17 signaling pathway	58	1.03618e-29	GSK3B, CSF3, CSF2, CXCL8, TRAF3IP2, TNFAIP3, CXCL1, TNF, CXCL2, CXCL5, IKBKB, CASP8, CASP3, MMP1, IL13, MMP3, FOS, IL17RC, MMP9, MMP13, IFNG, TRAF3, TRAF6, IL1B, DEFB4A, S100A9, DEFB4B, S100A8, CEBPB, CCL11, PTGS2, RELA, MAPK9, MAPK8, MAPK7, CCL7, CCL2, MAPK1, MAPK3, JUN, JUND, CCL20, MAPK14, NFKB1, MAPK13, NFKBIA, MAPK10, IL4, FOSL1, CXCL10, MAPK11, IL6, IL5, LCN2, FOSB, IL17D, IL17B, IL17A
KEGG_PATHWAY	hsa04659:Th17 cell differentiation	62	1.80976e-29	IL21, IL22, RORA, IL27, AHR, IL1RAP, IKBKB, JAK2, JAK3, IL6R, IL4R, IFNGR1, IL1R1, IFNGR2, FOS, FOXP3, TGFBR1, TGFBR2, RUNX1, ZAP70, IFNG, IRF4, IL23A, IL1B, IL6ST, HLA-DQB1, EBI3, GATA3, IL2RG, HIF1A, RELA, MAPK9, HLA-DMA, MAPK8, MAPK1, STAT6, PLCG1, HLA-DQA1, MAPK3, SMAD2, STAT5A, STAT5B, JUN, TGFB1, SMAD3, STAT1, STAT3, NFATC2, NFATC1, MAPK14, MTOR, NFKB1, IL2, MAPK13, NFKBIA, MAPK10, IL4, MAP…
KEGG_PATHWAY	hsa05321:Inflammatory bowel disease	47	3.10078e-28	IL21, IL22, RORA, GATA3, NOD2, IL2RG, TNF, RELA, HLA-DMA, IL18RAP, STAT4, STAT6, HLA-DQA1, IL10, SMAD2, TGFB2, JUN, TGFB1, IL4R, SMAD3, TGFB3, IFNGR1, STAT1, IFNGR2, IL13, STAT3, IL18, NFATC1, FOXP3, IL2, NFKB1, IL4, IL1A, IL6, IL5, MAF, IFNG, IL23A, IL1B, HLA-DRA, TLR5, TLR4, IL18R1, HLA-DRB1, IL17A, HLA-DQB1, TLR2
KEGG_PATHWAY	hsa04380:Osteoclast differentiation	70	3.80662e-28	CSF1, NCF1, ITGB3, PIK3CD, TREM2, PIK3CB, TNF, IKBKB, FCGR3A, FCGR3B, AKT2, CTSK, TNFSF11, ACP5, AKT1, RAC1, JUNB, SYK, IFNGR1, IL1R1, IFNGR2, CYBA, FOS, TGFBR1, TGFBR2, TNFRSF1A, IL1A, IFNG, PIK3CA, TRAF6, IL1B, PPARG, SQSTM1, IRF9, ITPR1, PIK3R2, TNFRSF11B, ITPR3, PIK3R1, TNFRSF11A, RELA, MAPK9, MAPK8, SOCS1, PLCG2, MAPK1, MAPK3, MAP2K6, TGFB2, JUN, TGFB1, JUND, IFNB1, STAT1, STAT2, NFATC2, NFA…
KEGG_PATHWAY	hsa04062:Chemokine signaling pathway	82	7.7453e-28	GSK3B, CXCL8, NCF1, PIK3CD, CXCL1, ARRB2, PIK3CB, CXCL2, PIK3CG, CXCL5, CX3CL1, CXCL16, IKBKB, AKT2, AKT1, RAC1, JAK2, CCR5, JAK3, PRKACB, CCR2, PRKCB, PRKCD, RHOA, TIAM1, HCK, PLCB3, PLCB4, ADCY9, PIK3CA, ELMO1, PLCB1, SOS1, CRK, SOS2, CX3CR1, CCL11, ROCK1, ROCK2, SHC1, ADCY4, CXCR4, ADCY3, PIK3R2, ADCY2, CXCR6, PIK3R1, ADCY1, FOXO3, ADCY8, ADCY7, RELA, PIK3R5, ADCY5, CDC42, GRK2, CCL7, CXCR3, C…
KEGG_PATHWAY	hsa05145:Toxoplasmosis	61	1.10713e-27	CIITA, CD40, LAMC2, LAMC1, TNF, PIK3CG, IKBKB, CASP8, CASP3, AKT2, AKT1, JAK2, CCR5, IL10, IFNGR1, IFNGR2, IRAK4, TNFRSF1A, IFNG, TRAF6, PPIF, TLR4, HLA-DQB1, TLR2, BIRC3, LAMA5, RELA, PIK3R5, MAPK9, HLA-DMA, MAPK8, SOCS1, IRAK1, ALOX5, MAPK1, LDLR, HLA-DQA1, MAPK3, MAP2K6, TGFB2, TGFB1, NOS2, TGFB3, IL10RB, STAT1, IL10RA, STAT3, MAPK14, NFKB1, MAPK13, NFKBIA, MAPK10, MAPK11, CD40LG, BCL2, HLA-DR…
KEGG_PATHWAY	hsa04620:Toll-like receptor signaling pathway	60	1.45144e-27	CD86, CD40, CXCL8, PIK3CD, PIK3CB, TNF, IKBKB, CASP8, AKT2, CTSK, AKT1, LBP, RAC1, MAP2K4, TICAM2, FOS, IRAK4, TIRAP, TLR1, PIK3CA, TRAF3, TRAF6, IL1B, TLR8, IRF5, TLR7, TLR6, TLR5, TLR4, IRF9, TLR3, TLR2, PIK3R2, PIK3R1, RELA, MAPK9, MAPK8, IRAK1, CCL5, CCL4, SPP1, CCL3, MAPK1, RIPK1, CD14, MAPK3, MAP2K6, JUN, IFNB1, STAT1, STAT2, MAPK14, NFKB1, MAPK13, NFKBIA, MAPK10, CXCL10, MAPK11, IL6, MYD88
KEGG_PATHWAY	hsa04722:Neurotrophin signaling pathway	62	1.55499e-26	GSK3B, IRS1, PIK3CD, PIK3CB, CALML4, IKBKB, AKT2, RPS6KA1, AKT1, RAC1, MAP3K5, RIPK2, PRKCD, IRAK4, NGF, RHOA, PIK3CA, TRAF6, SOS1, TP53, CRK, SOS2, ATF4, CAMK2B, CAMK2D, SHC1, CAMK2A, PIK3R2, PSEN1, PIK3R1, FOXO3, RELA, CDC42, MAPK9, MAPK8, MAPK7, IRAK1, NTF3, ABL1, PLCG2, MAPK1, PLCG1, SH2B3, CAMK2G, MAPK3, NTRK1, NGFR, MAP3K3, JUN, BDNF, PTPN11, MAPK14, NFKB1, MAPK13, NFKBIA, MAPK10, MAPK11, C…
KEGG_PATHWAY	hsa04066:HIF-1 signaling pathway	59	2.45084e-26	CDKN1A, FLT1, TFRC, EPO, SERPINE1, SLC2A1, PIK3CD, PIK3CB, ENO2, HK2, IGF1R, HK1, AKT2, NPPA, AKT1, TIMP1, IL6R, PRKCG, EDN1, IFNGR1, PRKCB, IFNGR2, CYBB, PRKCA, IFNG, PIK3CA, TLR4, CAMK2B, CAMK2D, EPAS1, CAMK2A, PIK3R2, PIK3R1, HIF1A, EGFR, RELA, INS, PLCG2, HMOX1, MAPK1, VHL, PLCG1, CAMK2G, MAPK3, EGLN1, ANGPT2, ANGPT1, NOS2, NOS3, INSR, STAT3, IGF1, MTOR, NFKB1, VEGFA, IL6, RPS6KB1, BCL2, TEK
KEGG_PATHWAY	hsa04611:Platelet activation	63	5.32738e-26	ITGB3, ITGA2B, PIK3CD, PIK3CB, PIK3CG, ACTB, MYLK, ACTG1, AKT2, AKT1, PRKACB, PRKG1, FGB, FGA, PTGIR, VWF, SYK, PLA2G4B, ITGA2, FGG, F2R, PLA2G4A, F2, RHOA, VAMP8, PLCB3, PLCB4, ADCY9, STIM1, PIK3CA, ORAI1, PLCB1, ROCK1, ROCK2, ADCY4, ITPR1, ADCY3, PIK3R2, ADCY2, ITPR3, PIK3R1, ADCY1, ADCY8, ADCY7, PIK3R5, PTGS1, ADCY5, ADAMTS13, PLCG2, MAPK1, MAPK3, P2RY12, VASP, NOS3, MAPK14, MAPK13, PPP1CA, CO…
KEGG_PATHWAY	hsa05161:Hepatitis B	72	1.10498e-25	CDKN1A, CXCL8, PIK3CD, PIK3CB, ELK1, TNF, IKBKB, CASP8, CASP3, AKT2, AKT1, JAK2, JAK3, PRKCG, MAP2K4, TICAM2, PRKCB, PRKCA, FOS, IRAK4, HSPG2, MMP9, YWHAZ, TGFBR1, TIRAP, TGFBR2, PIK3CA, TRAF3, TRAF6, BIRC5, SOS1, TLR4, TP53, SOS2, TLR3, TLR2, ATF4, PIK3R2, PIK3R1, RELA, MAPK9, MAPK8, IRAK1, STAT4, MAPK1, STAT6, BID, MAPK3, MAP2K6, STAT5A, STAT5B, TGFB2, JUN, EGR2, TGFB1, SMAD3, IFNB1, TGFB3, STA…
KEGG_PATHWAY	hsa05167:Kaposi sarcoma-associated herpesvirus infection	79	4.07632e-25	CD86, GSK3B, CDKN1A, CSF2, CXCL8, PIK3CD, CXCL1, PIK3CB, CALML4, FGF2, CXCL2, PIK3CG, ICAM1, IKBKB, CASP8, CCND1, CASP3, AKT2, AKT1, RAC1, JAK2, CCR5, MAP2K4, SYK, IFNGR1, HLA-B, HLA-C, FOS, HLA-G, TNFRSF1A, HCK, PIK3CA, TRAF3, IL6ST, TP53, IRF9, TLR3, BECN1, PDGFB, ITPR1, PIK3R2, ITPR3, PIK3R1, PTGS2, HIF1A, RELA, PIK3R5, C3, MAPK9, MAPK8, PLCG2, MAPK1, PLCG1, BID, MAPK3, MAP2K6, JUN, ANGPT2, IF…
KEGG_PATHWAY	hsa05133:Pertussis	48	7.53697e-25	CXCL8, C1S, SFTPA2, ITGB2, NOD1, CALML4, TNF, RELA, CXCL5, C3, C4B, PYCARD, MAPK9, CASP7, C5, MAPK8, IRAK1, CASP3, CASP1, MAPK1, NLRP3, CD14, MAPK3, IL10, JUN, TICAM2, NOS2, FOS, IRAK4, MAPK14, RHOA, TIRAP, NFKB1, MAPK13, MAPK10, MAPK11, IL1A, IL6, IL23A, TRAF6, IL1B, SERPING1, CALM3, SFTPA1, CALM1, CALM2, TLR4, MYD88
KEGG_PATHWAY	hsa04610:Complement and coagulation cascades	51	8.59566e-25	SERPINA1, SERPINE2, PROS1, SERPINE1, ITGB2, F13A1, PLAT, CLU, SERPINA5, C4B, THBD, PLAU, BDKRB2, MBL2, FGB, FGA, SERPINB2, CR1, VWF, FGG, SERPINF2, F2R, PLAUR, F2, F3, F5, PROCR, F7, F8, SERPING1, MASP2, MASP1, CD46, CFB, CPB2, CFH, C1S, SERPINC1, PLG, TFPI, KNG1, C3, VTN, C5, A2M, CD55, F10, F12, F11, PROC, KLKB1
KEGG_PATHWAY	hsa04630:JAK-STAT signaling pathway	72	8.84452e-25	IL21, IL22, CDKN1A, CSF3, CSF2, IL20, EPO, PIK3CD, IL27, PIK3CB, PRL, CCND1, AKT2, LEPR, AKT1, JAK2, JAK3, IL6R, IL10, PDGFRB, IL11, IL4R, CISH, IFNGR1, IL15, IFNGR2, IL13, OSMR, PIAS1, IFNG, PIK3CA, IL23A, IL6ST, SOS1, SOS2, IRF9, CTF1, PDGFB, PIK3R2, PIK3R1, IL2RG, EGFR, SOCS2, SOCS1, THPO, STAT4, STAT6, STAT5A, STAT5B, TSLP, IFNB1, IL10RB, STAT1, IL10RA, STAT2, STAT3, LIF, OSM, PTPN11, MTOR, I…
KEGG_PATHWAY	hsa05140:Leishmaniasis	48	1.48546e-24	NCF1, ITGB2, PTGS2, ELK1, TNF, RELA, C3, HLA-DMA, FCGR3A, FCGR3B, IRAK1, MAPK1, JAK2, HLA-DQA1, MAPK3, IL10, TGFB2, JUN, TGFB1, CR1, NOS2, TGFB3, IFNGR1, PRKCB, STAT1, IFNGR2, CYBB, CYBA, FOS, IRAK4, MAPK14, NFKB1, MAPK13, IL4, NFKBIA, EEF1A1, MAPK11, IL1A, FCGR2A, IFNG, TRAF6, IL1B, HLA-DRA, TLR4, MYD88, HLA-DRB1, HLA-DQB1, TLR2
KEGG_PATHWAY	hsa04912:GnRH signaling pathway	52	2.3721e-24	CALML4, ELK1, PRKACB, MAP2K4, PRKCB, PLA2G4B, MMP2, PRKCD, PLA2G4A, PRKCA, PLCB3, MMP14, PLCB4, ADCY9, PLCB1, SOS1, SOS2, HBEGF, ATF4, CAMK2B, CAMK2D, CAMK2A, ADCY4, ITPR1, ADCY3, ADCY2, ITPR3, ADCY1, ADCY8, ADCY7, EGFR, ADCY5, CDC42, MAPK9, MAPK8, MAPK7, MAPK1, CGA, CAMK2G, MAPK3, MAP2K6, EGR1, MAP3K3, JUN, MAPK14, MAPK13, MAPK10, MAPK11, GNAS, CALM3, CALM1, CALM2
KEGG_PATHWAY	hsa04015:Rap1 signaling pathway	81	4.68472e-24	FLT1, CSF1, ITGB3, ITGA2B, ITGB2, PIK3CD, PIK3CB, CALML4, FGF1, FGF2, ACTB, IGF1R, ACTG1, AKT2, KDR, AKT1, PLCE1, RAC1, PDGFRB, PRKCG, PRKCB, HGF, MAGI2, F2R, PRKCA, NGF, RHOA, PGF, ENAH, TIAM1, PLCB3, PLCB4, ADCY9, ADORA2A, PIK3CA, PRKD1, PLCB1, MET, CRK, RAPGEF3, RAPGEF4, ADCY4, PDGFB, LPAR1, ADCY3, LPAR3, PIK3R2, ADCY2, PIK3R1, ADCY1, ADCY8, THBS1, ADCY7, EGFR, INS, ADCY5, CDC42, CNR1, MAPK1, …
KEGG_PATHWAY	hsa04151:PI3K-Akt signaling pathway	111	6.59623e-24	CSF3, CSF1, EPO, IRS1, ITGA2B, TNC, FGF1, FGF2, IGF1R, COMP, STK11, CCND1, AKT2, KDR, AKT1, IL6R, PDGFRB, IL4R, HGF, F2R, MAGI2, FLT3LG, PRKCA, PGF, TP53, ATF4, PDGFB, LPAR1, TGFA, LPAR3, PIK3R2, PIK3R1, FOXO3, PIK3R5, VTN, CD19, FGF23, FGF21, NGFR, BDNF, INSR, FN1, IGF2, IGF1, NFKB1, IL2, IL4, COL1A1, NR4A1, GH1, IL6, CDK6, BCL2, MDM2, IL7R, BCL2L1, FGFR1, GSK3B, CDKN1A, FLT1, ITGB4, ITGB3, PTEN…
KEGG_PATHWAY	hsa04935:Growth hormone synthesis, secretion and action	59	1.67673e-23	GSK3B, IRS1, PIK3CD, IRS2, PIK3CB, AKT2, AKT1, JAK2, JUNB, PRKACB, PRKCG, MAP2K4, PRKCB, IGFBP3, PRKCA, FOS, PLCB3, PLCB4, ADCY9, PIK3CA, PLCB1, SOS1, CRK, SOS2, ATF4, SHC1, ADCY4, ITPR1, ADCY3, PIK3R2, ADCY2, ITPR3, PIK3R1, ADCY1, ADCY8, ADCY7, ADCY5, SOCS2, MAPK9, MAPK8, SOCS1, PLCG2, MAPK1, PLCG1, MAPK3, MAP2K6, STAT5A, STAT5B, STAT1, STAT3, IGF1, MAPK14, MTOR, MAPK13, MAPK10, GH1, MAPK11, GNA…
KEGG_PATHWAY	hsa04621:NOD-like receptor signaling pathway	75	1.93033e-23	CXCL8, TNFAIP3, CXCL1, TNF, CXCL2, PYCARD, PANX1, IKBKB, PSTPIP1, CASP8, NAMPT, CASP4, CASP1, DNM1L, CAMP, CASR, RIPK3, RIPK2, PRKCD, IL18, CYBB, CYBA, IRAK4, RHOA, PLCB3, PLCB4, AIM2, TRAF3, TRAF6, IL1B, TXNIP, DEFB4A, PLCB1, TLR4, DEFB4B, IRF9, BIRC3, ITPR1, NOD1, ITPR3, NLRC4, NOD2, TXN, MEFV, RELA, TRPM2, MAPK9, MAPK8, CCL5, MFN2, CCL2, MAPK1, NLRP3, RIPK1, TRPM7, NLRP1, MAPK3, GSDMD, JUN, IF…
KEGG_PATHWAY	hsa04625:C-type lectin receptor signaling pathway	54	4.37007e-23	PIK3CD, PIK3CB, LSP1, CALML4, TNF, PYCARD, IKBKB, CASP8, AKT2, CASP1, AKT1, IL10, SYK, PRKCD, RHOA, PIK3CA, IL23A, IL1B, IRF9, ITPR1, PIK3R2, ITPR3, PIK3R1, PTGS2, RELA, MAPK9, MAPK8, PLCG2, MAPK1, NLRP3, MAPK3, JUN, EGR2, CCL22, STAT1, STAT2, NFATC2, PTPN11, NFATC1, MAPK14, NFKB1, IL2, NFKB2, MAPK13, NFKBIA, MAPK10, MAPK11, IL6, BCL3, MDM2, CALM3, CALM1, IL17D, CALM2
KEGG_PATHWAY	hsa04081:Hormone signaling	81	4.75272e-23	GLP1R, UCN, EPO, IRS1, ITGB3, PIK3CD, IRS2, PIK3CB, PRL, IGF1R, NPPB, NPPC, STK11, UCN2, GPER1, NPPA, LEPR, NOS1, JAK2, PRKACB, PRKG1, ADIPOQ, OPRM1, ADRA2C, RHOA, ADRA2A, GIP, MC3R, PLCB3, PLCB4, ADCY9, ADRB3, PIK3CA, AGTR1, CRH, AVP, AGTR2, PLCB1, RAPGEF3, RAPGEF4, CALCA, NPR1, ADCY4, OPRL1, ADCY3, ADRB1, PIK3R2, ADCY2, ADRB2, PIK3R1, ADCY1, ADIPOR1, ADCY8, ADCY7, ADIPOR2, PTHLH, CRHR1, INS, AD…
KEGG_PATHWAY	hsa01522:Endocrine resistance	52	8.92995e-23	CDKN1A, PIK3CD, PIK3CB, IGF1R, CCND1, CYP2D6, GPER1, AKT2, AKT1, PRKACB, MMP2, FOS, MMP9, ADCY9, PIK3CA, SOS1, TP53, SOS2, HBEGF, NOTCH3, NOTCH1, SHC1, NOTCH4, ADCY4, ADCY3, PIK3R2, ADCY2, PIK3R1, ADCY1, ADCY8, ADCY7, EGFR, ADCY5, DLL4, MAPK9, MAPK8, MAPK1, MAPK3, JUN, CDKN2A, IGF1, MAPK14, ESR1, MTOR, ESR2, MAPK13, MAPK10, MAPK11, RPS6KB1, BCL2, GNAS, MDM2
KEGG_PATHWAY	hsa05135:Yersinia infection	62	1.12875e-22	GSK3B, CXCL8, PIK3CD, PIK3CB, TNF, ACTB, ACTG1, PYCARD, IKBKB, AKT2, RPS6KA1, CASP1, AKT1, RAC1, IL10, MAP2K4, IL18, FOS, IRAK4, RHOA, ZAP70, PIK3CA, TRAF6, IL1B, ELMO1, TLR4, CRK, ROCK1, ROCK2, PIK3R2, PIK3R1, NLRC4, MEFV, RELA, CDC42, MAPK9, MAPK8, IRAK1, CCL2, MAPK1, NLRP3, PLCG1, WASF2, MAPK3, MAP2K6, GIT2, JUN, IFNB1, LIMK1, FN1, NFATC2, NFATC1, MAPK14, NFKB1, IL2, MAPK13, NFKBIA, MAPK10, MA…
KEGG_PATHWAY	hsa05166:Human T-cell leukemia virus 1 infection	81	2.36217e-22	CDKN1A, CD40, CSF2, ITGB2, PTEN, SLC2A1, PIK3CD, PIK3CB, ETS1, ELK1, TNF, ICAM1, IKBKB, CCND1, AKT2, TSPO, AKT1, JAK3, B2M, PRKACB, MAP2K4, MMP7, IL15, IL1R1, HLA-B, HLA-C, FOS, HLA-G, TGFBR1, TGFBR2, TNFRSF1A, ADCY9, PIK3CA, LTA, TP53, HLA-DQB1, ATF4, ADCY4, ADCY3, PIK3R2, ADCY2, PIK3R1, ADCY1, IL2RG, ADCY8, ADCY7, RELA, ADCY5, MAPK9, HLA-DMA, MAPK8, MAPK1, HLA-DQA1, MAPK3, SMAD2, STAT5A, EGR1, …
KEGG_PATHWAY	hsa04010:MAPK signaling pathway	95	1.54384e-21	FLT1, CSF1, HSPB1, ARRB2, IL1RAP, FGF1, FGF2, ELK1, TNF, AREG, IGF1R, IKBKB, CASP3, AKT2, RPS6KA1, KDR, AKT1, RAC1, PRKACB, MAP3K5, PDGFRB, PRKCG, MAP2K4, DUSP1, PRKCB, IL1R1, HGF, PLA2G4B, FLT3LG, PLA2G4A, PRKCA, FOS, IRAK4, NGF, TGFBR1, PGF, TGFBR2, TNFRSF1A, IL1A, TRAF6, IL1B, MAPT, SOS1, MET, TP53, CRK, SOS2, ATF4, PDGFB, TGFA, EGFR, RELA, INS, CDC42, MAPK9, MAPK8, MAPK7, IRAK1, NTF3, FLNA, M…
KEGG_PATHWAY	hsa05171:Coronavirus disease - COVID-19	82	4.14632e-21	CSF3, CSF2, CXCL8, PIK3CD, F13A1, PIK3CB, TNF, C4B, IKBKB, CASP1, IL6R, MBL2, FGB, PRKCG, FGA, VWF, SYK, PRKCB, MMP1, FGG, MMP3, CYBB, PRKCA, RPSA, FOS, IRAK4, F2, TNFRSF1A, ACE2, ADAM17, PIK3CA, TRAF3, TRAF6, IL1B, AGTR1, TLR8, TLR7, MASP2, MASP1, IL6ST, TLR4, IRF9, TLR3, CFB, HBEGF, TLR2, C1S, PIK3R2, PIK3R1, EGFR, RELA, C3, MAPK9, C5, MAPK8, IRAK1, PLCG2, CCL2, MAPK1, NLRP3, PLCG1, MAPK3, JUN,…
KEGG_PATHWAY	hsa05323:Rheumatoid arthritis	49	4.90742e-21	CD86, FLT1, CSF2, CXCL8, CSF1, ITGB2, CXCL1, TNF, CXCL2, CXCL5, ICAM1, CTSL, CTSK, TNFSF11, ACP5, CTLA4, IL11, IL15, MMP1, MMP3, IL18, FOS, IL1A, IFNG, IL23A, IL1B, TLR4, HLA-DQB1, TLR2, TNFRSF11A, HLA-DMA, CCL5, CCL3, CCL2, HLA-DQA1, TGFB2, JUN, TGFB1, ANGPT1, TGFB3, CCL20, VEGFA, IL6, CXCL12, CD28, HLA-DRA, TEK, HLA-DRB1, IL17A
KEGG_PATHWAY	hsa04024:cAMP signaling pathway	79	8.85973e-21	GLP1R, PIK3CD, PIK3CB, CALML4, EDNRA, AKT2, NPPA, PDE4A, AKT1, PLCE1, FFAR2, RAC1, PRKACB, EDN1, PDE4D, F2R, NPY1R, FOS, RHOA, GIP, TIAM1, ADCYAP1, ADCY9, ADORA2A, PIK3CA, CRH, ORAI1, PPARA, RAPGEF3, RAPGEF4, CAMK2B, CAMK2D, ROCK1, ROCK2, NPR1, PTGER2, CAMK2A, PTGER3, ADCY4, ADCY3, ADRB1, PIK3R2, ADCY2, ADRB2, PIK3R1, ADCY1, ADCY8, ADCY7, RELA, CRHR1, SLC9A1, ADCY5, HCAR2, MAPK9, MAPK8, NPY, MAPK…
KEGG_PATHWAY	hsa05131:Shigellosis	84	1.73534e-20	GSK3B, CSF2, CXCL8, PIK3CD, PIK3CB, TNF, HK2, ACTB, HK1, ACTG1, PYCARD, IKBKB, AKT2, CASP4, CASP1, AKT1, PLCE1, CAPN1, RAC1, RIPK2, IL1R1, PRKCE, PRKCD, IL18, RHOA, TNFRSF1A, PLCB3, PLCB4, PIK3CA, TRAF6, IL1B, ELMO1, TLR5, PLCB1, SQSTM1, TLR4, TP53, CRK, CD44, VCL, BECN1, ROCK1, ROCK2, ITPR1, NOD1, PIK3R2, ITPR3, PIK3R1, FOXO4, NLRC4, FOXO3, FOXO1, EGFR, RELA, C3, CDC42, MAPK9, MAPK8, CCL5, PLCG2…
KEGG_PATHWAY	hsa04926:Relaxin signaling pathway	57	2.99614e-20	PIK3CD, ARRB2, PIK3CB, EDNRB, AKT2, AKT1, NOS1, PRKACB, MAP2K4, EDN1, MMP1, MMP2, PRKCA, FOS, MMP9, TGFBR1, TGFBR2, PLCB3, PLCB4, MMP13, ADCY9, PIK3CA, PLCB1, SOS1, SOS2, ATF4, SHC1, ADCY4, ADCY3, PIK3R2, ADCY2, PIK3R1, ADCY1, ADCY8, ADCY7, EGFR, RELA, ADCY5, MAPK9, MAPK8, MAPK1, MAPK3, SMAD2, JUN, TGFB1, NOS2, NOS3, MAPK14, NFKB1, MAPK13, VEGFA, NFKBIA, MAPK10, COL1A1, MAPK11, COL3A1, GNAS
KEGG_PATHWAY	hsa04064:NF-kappa B signaling pathway	50	1.34428e-19	CD40, CXCL8, TNFAIP3, CXCL1, TNF, CXCL2, ICAM1, IKBKB, PLAU, TNFSF11, LBP, TICAM2, PARP1, SYK, PRKCB, IL1R1, TRAF1, IRAK4, TIRAP, TNFRSF1A, ZAP70, TRAF3, TRAF6, IL1B, LTA, TLR4, BIRC3, BCL2A1, TNFRSF11A, PTGS2, RELA, IRAK1, CCL4, PLCG2, RIPK1, CD14, PLCG1, CCL19, VCAM1, TNFSF14, CCL21, NFKB1, NFKB2, NFKBIA, CD40LG, CXCL12, BCL2, ATM, MYD88, BCL2L1
KEGG_PATHWAY	hsa04148:Efferocytosis	62	2.73026e-19	EPO, ITGB3, PROS1, SLC2A1, LIPA, CX3CL1, PANX1, CASP7, CASP3, BSG, CASP1, CD36, RAC1, JAK2, HAVCR1, HAVCR2, IL10, ARG2, SPHK2, ARG1, SPHK1, DNMT3A, ADAM10, SIRT1, ADAM17, PECAM1, ELMO1, PPARG, CD47, SGK1, GAS6, CRK, PPARD, CAMK2B, CX3CR1, CEBPB, CAMK2D, LRP1, PTGER2, CAMK2A, ALOX15, PLA2G6, PTGS2, THBS1, HIF1A, AGER, P2RY2, ALOX5, MAPK1, CAMK2G, MAPK3, ABCA1, P2RY12, TGFB1, NFATC2, NR1H3, PTPN11,…
KEGG_PATHWAY	hsa04061:Viral protein interaction with cytokine and cytokine receptor	48	5.40475e-19	CX3CR1, CCL11, IL20, CXCL8, CSF1, CXCR4, CXCL1, IL2RG, TNF, CXCL2, CXCL5, CX3CL1, IL18RAP, CCL7, CCL5, CXCR3, CCL4, CCL3, TNFSF10, CCL2, CCL19, CCR5, IL6R, CCR2, IL10, CCL23, CCL22, CCL21, TNFSF14, IL10RB, CCL20, IL37, IL10RA, IL18, TNFRSF10B, PPBP, TNFRSF1B, IL2, TNFRSF1A, CXCL10, IL6, CXCL12, LTA, ACKR3, IL6ST, CCL27, IL18R1, PF4
KEGG_PATHWAY	hsa04923:Regulation of lipolysis in adipocytes	36	1.65754e-18	NPR1, IRS1, PTGER3, ADCY4, ADCY3, PIK3CD, IRS2, ADRB1, ADCY2, PIK3R2, ADRB2, ADCY1, PIK3CB, PIK3R1, PTGS2, ADCY8, ADCY7, INS, PTGS1, ADCY5, AKT2, NPY, NPPA, AKT1, CGA, PRKACB, PRKG1, INSR, NPY1R, ADCY9, FABP4, ADRB3, PIK3CA, GNAS, PLIN1, MGLL
KEGG_PATHWAY	hsa04371:Apelin signaling pathway	57	1.83239e-18	RYR1, SERPINE1, PLAT, CALML4, PIK3CG, MYLK, CCND1, AKT2, AKT1, CCN2, NOS1, PRKACB, MEF2A, SPHK2, SPHK1, PRKCE, TGFBR1, PLCB3, PLCB4, ADCY9, AGTR1, APLNR, PLIN1, PLCB1, HDAC4, BECN1, NOTCH3, PRKAA1, PRKAA2, ADCY4, ITPR1, ADCY3, ADCY2, ITPR3, ADCY1, ADCY8, ADCY7, SLC9A1, PIK3R5, ADCY5, SPP1, MAPK1, PPARGC1A, MAPK3, SMAD2, EGR1, SMAD3, NOS2, NOS3, MTOR, KLF2, APLN, RPS6KB1, CAMK4, CALM3, CALM1, CALM2
KEGG_PATHWAY	hsa05144:Malaria	33	2.13356e-18	CSF3, CD40, CXCL8, LRP1, ITGB2, THBS1, TNF, THBS4, ICAM1, COMP, CCL2, CD36, IL10, TGFB2, TGFB1, CR1, VCAM1, TGFB3, HGF, IL18, SELE, SELP, IL6, CD40LG, IFNG, IL1B, PECAM1, SDC1, ACKR1, MET, TLR4, MYD88, TLR2
KEGG_PATHWAY	hsa04921:Oxytocin signaling pathway	60	3.31251e-18	RYR1, CDKN1A, CALML4, ELK1, PIK3CG, ACTB, MYLK, ACTG1, RGS2, CCND1, NPPA, CD38, PRKACB, PRKCG, PRKCB, PLA2G4B, PLA2G4A, PRKCA, FOS, RHOA, PLCB3, PLCB4, ADCY9, PLCB1, CAMK2B, CAMK2D, PRKAA1, PRKAA2, ROCK1, ROCK2, NPR1, CAMK2A, ADCY4, ITPR1, ADCY3, ADCY2, ITPR3, ADCY1, PTGS2, ADCY8, ADCY7, EGFR, PIK3R5, ADCY5, TRPM2, MAPK7, MAPK1, CAMK2G, MAPK3, KCNJ5, JUN, NOS3, NFATC2, NFATC1, PPP1CA, CAMK4, GNAS…
KEGG_PATHWAY	hsa04068:FoxO signaling pathway	55	3.36353e-18	CDKN1A, IRS1, PTEN, PIK3CD, IRS2, PIK3CB, IGF1R, IKBKB, STK11, CCND1, AKT2, TNFSF10, AKT1, IL10, SIRT1, TGFBR1, TGFBR2, PIK3CA, CAT, SGK1, SOS1, SOS2, PRKAA1, PRKAA2, PIK3R2, PIK3R1, FOXO4, FOXO3, FOXO1, EGFR, INS, MAPK9, MAPK8, MAPK1, MAPK3, TGFB2, CDKN2B, TGFB1, SMAD3, HOMER1, TGFB3, PLK2, INSR, STAT3, IGF1, MAPK14, SOD2, KLF2, MAPK13, MAPK10, MAPK11, IL6, MDM2, ATM, IL7R
KEGG_PATHWAY	hsa05207:Chemical carcinogenesis - receptor activation	73	3.36353e-18	MIR29B1, MIR29B2, PIK3CD, MIR98, ARRB2, PIK3CB, AHR, FGF2, CCND1, AKT2, RPS6KA1, TNFSF11, AKT1, KPNA4, JAK2, PRKACB, PRKCG, UGT1A1, PRKCB, GSTO1, AIP, MIRLET7I, PRKCA, FOS, MIRLET7G, MIRLET7E, MIRLET7C, AR, ADCY9, ADRB3, PIK3CA, BIRC5, PPARA, SOS1, SOS2, ATF4, CHRNA4, ADCY4, ADCY3, GSTT1, ADRB1, PIK3R2, ADCY2, ADRB2, PIK3R1, ADCY1, ADCY8, ADCY7, EGFR, RELA, ADCY5, DLL4, MAPK1, MAPK3, STAT5A, STAT…
KEGG_PATHWAY	hsa04658:Th1 and Th2 cell differentiation	45	5.20455e-18	NOTCH3, NOTCH1, GATA3, IL2RG, RELA, IKBKB, DLL4, MAPK9, MAPK8, HLA-DMA, STAT4, MAPK1, STAT6, PLCG1, JAK2, JAK3, HLA-DQA1, MAPK3, STAT5A, STAT5B, JUN, IL4R, IFNGR1, STAT1, IFNGR2, IL13, NFATC2, NFATC1, FOS, MAPK14, RUNX3, IL2, NFKB1, MAPK13, MAPK10, IL4, NFKBIA, MAPK11, ZAP70, IL5, MAF, IFNG, HLA-DRA, HLA-DRB1, HLA-DQB1
KEGG_PATHWAY	hsa04917:Prolactin signaling pathway	39	5.53084e-18	GSK3B, SHC1, PIK3CD, PIK3R2, TNFRSF11A, PIK3CB, PIK3R1, PRL, FOXO3, RELA, INS, SOCS2, MAPK9, MAPK8, SOCS1, CCND1, AKT2, AKT1, TNFSF11, MAPK1, JAK2, CGA, MAPK3, STAT5A, STAT5B, CISH, STAT1, STAT3, FOS, MAPK14, ESR1, ESR2, NFKB1, MAPK13, MAPK10, MAPK11, PIK3CA, SOS1, SOS2
KEGG_PATHWAY	hsa04936:Alcoholic liver disease	57	7.55798e-18	GSK3B, CXCL8, CXCL1, TNF, CXCL2, C4B, IKBKB, CASP8, CCND1, ALDH2, CASP3, AKT2, AKT1, LBP, MAP3K5, MAP2K4, ADIPOQ, IRAK4, IL17RC, SIRT1, TIRAP, TNFRSF1A, TRAF3, TRAF6, IL1B, PPARA, TLR4, PRKAA1, PRKAA2, ADH1C, FOXO3, ADIPOR1, ADIPOR2, FOXO1, RELA, C3, MAPK9, C5, MAPK8, IRAK1, RIPK1, CD14, PPARGC1A, MAP2K6, IFNB1, MAPK14, NFKB1, MAPK13, NFKBIA, MAPK10, MAPK11, IL6, NOX4, CTNNB1, LPIN1, MYD88, IL17A
KEGG_PATHWAY	hsa04211:Longevity regulating pathway	44	7.71079e-18	PRKAA1, PRKAA2, IRS1, ADCY4, ADCY3, PIK3CD, IRS2, ADCY2, PIK3R2, ADCY1, PIK3CB, PIK3R1, FOXO3, ADIPOR1, ADCY8, ADCY7, ADIPOR2, FOXO1, RELA, IGF1R, INS, ADCY5, STK11, AKT2, SESN2, AKT1, PPARGC1A, PRKACB, KL, INSR, ADIPOQ, IGF1, SOD2, SIRT1, MTOR, NFKB1, ADCY9, PIK3CA, RPS6KB1, CAMK4, CAT, PPARG, TP53, ATF4
KEGG_PATHWAY	hsa04928:Parathyroid hormone synthesis, secretion and action	50	1.20166e-17	CDKN1A, ARRB2, PDE4A, TNFSF11, SOST, PRKACB, PRKCG, MEF2A, CASR, PRKCB, PDE4D, PRKCA, FOS, RHOA, PLCB3, MMP14, PLCB4, MMP13, ADCY9, SGK1, PLCB1, HBEGF, ATF4, ADCY4, LRP5, STK39, ITPR1, ADCY3, ADCY2, ITPR3, GATA3, ADCY1, ADCY8, ADCY7, EGFR, PTHLH, ADCY5, MAPK1, FGF23, MAPK3, KL, EGR1, JUND, VDR, NR4A2, CYP24A1, MAFB, BCL2, GNAS, FGFR1
KEGG_PATHWAY	hsa05214:Glioma	40	1.25699e-17	CAMK2B, CDKN1A, CAMK2D, SHC1, CAMK2A, PTEN, PDGFB, PIK3CD, TGFA, PIK3R2, CALML4, PIK3CB, PIK3R1, EGFR, IGF1R, CCND1, AKT2, PLCG2, AKT1, MAPK1, PLCG1, CAMK2G, MAPK3, PRKCG, PDGFRB, CDKN2A, PRKCB, PRKCA, IGF1, MTOR, CDK6, PIK3CA, CAMK4, MDM2, CALM3, CALM1, SOS1, CALM2, TP53, SOS2
KEGG_PATHWAY	hsa01521:EGFR tyrosine kinase inhibitor resistance	41	1.48319e-17	GSK3B, SHC1, PTEN, PDGFB, PIK3CD, TGFA, PIK3R2, PIK3CB, PIK3R1, FOXO3, FGF2, EGFR, IGF1R, AKT2, KDR, PLCG2, AKT1, MAPK1, PLCG1, JAK2, IL6R, MAPK3, PRKCG, PDGFRB, PRKCB, HGF, STAT3, PRKCA, NRG1, IGF1, MTOR, VEGFA, IL6, PIK3CA, RPS6KB1, BCL2, GAS6, SOS1, MET, SOS2, BCL2L1
KEGG_PATHWAY	hsa04014:Ras signaling pathway	76	1.48319e-17	FLT1, CSF1, PIK3CD, PIK3CB, CALML4, FGF1, ETS1, FGF2, ELK1, IGF1R, IKBKB, AKT2, KDR, AKT1, PLCE1, RAC1, PRKACB, PDGFRB, PRKCG, PRKCB, HGF, PLA2G4B, FLT3LG, PLA2G4A, PRKCA, NGF, RHOA, PGF, TIAM1, ZAP70, PIK3CA, PLA2G10, SOS1, MET, SOS2, SHC1, PDGFB, TGFA, PIK3R2, PIK3R1, FOXO4, PLA2G6, EGFR, RELA, INS, CDC42, MAPK9, MAPK8, NTF3, ABL1, PLCG2, MAPK1, PLCG1, FGF23, FGF21, MAPK3, NTRK1, BRAP, NGFR, AN…
KEGG_PATHWAY	hsa04510:Focal adhesion	69	1.58542e-17	GSK3B, FLT1, ITGB4, ITGB3, ITGA2B, TNC, PTEN, PIK3CD, LAMC2, PIK3CB, LAMC1, ELK1, ACTB, IGF1R, MYLK, ACTG1, COMP, CCND1, AKT2, KDR, AKT1, RAC1, PDGFRB, PRKCG, VWF, PRKCB, HGF, ITGA2, PRKCA, RHOA, PGF, PIK3CA, SOS1, MET, CRK, SOS2, VCL, BIRC3, LAMA5, ROCK1, ROCK2, SHC1, PDGFB, PIK3R2, PIK3R1, THBS1, THBS4, EGFR, CDC42, VTN, MAPK9, MAPK8, SPP1, FLNA, MAPK1, FLNB, MAPK3, VASP, JUN, CAV2, CAV1, FN1, …
KEGG_PATHWAY	hsa04020:Calcium signaling pathway	79	1.60915e-17	RYR1, FLT1, HTR2C, HTR2A, CALML4, FGF1, FGF2, MYLK, EDNRA, EDNRB, KDR, BDKRB2, CD38, PLCE1, NOS1, PRKACB, PDGFRB, PRKCG, SPHK2, PRKCB, HGF, SPHK1, MST1, F2R, TFEB, PRKCA, TACR1, NGF, PLCB3, PLCB4, ADCY9, STIM1, ADORA2A, ADRB3, AGTR1, PPIF, ORAI1, PLCB1, MET, CAMK2B, CAMK2D, CAMK2A, PTAFR, PTGER3, ADCY4, PDGFB, ITPR1, CXCR4, ADCY3, TGFA, ADRB1, ADCY2, ITPR3, ADRB2, ADCY1, ADCY8, ADCY7, EGFR, HRH1,…
KEGG_PATHWAY	hsa04218:Cellular senescence	59	2.74798e-17	CDKN1A, CXCL8, TRAF3IP2, SERPINE1, PTEN, PIK3CD, PIK3CB, CALML4, FOXM1, ETS1, CCND1, AKT2, AKT1, CAPN1, IGFBP3, HLA-B, HLA-C, HLA-G, SIRT1, TGFBR1, TGFBR2, IL1A, PIK3CA, SQSTM1, TP53, ITPR1, PIK3R2, ITPR3, PIK3R1, FOXO3, FOXO1, RELA, MAPK1, TRPM7, MAPK3, MAP2K6, SMAD2, TGFB2, CDKN2B, TGFB1, SMAD3, TGFB3, CDKN2A, NFATC2, NFATC1, MAPK14, MTOR, NFKB1, MAPK13, PPP1CA, MAPK11, IL6, CDK6, TRPV4, MDM2, …
KEGG_PATHWAY	hsa05235:PD-L1 expression and PD-1 checkpoint pathway in cancer	43	5.0811e-17	PTEN, PIK3CD, PIK3R2, PIK3CB, PIK3R1, HIF1A, RELA, EGFR, IKBKB, AKT2, AKT1, MAPK1, PLCG1, JAK2, MAPK3, MAP2K6, MAP3K3, JUN, TICAM2, IFNGR1, STAT1, IFNGR2, STAT3, NFATC2, PTPN11, NFATC1, FOS, MAPK14, MTOR, TIRAP, NFKB1, MAPK13, NFKBIA, MAPK11, ZAP70, IFNG, PIK3CA, RPS6KB1, TRAF6, CD28, TLR4, MYD88, TLR2
KEGG_PATHWAY	hsa04022:cGMP-PKG signaling pathway	60	1.14035e-16	IRS1, IRS2, CALML4, PIK3CG, MYLK, NPPB, NPPC, RGS2, EDNRA, EDNRB, AKT2, NPPA, BDKRB2, AKT1, PRKG1, MEF2A, TRPC6, PRKCE, ADRA2C, RHOA, ADRA2A, PLCB3, PLCB4, ADCY9, ADRB3, KCNMA1, AGTR1, PPIF, PLCB1, ATF4, ROCK1, ROCK2, NPR1, ADCY4, ITPR1, ADCY3, ADRB1, ADCY2, ITPR3, ADRB2, ADCY1, ADCY8, ADCY7, KNG1, INS, PIK3R5, ADCY5, MAPK1, MAPK3, VASP, NOS3, INSR, NFATC2, NFATC1, ATP2B1, PPP1CA, PDE3A, CALM3, C…
KEGG_PATHWAY	hsa04213:Longevity regulating pathway - multiple species	35	1.14035e-16	HDAC2, PRKAA1, PRKAA2, IRS1, ADCY4, ADCY3, PIK3CD, IRS2, ADCY2, PIK3R2, ADCY1, PIK3CB, PIK3R1, FOXO3, ADCY8, ADCY7, FOXO1, IGF1R, INS, ADCY5, AKT2, AKT1, PRKACB, INSR, IGF1, SOD2, SIRT1, MTOR, SOD1, ADCY9, PIK3CA, RPS6KB1, CAT, HSPA1B, HSPA1A
KEGG_PATHWAY	hsa04613:Neutrophil extracellular trap formation	66	1.44529e-16	NCF1, ITGB3, ITGA2B, ITGB2, AQP9, PIK3CD, PIK3CB, HMGB1, MPO, ACTB, ACTG1, FCGR3A, FCGR3B, AKT2, CASP4, CASP1, AKT1, RAC1, CAMP, FGB, PRKCG, FGA, CR1, VWF, SYK, PRKCB, FGG, CYBB, PRKCA, CYBA, PLCB3, PLCB4, PIK3CA, PPIF, TLR8, TLR7, PADI4, PLCB1, TLR4, TLR2, HDAC4, HDAC2, SELPLG, HDAC3, PIK3R2, PIK3R1, HDAC9, AGER, HDAC6, RELA, C3, C5, PLCG2, MAPK1, PLCG1, ATG7, ELANE, MAPK3, GSDMD, MAPK14, MTOR, …
KEGG_PATHWAY	hsa05164:Influenza A	61	2.21835e-16	CIITA, CXCL8, PIK3CD, PIK3CB, TNF, ACTB, ICAM1, ACTG1, PYCARD, IKBKB, CASP8, CASP3, AKT2, TNFSF10, CASP1, AKT1, JAK2, IFNGR1, PRKCB, IFNGR2, IL18, PRKCA, IRAK4, TNFRSF1A, IL1A, IFNG, PIK3CA, TRAF3, IL1B, TLR7, TLR4, IRF9, TLR3, HLA-DQB1, TPSD1, PIK3R2, PLG, PIK3R1, RELA, HLA-DMA, CCL5, CCL2, MAPK1, NLRP3, BID, HLA-DQA1, MAPK3, IL33, IFNB1, STAT1, STAT2, TNFRSF10B, EIF2AK2, NFKB1, NFKBIA, CXCL10, …
KEGG_PATHWAY	hsa04925:Aldosterone synthesis and secretion	44	3.29764e-16	CAMK2B, SCARB1, CAMK2D, NPR1, CAMK2A, ADCY4, ITPR1, ADCY3, ADCY2, ITPR3, CALML4, ADCY1, ADCY8, ADCY7, ADCY5, NPPA, LDLR, CAMK2G, PRKACB, PRKCG, KCNJ5, PRKCB, PRKCE, PRKCA, ATP2B1, AGT, NR4A2, POMC, NR4A1, PLCB3, PLCB4, ADCY9, STAR, CYP11B2, CAMK4, GNAS, AGTR1, ORAI1, CALM3, PRKD1, PLCB1, CALM1, CALM2, ATF4
KEGG_PATHWAY	hsa04210:Apoptosis	53	3.47928e-16	PIK3CD, PIK3CB, TNF, ACTB, CTSS, ACTG1, IKBKB, CASP7, CASP8, CTSL, CASP3, AKT2, CTSK, TNFSF10, AKT1, CAPN1, CTSD, MAP3K5, PARP1, TRAF1, FOS, NGF, TNFRSF1A, PIK3CA, BIRC5, TP53, BIRC3, ATF4, BCL2A1, ITPR1, HTRA2, PIK3R2, ITPR3, PIK3R1, RELA, MAPK9, TUBA3D, MAPK8, LMNA, MAPK1, RIPK1, BID, MAPK3, NTRK1, JUN, DAB2IP, TNFRSF10B, NFKB1, NFKBIA, MAPK10, BCL2, ATM, BCL2L1
KEGG_PATHWAY	hsa05169:Epstein-Barr virus infection	67	4.21767e-16	CDKN1A, CD40, PIK3CD, TNFAIP3, PIK3CB, TNF, ICAM1, IKBKB, CASP8, CCND1, CASP3, AKT2, AKT1, RAC1, JAK3, B2M, MAP2K4, SYK, HLA-B, HLA-C, IRAK4, HLA-G, RUNX3, PIK3CA, TRAF3, TRAF6, TP53, IRF9, CD44, HLA-DQB1, TLR2, HDAC2, PIK3R2, PIK3R1, RELA, MAPK9, HLA-DMA, MAPK8, IRAK1, CD19, PLCG2, RIPK1, BID, HLA-DQA1, MAP2K6, JUN, IFNB1, STAT1, STAT2, STAT3, EIF2AK2, MAPK14, NFKB1, NFKB2, MAPK13, NFKBIA, MAPK1…
KEGG_PATHWAY	hsa05146:Amoebiasis	45	4.69334e-16	LAMA5, CSF2, CXCL8, ITGB2, PIK3CD, HSPB1, LAMC2, CXCL1, PIK3R2, LAMC1, ADCY1, PIK3CB, PIK3R1, TNF, CXCL2, RELA, CASP3, CD14, PRKACB, IL10, PRKCG, ARG2, TGFB2, TGFB1, NOS2, TGFB3, PRKCB, IL1R1, ARG1, FN1, PRKCA, NFKB1, COL1A1, COL3A1, PLCB3, IL6, PLCB4, IFNG, PIK3CA, IL1B, GNAS, PLCB1, TLR4, VCL, TLR2
KEGG_PATHWAY	hsa04270:Vascular smooth muscle contraction	52	5.81228e-16	ADM, CALML4, MYLK, NPPB, NPPC, EDNRA, NPPA, PRKACB, PRKG1, PRKCG, PTGIR, EDN1, PRKCB, PLA2G4B, PRKCE, PRKCD, PLA2G4A, PRKCA, RHOA, PLCB3, PLCB4, ADCY9, ADORA2A, KCNMA1, PLA2G10, AGTR1, AVP, PLCB1, CALCA, ROCK1, ROCK2, NPR1, ADCY4, ITPR1, ADCY3, ADCY2, ITPR3, ADCY1, PLA2G6, ADCY8, ADCY7, ADCY5, MAPK1, MAPK3, PLA2G2A, AGT, PPP1CA, ADM2, GNAS, CALM3, CALM1, CALM2
KEGG_PATHWAY	hsa05212:Pancreatic cancer	38	1.18818e-15	CDKN1A, PIK3CD, TGFA, PIK3R2, PIK3CB, PIK3R1, BRCA2, RELA, EGFR, IKBKB, CDC42, MAPK9, MAPK8, CCND1, AKT2, AKT1, MAPK1, RAC1, MAPK3, SMAD2, TGFB2, TGFB1, SMAD3, TGFB3, CDKN2A, STAT1, STAT3, TGFBR1, MTOR, NFKB1, TGFBR2, VEGFA, MAPK10, CDK6, PIK3CA, RPS6KB1, TP53, BCL2L1
KEGG_PATHWAY	hsa04012:ErbB signaling pathway	40	2.64762e-15	CAMK2B, GSK3B, CDKN1A, CAMK2D, SHC1, CAMK2A, PIK3CD, TGFA, PIK3R2, PIK3CB, PIK3R1, ELK1, AREG, EGFR, MAPK9, MAPK8, AKT2, PLCG2, ABL1, AKT1, MAPK1, PLCG1, CAMK2G, MAPK3, PRKCG, STAT5A, MAP2K4, STAT5B, JUN, PRKCB, PRKCA, NRG1, MTOR, MAPK10, PIK3CA, RPS6KB1, SOS1, CRK, SOS2, HBEGF
KEGG_PATHWAY	hsa04915:Estrogen signaling pathway	52	4.18394e-15	PIK3CD, PIK3CB, CALML4, GPER1, AKT2, AKT1, PRKACB, CTSD, MMP2, PRKCD, FOS, OPRM1, MMP9, PLCB3, PLCB4, ADCY9, PIK3CA, PLCB1, SOS1, SOS2, HBEGF, ATF4, SHC1, ADCY4, ITPR1, ADCY3, TGFA, PIK3R2, ADCY2, ITPR3, PIK3R1, ADCY1, ADCY8, ADCY7, EGFR, ADCY5, MAPK1, MAPK3, KCNJ5, JUN, NOS3, ESR1, ESR2, POMC, KRT18, BCL2, GNAS, CALM3, CALM1, CALM2, HSPA1B, HSPA1A
KEGG_PATHWAY	hsa05162:Measles	52	4.18394e-15	GSK3B, PIK3CD, TNFAIP3, PIK3CB, IKBKB, CASP8, CCND1, CASP3, AKT2, AKT1, JAK3, FOS, IRAK4, IL1A, PIK3CA, TRAF3, TRAF6, IL1B, TLR7, CD46, TLR4, TP53, IRF9, TLR2, PIK3R2, PIK3R1, IL2RG, RELA, MAPK9, MAPK8, IRAK1, BID, STAT5A, STAT5B, JUN, IFNB1, STAT1, STAT2, STAT3, EIF2AK2, NFKB1, IL2, NFKBIA, MAPK10, IL6, CDK6, CD28, BCL2, MYD88, HSPA1B, BCL2L1, HSPA1A
KEGG_PATHWAY	hsa05168:Herpes simplex virus 1 infection	61	5.23621e-15	ITGB3, PIK3CD, PIK3CB, TNF, IKBKB, CASP8, CASP3, AKT2, AKT1, JAK2, B2M, SYK, IFNGR1, IFNGR2, HLA-B, HLA-C, IRAK4, HLA-G, TNFRSF1A, IFNG, PIK3CA, TRAF3, TRAF6, IL1B, LTA, TP53, IRF9, TLR3, HLA-DQB1, TLR2, BIRC3, PIK3R2, PIK3R1, RELA, C3, HLA-DMA, C5, IRAK1, CCL5, CCL2, BID, HLA-DQA1, CD74, POU2F1, TNFSF14, IFNB1, STAT1, STAT2, EIF2AK2, PTPN11, MTOR, NFKB1, PPP1CA, NFKBIA, IL6, BCL2, HLA-DRA, CALR,…
KEGG_PATHWAY	hsa04217:Necroptosis	56	5.869e-15	TNFAIP3, HMGB1, TNF, PYCARD, CASP8, SMPD1, TNFSF10, CASP1, CAPN1, JAK2, DNM1L, JAK3, GLUL, TICAM2, PARP1, RIPK3, IFNGR1, IFNGR2, PLA2G4B, CYBB, PLA2G4A, TNFRSF1A, IL1A, IFNG, IL1B, SQSTM1, TLR4, PPIA, IRF9, TLR3, BIRC3, CAMK2B, CAMK2D, CAMK2A, ALOX15, MAPK9, MAPK8, STAT4, NLRP3, RIPK1, TRPM7, STAT6, BID, CAMK2G, STAT5A, IL33, STAT5B, MLKL, IFNB1, STAT1, STAT2, STAT3, TNFRSF10B, EIF2AK2, MAPK10, B…
KEGG_PATHWAY	hsa04931:Insulin resistance	45	6.19513e-15	GSK3B, PRKAA1, PRKAA2, IRS1, PTEN, SLC2A1, PIK3CD, IRS2, PIK3R2, PIK3CB, PIK3R1, TNF, FOXO1, RELA, INS, PTPA, IKBKB, MAPK9, MAPK8, AKT2, RPS6KA1, AKT1, CD36, PPARGC1A, PTPN1, PRKCB, NOS3, PRKCE, INSR, PRKCD, STAT3, NR1H3, PTPN11, MTOR, NFKB1, AGT, TNFRSF1A, PPP1CA, MAPK10, NFKBIA, IL6, PIK3CA, RPS6KB1, TRIB3, PPARA
KEGG_PATHWAY	hsa05220:Chronic myeloid leukemia	37	9.5451e-15	CDKN1A, HDAC2, SHC1, PIK3CD, PIK3R2, PIK3CB, PIK3R1, RELA, IKBKB, CCND1, AKT2, ABL1, AKT1, MAPK1, MAPK3, STAT5A, STAT5B, TGFB2, TGFB1, SMAD3, TGFB3, CDKN2A, PTPN11, TGFBR1, NFKB1, TGFBR2, RUNX1, BCR, NFKBIA, CDK6, PIK3CA, MDM2, SOS1, TP53, CRK, SOS2, BCL2L1
KEGG_PATHWAY	hsa05134:Legionellosis	31	1.83656e-14	CXCL8, ITGB2, CXCL1, NLRC4, TNF, CXCL2, RELA, HSPD1, C3, PYCARD, BCL2L13, CASP7, CASP8, CASP3, HSF1, CASP1, CD14, CR1, IL18, NFKB1, NFKB2, NFKBIA, EEF1A1, IL6, IL1B, TLR5, TLR4, MYD88, HSPA1B, HSPA1A, TLR2
KEGG_PATHWAY	hsa05225:Hepatocellular carcinoma	57	3.42182e-14	GSK3B, CDKN1A, WNT2B, PTEN, PIK3CD, KEAP1, PIK3CB, ELK1, ACTB, IGF1R, ACTG1, CCND1, AKT2, AKT1, PRKCG, PRKCB, GSTO1, HGF, WNT5A, PRKCA, TGFBR1, TGFBR2, PIK3CA, SOS1, MET, TP53, SOS2, SHC1, TERC, LRP5, TGFA, GSTT1, PIK3R2, PIK3R1, EGFR, PLCG2, HMOX1, MAPK1, PLCG1, MAPK3, SMAD2, NQO1, TGFB2, GSTM1, TGFB1, SMAD3, TGFB3, CDKN2A, TXNRD1, IGF2, MTOR, SMARCA4, CDK6, RPS6KB1, CTNNB1, NFE2L2, BCL2L1
KEGG_PATHWAY	hsa04072:Phospholipase D signaling pathway	52	9.66369e-14	CXCL8, PIK3CD, PIK3CB, PIK3CG, AKT2, AKT1, PDGFRB, SYK, SPHK2, SPHK1, PLA2G4B, F2R, PLA2G4A, PRKCA, F2, RHOA, PLCB3, PLCB4, ADCY9, PIK3CA, AGTR1, AVP, PLCB1, SOS1, SOS2, RAPGEF3, RAPGEF4, SHC1, ADCY4, PDGFB, LPAR1, ADCY3, LPAR3, PIK3R2, ADCY2, PIK3R1, ADCY1, ADCY8, ADCY7, EGFR, INS, PIK3R5, ADCY5, PLCG2, MAPK1, PLCG1, MAPK3, INSR, PTPN11, MTOR, AGT, GNAS
KEGG_PATHWAY	hsa05415:Diabetic cardiomyopathy	63	1.07219e-13	GSK3B, NCF1, IRS1, PTEN, SLC2A1, PIK3CD, PIK3CB, AKT2, AKT1, CD36, RAC1, CTSD, PRKCG, G6PD, PARP1, PRKCB, MMP2, PRKCD, CYBB, NDUFC2, PRKCA, CYBA, MMP9, TGFBR1, TGFBR2, PLCB3, PLCB4, PIK3CA, AGTR1, PPIF, PLCB1, PPARA, CAMK2B, CAMK2D, CAMK2A, PIK3R2, PIK3R1, AGER, RELA, INS, PTPA, MAPK9, MAPK8, TNNI3, CAMK2G, SMAD2, TGFB2, TGFB1, ACE, SMAD3, TGFB3, NOS3, INSR, MAPK14, MTOR, NFKB1, AGT, MAPK13, PPP1…
KEGG_PATHWAY	hsa05210:Colorectal cancer	38	1.52645e-13	GSK3B, CDKN1A, PIK3CD, TGFA, PIK3R2, PIK3CB, PIK3R1, AREG, EGFR, MAPK9, MAPK8, CCND1, CASP3, AKT2, AKT1, MAPK1, RAC1, MAPK3, SMAD2, TGFB2, JUN, TGFB1, SMAD3, TGFB3, FOS, RHOA, TGFBR1, MTOR, TGFBR2, MAPK10, PIK3CA, RPS6KB1, BCL2, BIRC5, CTNNB1, SOS1, TP53, SOS2
KEGG_PATHWAY	hsa05170:Human immunodeficiency virus 1 infection	64	2.58683e-13	PIK3CD, PIK3CB, CALML4, TNF, IKBKB, CASP8, CASP3, AKT2, AKT1, RAC1, CCR5, B2M, PRKCG, PRKCB, HLA-B, HLA-C, PRKCA, FOS, IRAK4, TNFRSF1B, HLA-G, TNFRSF1A, PIK3CA, TRAF6, TLR4, CRK, TLR2, ITPR1, CXCR4, PIK3R2, ITPR3, PIK3R1, RELA, MAPK9, MAPK8, IRAK1, PLCG2, MAPK1, RIPK1, PLCG1, BID, MAPK3, MAP2K6, JUN, IFNB1, LIMK1, NFATC2, NFATC1, MAPK14, MTOR, NFKB1, MAPK13, NFKBIA, MAPK10, MAPK11, RPS6KB1, BCL2,…
KEGG_PATHWAY	hsa05215:Prostate cancer	42	3.0526e-13	GSK3B, CDKN1A, PTEN, PDGFB, PIK3CD, TGFA, PLAT, KLK3, PIK3R2, PIK3CB, PIK3R1, FOXO1, RELA, EGFR, IGF1R, INS, IKBKB, CCND1, PLAU, AKT2, AKT1, MAPK1, MAPK3, PDGFRB, MMP3, IGF1, MMP9, MTOR, NFKB1, NFKBIA, AR, ZEB1, PIK3CA, BCL2, MDM2, CTNNB1, ERG, SOS1, TP53, SOS2, FGFR1, ATF4
KEGG_PATHWAY	hsa04664:Fc epsilon RI signaling pathway	33	4.14836e-13	CSF2, PIK3CD, PIK3R2, PIK3CB, PIK3R1, TNF, MAPK9, MAPK8, AKT2, ALOX5, PLCG2, AKT1, MAPK1, PLCG1, RAC1, MAPK3, MAP2K6, MAP2K4, SYK, PLA2G4B, IL13, PLA2G4A, PRKCA, MAPK14, MAPK13, MAPK10, IL4, MAPK11, IL5, PIK3CA, ALOX5AP, SOS1, SOS2
KEGG_PATHWAY	hsa04071:Sphingolipid signaling pathway	45	6.79819e-13	ROCK1, ROCK2, PTEN, PIK3CD, PIK3R2, PIK3CB, PIK3R1, TNF, RELA, KNG1, MAPK9, MAPK8, AKT2, SMPD1, BDKRB2, AKT1, MAPK1, S1PR2, RAC1, BID, CTSD, MAPK3, MAP3K5, PRKCG, ABCC1, PRKCB, SPHK2, NOS3, PRKCE, SPHK1, PRKCA, MAPK14, RHOA, NFKB1, TNFRSF1A, MAPK13, MAPK10, MAPK11, PLCB3, PLCB4, PIK3CA, BCL2, DEGS1, PLCB1, TP53
KEGG_PATHWAY	hsa04932:Non-alcoholic fatty liver disease	52	9.42548e-13	GSK3B, CXCL8, IRS1, PIK3CD, IRS2, PIK3CB, TNF, IKBKB, CASP7, CASP8, CASP3, AKT2, LEPR, AKT1, RAC1, IL6R, MAP3K5, ADIPOQ, NDUFC2, FOS, TNFRSF1A, IL1A, PIK3CA, IL1B, PPARG, PPARA, ATF4, CEBPA, PRKAA1, PRKAA2, PIK3R2, PIK3R1, ADIPOR1, ADIPOR2, RELA, INS, CDC42, MAPK9, MAPK8, BID, JUN, XBP1, TGFB1, INSR, NR1H3, MAPK14, NFKB1, MAPK13, MAPK10, MAPK11, IL6, LEP
KEGG_PATHWAY	hsa05132:Salmonella infection	69	2.03709e-12	CXCL8, PIK3CD, PIK3CB, TNF, PIK3CG, ACTB, ACTG1, PYCARD, IKBKB, CASP7, CASP8, CASP3, AKT2, TUBB1, CASP4, TNFSF10, CASP1, AKT1, KPNA4, RAC1, MAP2K4, RIPK3, RIPK2, IL18, FOS, IRAK4, RHOA, TIRAP, TNFRSF1A, PIK3CA, TRAF6, IL1B, ELMO1, TLR6, TLR5, TLR4, TLR2, BIRC3, ROCK2, NOD1, NLRC4, TXN, RELA, CDC42, MAPK9, TUBA3D, MAPK8, IRAK1, FLNA, MAPK1, NLRP3, RIPK1, CD14, MAPK3, MAP2K6, GSDMD, JUN, MLKL, TNFR…
KEGG_PATHWAY	hsa04920:Adipocytokine signaling pathway	32	4.51292e-12	PRKAA1, PRKAA2, IRS1, SLC2A1, IRS2, ADIPOR1, TNF, ADIPOR2, RELA, IKBKB, MAPK9, STK11, MAPK8, AKT2, NPY, LEPR, AKT1, CD36, JAK2, PPARGC1A, ADIPOQ, STAT3, PTPN11, TNFRSF1B, MTOR, NFKB1, TNFRSF1A, POMC, MAPK10, NFKBIA, LEP, PPARA
KEGG_PATHWAY	hsa04370:VEGF signaling pathway	29	1.13611e-11	PIK3CD, HSPB1, PIK3R2, PIK3CB, PIK3R1, PTGS2, CDC42, AKT2, KDR, PLCG2, AKT1, MAPK1, PLCG1, RAC1, MAPK3, PRKCG, PRKCB, SPHK2, NOS3, SPHK1, PLA2G4B, PLA2G4A, NFATC2, PRKCA, MAPK14, MAPK13, VEGFA, MAPK11, PIK3CA
KEGG_PATHWAY	hsa05211:Renal cell carcinoma	31	2.87024e-11	CDKN1A, EPAS1, PDGFB, SLC2A1, PIK3CD, TGFA, PIK3R2, PIK3CB, PIK3R1, ETS1, HIF1A, CDC42, AKT2, AKT1, MAPK1, VHL, RAC1, MAPK3, EGLN1, TGFB2, JUN, TGFB1, TGFB3, HGF, PTPN11, VEGFA, PIK3CA, SOS1, MET, CRK, SOS2
KEGG_PATHWAY	hsa04930:Type II diabetes mellitus	25	3.48134e-11	IRS1, PIK3CD, IRS2, PIK3R2, PIK3CB, PIK3R1, TNF, HK2, HK1, INS, SOCS2, IKBKB, MAPK9, MAPK8, SOCS1, MAPK1, MAPK3, PRKCE, INSR, PRKCD, ADIPOQ, MTOR, MAPK10, PKM, PIK3CA
KEGG_PATHWAY	hsa05143:African trypanosomiasis	22	4.72847e-11	IL10, PRKCG, VCAM1, PRKCB, IL18, APOA1, PRKCA, HPR, SELE, TNF, KNG1, ICAM1, IL6, PLCB3, PLCB4, IFNG, IL1B, NPPA, F2RL1, PLCB1, APOL1, MYD88
KEGG_PATHWAY	hsa04660:T cell receptor signaling pathway	42	5.83315e-11	GSK3B, CSF2, PIK3CD, PIK3R2, PIK3CB, PIK3R1, TNF, RELA, IKBKB, CDC42, MAPK9, MAPK8, AKT2, GRAP2, AKT1, CTLA4, MAPK1, PLCG1, MAPK3, IL10, JUN, NFATC2, PTPN11, NFATC1, FOS, MAPK14, RHOA, IL2, NFKB1, MAPK13, MAPK10, IL4, NFKBIA, MAPK11, ZAP70, IL5, CD40LG, IFNG, PIK3CA, CD28, SOS1, SOS2
KEGG_PATHWAY	hsa05130:Pathogenic Escherichia coli infection	57	1.0301e-10	CXCL8, TNF, ACTB, ACTG1, PYCARD, IKBKB, CASP7, CASP8, CASP3, TUBB1, CASP4, TNFSF10, CASP1, RAC1, IL1R1, F2R, IL18, FOS, IRAK4, F2, RHOA, TIRAP, TNFRSF1A, CLDN5, TRAF6, IL1B, TLR5, TLR4, ROCK1, ROCK2, LPAR1, RELA, CDC42, MAPK9, TUBA3D, MAPK8, IRAK1, ABL1, MAPK1, NLRP3, RIPK1, WASF1, WASF2, MAPK3, JUN, TNFRSF10B, PTPN11, MAPK14, NFKB1, MAPK13, NFKBIA, MAPK10, MAPK11, OCLN, IL6, FCGR2A, MYD88
KEGG_PATHWAY	hsa04979:Cholesterol metabolism	25	3.0806e-10	CETP, SCARB1, LRP1, LPL, PCSK9, LIPA, APOH, TSPO, APOE, CD36, APOB, LDLR, PLTP, ABCA1, MYLIP, APOA2, APOA1, APOC3, APOA4, CYP27A1, STAR, APOC1, ANGPTL8, ANGPTL4, LPA
KEGG_PATHWAY	hsa04666:Fc gamma R-mediated phagocytosis	36	3.49812e-10	NCF1, PIK3CD, PIK3R2, PIK3CB, PIK3R1, PLA2G6, CDC42, FCGR3A, FCGR3B, AKT2, PLCG2, AKT1, MAPK1, PLCG1, RAC1, WASF1, WASF2, MAPK3, PRKCG, VASP, GSN, SYK, PRKCB, SPHK2, PRKCE, SPHK1, PLA2G4B, PRKCD, LIMK1, PLA2G4A, PRKCA, HCK, FCGR2A, PIK3CA, RPS6KB1, CRK
KEGG_PATHWAY	hsa04640:Hematopoietic cell lineage	36	4.77718e-10	CSF3, CSF2, CSF1, TFRC, EPO, ITGB3, ITGA2B, TNF, HLA-DMA, THPO, ANPEP, CD19, CD38, CD14, CD36, IL6R, CD34, CD55, HLA-DQA1, IL11, CR1, IL4R, MME, IL1R1, ITGA2, FLT3LG, IL4, IL1A, IL6, IL5, IL1B, HLA-DRA, IL7R, CD44, HLA-DRB1, HLA-DQB1
KEGG_PATHWAY	hsa04913:Ovarian steroidogenesis	25	4.98336e-10	SCARB1, ADCY4, ADCY3, ADCY2, ADCY1, PTGS2, ADCY8, ADCY7, CYP19A1, IGF1R, INS, ADCY5, ALOX5, CGA, LDLR, PRKACB, CYP2J2, PLA2G4B, INSR, PLA2G4A, IGF1, ADCY9, STAR, CYP1A1, GNAS
KEGG_PATHWAY	hsa05223:Non-small cell lung cancer	30	5.44504e-10	CDKN1A, PIK3CD, TGFA, PIK3R2, PIK3CB, PIK3R1, FOXO3, EGFR, CCND1, AKT2, PLCG2, AKT1, MAPK1, PLCG1, JAK3, MAPK3, PRKCG, STAT5A, STAT5B, CDKN2A, PRKCB, HGF, STAT3, PRKCA, CDK6, PIK3CA, SOS1, MET, TP53, SOS2
KEGG_PATHWAY	hsa04725:Cholinergic synapse	39	7.00964e-10	CAMK2B, ACHE, CAMK2D, CHRNA4, CAMK2A, ADCY4, ITPR1, ADCY3, PIK3CD, ADCY2, PIK3R2, ITPR3, ADCY1, PIK3CB, PIK3R1, ADCY8, ADCY7, PIK3CG, PIK3R5, ADCY5, AKT2, AKT1, MAPK1, JAK2, CAMK2G, PRKACB, MAPK3, PRKCG, PRKCB, PRKCA, FOS, PLCB3, PLCB4, ADCY9, PIK3CA, CAMK4, BCL2, PLCB1, ATF4
KEGG_PATHWAY	hsa04670:Leukocyte transendothelial migration	39	7.00964e-10	ROCK1, NCF1, ROCK2, ITGB2, CXCR4, PIK3CD, PIK3R2, PIK3CB, PIK3R1, ACTB, ACTG1, ICAM1, CDC42, PLCG2, PLCG1, RAC1, PRKCG, VASP, VCAM1, PRKCB, MMP2, CYBB, PRKCA, PTPN11, CYBA, MAPK14, MMP9, RHOA, MAPK13, CLDN5, MAPK11, OCLN, CXCL12, PIK3CA, PECAM1, CTNNB1, RAPGEF3, VCL, RAPGEF4
KEGG_PATHWAY	hsa04540:Gap junction	34	7.27997e-10	ADCY4, PDGFB, LPAR1, ITPR1, HTR2C, ADCY3, ADRB1, ADCY2, ITPR3, HTR2A, ADCY1, ADCY8, ADCY7, EGFR, ADCY5, GJA1, TUBA3D, MAPK7, TUBB1, MAPK1, PRKACB, PRKG1, MAPK3, PRKCG, PDGFRB, PRKCB, PRKCA, PLCB3, PLCB4, ADCY9, GNAS, PLCB1, SOS1, SOS2
KEGG_PATHWAY	hsa04970:Salivary secretion	35	7.83471e-10	ADCY4, ITPR1, ADCY3, ADRB1, ADCY2, ITPR3, CALML4, ADRB2, ADCY1, ADCY8, ADCY7, SLC9A1, ADCY5, CST3, DMBT1, CD38, NOS1, KCNN4, PRKACB, PRKG1, CAMP, PRKCG, PRKCB, PRKCA, ATP2B1, PLCB3, PLCB4, ADCY9, ADRB3, KCNMA1, GNAS, CALM3, PLCB1, CALM1, CALM2
KEGG_PATHWAY	hsa04713:Circadian entrainment	35	7.83471e-10	CAMK2B, RYR1, CAMK2D, CAMK2A, ADCY4, ITPR1, ADCY3, ADCY2, ITPR3, CALML4, ADCY1, ADCY8, ADCY7, ADCY5, MAPK1, NOS1, CAMK2G, PRKACB, PRKG1, MAPK3, PRKCG, KCNJ5, PRKCB, PRKCA, FOS, PER2, ADCYAP1, PLCB3, PLCB4, ADCY9, GNAS, CALM3, PLCB1, CALM1, CALM2
KEGG_PATHWAY	hsa05160:Hepatitis C	47	9.93213e-10	GSK3B, SCARB1, CDKN1A, PIK3CD, PIK3R2, PIK3CB, PIK3R1, TNF, RELA, EGFR, IKBKB, CASP8, CCND1, CASP3, AKT2, AKT1, MAPK1, RIPK1, BID, LDLR, MAPK3, IFNB1, STAT1, STAT2, STAT3, NR1H3, EIF2AK2, YWHAZ, NFKB1, TNFRSF1A, PIAS1, NFKBIA, CLDN5, CXCL10, OCLN, CDK6, IFNG, PIK3CA, TRAF3, TRAF6, CTNNB1, PPARA, SOS1, TP53, SOS2, IRF9, TLR3
KEGG_PATHWAY	hsa04261:Adrenergic signaling in cardiomyocytes	46	1.07225e-09	CAMK2B, CAMK2D, CAMK2A, ADCY4, CREM, ADCY3, ADRB1, ADCY2, CALML4, ADRB2, ADCY1, ADCY8, ADCY7, PIK3CG, SLC9A1, PIK3R5, ADCY5, AKT2, AKT1, MAPK1, TNNI3, CAMK2G, PRKACB, MAPK3, PRKCA, ATP2B1, MAPK14, AGT, MAPK13, PPP1CA, MAPK11, PLCB3, PLCB4, ADCY9, TNNT2, BCL2, GNAS, AGTR1, CALM3, AGTR2, PLCB1, CALM1, CALM2, RAPGEF3, ATF4, RAPGEF4
KEGG_PATHWAY	hsa04971:Gastric acid secretion	30	1.58105e-09	CAMK2B, CAMK2D, CAMK2A, ADCY4, ITPR1, ADCY3, ADCY2, ITPR3, CALML4, ADCY1, ADCY8, ADCY7, ACTB, ACTG1, SLC9A1, MYLK, ADCY5, CAMK2G, PRKACB, PRKCG, PRKCB, PRKCA, PLCB3, PLCB4, ADCY9, GNAS, CALM3, PLCB1, CALM1, CALM2
KEGG_PATHWAY	hsa04911:Insulin secretion	32	2.10419e-09	CAMK2B, GLP1R, SNAP25, CAMK2D, CAMK2A, ADCY4, SLC2A1, ADCY3, ADCY2, ITPR3, ADCY1, ADCY8, ADCY7, INS, ADCY5, KCNN4, CAMK2G, PRKACB, PRKCG, PRKCB, PRKCA, GCG, GIP, ADCYAP1, PLCB3, PLCB4, ADCY9, KCNMA1, GNAS, PLCB1, ATF4, RAPGEF4
KEGG_PATHWAY	hsa05221:Acute myeloid leukemia	28	2.15438e-09	CEBPA, CSF2, BCL2A1, PIK3CD, PIK3R2, PIK3CB, PIK3R1, MPO, RELA, IKBKB, CCND1, AKT2, AKT1, MAPK1, CD14, MAPK3, STAT5A, STAT5B, STAT3, MTOR, NFKB1, RUNX1, PER2, PIK3CA, RPS6KB1, SOS1, SOS2, PPARD
KEGG_PATHWAY	hsa05208:Chemical carcinogenesis - reactive oxygen species	58	3.11962e-09	NCF1, PTEN, PIK3CD, KEAP1, PIK3CB, AHR, IKBKB, AKT2, AKT1, RAC1, ACP1, MAP3K5, MAP2K4, GSTO1, HGF, PRKCD, NDUFC2, CYBA, FOS, PIK3CA, CAT, PPIF, PRKD1, SOS1, MET, SOS2, GSTT1, PIK3R2, PIK3R1, FOXO3, HIF1A, EGFR, RELA, MAPK9, MAPK8, ABL1, HMOX1, MAPK1, MAPK3, PTPN1, NQO1, JUN, GSTM1, EPHX1, PTPN11, MAPK14, SOD2, NFKB1, MAPK13, SOD1, VEGFA, NFKBIA, MAPK10, MAPK11, CYP1A1, NOX4, NOX1, NFE2L2
KEGG_PATHWAY	hsa04924:Renin secretion	28	3.11962e-09	NPR1, PTGER2, ITPR1, ADRB1, ITPR3, CALML4, ADRB2, AQP1, ADCY5, EDNRA, NPPA, PRKACB, EDN1, ACE, AGT, ADCYAP1, PLCB3, PLCB4, ADRB3, KCNMA1, PDE3A, GNAS, AGTR1, ORAI1, CALM3, PLCB1, CALM1, CALM2
KEGG_PATHWAY	hsa04145:Phagosome	46	3.18649e-09	SCARB1, SFTPA2, NCF1, TFRC, ITGB3, ITGB2, MPO, THBS1, THBS4, CTSS, ACTB, ACTG1, C3, COMP, HLA-DMA, FCGR3A, TUBA3D, FCGR3B, CTSL, TUBB1, MRC1, LAMP2, OLR1, CD14, NOS1, CD36, RAC1, HLA-DQA1, MBL2, MSR1, ITGA2, SFTPD, HLA-B, CYBB, HLA-C, CYBA, HLA-G, FCGR2A, HLA-DRA, SFTPA1, TLR6, CALR, TLR4, HLA-DRB1, HLA-DQB1, TLR2
KEGG_PATHWAY	hsa04919:Thyroid hormone signaling pathway	39	3.25014e-09	GSK3B, NOTCH3, HDAC2, HDAC3, NOTCH1, ITGB3, NOTCH4, SLC2A1, PIK3CD, PIK3R2, PIK3CB, PIK3R1, HIF1A, FOXO1, ACTB, ACTG1, SLC9A1, CCND1, AKT2, PLCG2, AKT1, MAPK1, PLCE1, PLCG1, PRKACB, MAPK3, PRKCG, PRKCB, STAT1, PRKCA, ESR1, MTOR, PLCB3, PLCB4, PIK3CA, MDM2, CTNNB1, PLCB1, TP53
KEGG_PATHWAY	hsa04910:Insulin signaling pathway	42	3.52372e-09	GSK3B, PRKAA1, PRKAA2, SHC1, IRS1, PIK3CD, IRS2, PIK3R2, CALML4, PIK3CB, PIK3R1, ELK1, FOXO1, HK2, HK1, INS, SOCS2, IKBKB, MAPK9, MAPK8, SOCS1, PRKAR2A, AKT2, AKT1, MAPK1, PPARGC1A, PRKACB, MAPK3, PTPN1, INSR, MTOR, PPP1CA, MAPK10, PIK3CA, RPS6KB1, PRKAR1A, CALM3, CALM1, SOS1, CALM2, CRK, SOS2
KEGG_PATHWAY	hsa05120:Epithelial cell signaling in Helicobacter pylori infection	28	6.37219e-09	CXCL8, NOD1, CXCL1, CXCL2, RELA, EGFR, IKBKB, CDC42, MAPK9, MAPK8, CASP3, CCL5, PLCG2, PLCG1, RAC1, MAP2K4, JUN, ADAM10, PTPN11, MAPK14, NFKB1, MAPK13, MAPK10, NFKBIA, MAPK11, ADAM17, MET, HBEGF
KEGG_PATHWAY	hsa05224:Breast cancer	43	1.01474e-08	GSK3B, NOTCH3, CDKN1A, NOTCH1, WNT2B, SHC1, NOTCH4, LRP5, PTEN, PIK3CD, PIK3R2, PIK3CB, PIK3R1, FGF1, BRCA2, FGF2, EGFR, IGF1R, DLL4, CCND1, AKT2, AKT1, TNFSF11, MAPK1, FGF23, MAPK3, FGF21, JUN, WNT5A, IGF1, FOS, ESR1, MTOR, ESR2, NFKB2, CDK6, PIK3CA, RPS6KB1, CTNNB1, SOS1, TP53, SOS2, FGFR1
KEGG_PATHWAY	hsa05218:Melanoma	28	1.28005e-08	CDKN1A, PTEN, PDGFB, PIK3CD, PIK3R2, PIK3CB, PIK3R1, FGF1, FGF2, EGFR, IGF1R, CCND1, AKT2, AKT1, MAPK1, FGF23, MAPK3, FGF21, PDGFRB, CDKN2A, HGF, IGF1, CDK6, PIK3CA, MDM2, MET, TP53, FGFR1
KEGG_PATHWAY	hsa04934:Cushing syndrome	44	1.38993e-08	CAMK2B, GSK3B, SCARB1, CDKN1A, CAMK2D, WNT2B, CAMK2A, ADCY4, ITPR1, ADCY3, ADCY2, ITPR3, AHR, ADCY1, ADCY8, ADCY7, EGFR, CRHR1, ADCY5, CCND1, MAPK1, LDLR, CAMK2G, PRKACB, MAPK3, CDKN2B, CDKN2A, WNT5A, AIP, AGT, POMC, NR4A1, PLCB3, PLCB4, ADCY9, CDK6, STAR, GNAS, CRH, AGTR1, ORAI1, CTNNB1, PLCB1, ATF4
KEGG_PATHWAY	hsa05222:Small cell lung cancer	32	1.72122e-08	LAMA5, CDKN1A, ITGA2B, PTEN, PIK3CD, LAMC2, PIK3R2, LAMC1, PIK3CB, PIK3R1, PTGS2, RELA, IKBKB, CCND1, CASP3, AKT2, AKT1, CDKN2B, NOS2, ITGA2, FN1, TRAF1, NFKB1, NFKBIA, CDK6, PIK3CA, TRAF3, TRAF6, BCL2, TP53, BIRC3, BCL2L1
KEGG_PATHWAY	hsa05231:Choline metabolism in cancer	33	2.29681e-08	SLC22A3, SLC44A2, PDGFB, PIK3CD, PIK3R2, PIK3CB, PIK3R1, HIF1A, EGFR, MAPK9, MAPK8, AKT2, AKT1, MAPK1, PLCG1, RAC1, WASF1, WASF2, MAPK3, PRKCG, PDGFRB, JUN, PRKCB, PLA2G4B, PLA2G4A, PRKCA, FOS, MTOR, MAPK10, PIK3CA, RPS6KB1, SOS1, SOS2
KEGG_PATHWAY	hsa04720:Long-term potentiation	26	3.74802e-08	CAMK2B, CAMK2D, CAMK2A, ITPR1, ITPR3, CALML4, ADCY1, ADCY8, RPS6KA1, MAPK1, CAMK2G, PRKACB, MAPK3, PRKCG, PRKCB, PRKCA, PPP1CA, PLCB3, PLCB4, CAMK4, CALM3, PLCB1, CALM1, CALM2, RAPGEF3, ATF4
KEGG_PATHWAY	hsa04916:Melanogenesis	33	3.91199e-08	CAMK2B, GSK3B, CAMK2D, WNT2B, CAMK2A, ADCY4, ADCY3, ADCY2, CALML4, ADCY1, ADCY8, ADCY7, ADCY5, EDNRB, MAPK1, CAMK2G, PRKACB, MAPK3, PRKCG, EDN1, PRKCB, WNT5A, PRKCA, POMC, PLCB3, PLCB4, ADCY9, GNAS, CTNNB1, CALM3, PLCB1, CALM1, CALM2
KEGG_PATHWAY	hsa04080:Neuroactive ligand-receptor interaction	77	8.80154e-08	GLP1R, UCN, HTR2C, ADM, HTR2A, PRL, NR3C1, LTB4R, EDNRA, EDNRB, UCN2, BDKRB2, LEPR, TSPO, PTGDR, PTGIR, EDN1, F2R, NPY1R, TACR1, OPRM1, ADRA2C, F2, ADRA2A, GIP, MC3R, ADCYAP1, GAL, ADORA2A, ADRB3, AGTR1, APLNR, CRH, UTS2, AVP, AGTR2, CALCA, CHRNA5, CHRNA4, PTGER2, PTAFR, PTGER3, LPAR1, OPRL1, LPAR3, ADRB1, PLG, ADRB2, NTS, CRHR1, KNG1, C3, HRH1, C5, CNR2, CNR1, P2RY2, NPY, S1PR2, CGA, TAC1, HCRT,…
KEGG_PATHWAY	hsa04929:GnRH secretion	25	9.04597e-08	ITPR1, PIK3CD, PIK3R2, ITPR3, ARRB2, PIK3CB, PIK3R1, AKT2, GPER1, SPP1, AKT1, MAPK1, KCNN4, CGA, MAPK3, PRKCG, KCNJ5, PRKCB, TRPC1, PRKCA, ESR2, PLCB3, PLCB4, PIK3CA, PLCB1
KEGG_PATHWAY	hsa04918:Thyroid hormone synthesis	27	1.09825e-07	ADCY4, ITPR1, ADCY3, ADCY2, ITPR3, ADCY1, ADCY8, ADCY7, ADCY5, DUOX1, TTR, CGA, PRKACB, DUOX2, PRKCG, GPX1, HSPA5, PRKCB, GPX3, PRKCA, PLCB3, PLCB4, ADCY9, ALB, GNAS, PLCB1, ATF4
KEGG_PATHWAY	hsa05165:Human papillomavirus infection	71	1.1667e-07	GSK3B, CDKN1A, WNT2B, ITGB4, ITGB3, ITGA2B, TNC, PTEN, PIK3CD, LAMC2, PIK3CB, LAMC1, TNF, COMP, IKBKB, CASP8, CCND1, CASP3, AKT2, AKT1, PRKACB, PDGFRB, VWF, ITGA2, WNT5A, HLA-B, HLA-C, HLA-G, TNFRSF1A, PKM, PIK3CA, TRAF3, SOS1, TP53, SOS2, IRF9, TLR3, LAMA5, NOTCH3, HDAC2, NOTCH1, NOTCH4, PIK3R2, PSEN1, PIK3R1, PTGS2, THBS1, FOXO1, THBS4, EGFR, RELA, CDC42, VTN, SPP1, MAPK1, MAPK3, IFNB1, STAT1, …
KEGG_PATHWAY	hsa05226:Gastric cancer	41	1.47893e-07	GSK3B, CDKN1A, WNT2B, ABCB1, SHC1, TERC, LRP5, PIK3CD, PIK3R2, PIK3CB, PIK3R1, FGF1, FGF2, EGFR, SHH, CCND1, AKT2, AKT1, MAPK1, FGF23, MAPK3, FGF21, SMAD2, TGFB2, CDKN2B, TGFB1, SMAD3, TGFB3, HGF, WNT5A, TGFBR1, MTOR, TGFBR2, PIK3CA, RPS6KB1, BCL2, CTNNB1, SOS1, MET, TP53, SOS2
KEGG_PATHWAY	hsa04650:Natural killer cell mediated cytotoxicity	35	1.49859e-07	CSF2, SHC1, ITGB2, PIK3CD, PIK3R2, PIK3CB, PIK3R1, TNF, ICAM1, FCGR3A, FCGR3B, CASP3, PLCG2, TNFSF10, MAPK1, PLCG1, RAC1, BID, MAPK3, PRKCG, SYK, IFNB1, IFNGR1, PRKCB, IFNGR2, TNFRSF10B, NFATC2, PRKCA, PTPN11, NFATC1, ZAP70, IFNG, PIK3CA, SOS1, SOS2
KEGG_PATHWAY	hsa05203:Viral carcinogenesis	50	2.18047e-07	CDKN1A, PIK3CD, PIK3CB, CASP8, CCND1, CASP3, RAC1, CCR5, JAK3, PRKACB, SYK, HLA-B, HLA-C, TRAF1, HLA-G, YWHAZ, RHOA, PKM, PIK3CA, TRAF3, IL6ST, TP53, IRF9, ATF4, HDAC4, HDAC2, HDAC3, PIK3R2, PIK3R1, HDAC9, HDAC6, RELA, C3, CDC42, MAPK1, MAPK3, STAT5A, STAT5B, CDKN2B, JUN, EGR2, GSN, CDKN2A, STAT3, EIF2AK2, NFKB1, NFKB2, NFKBIA, CDK6, MDM2
KEGG_PATHWAY	hsa04810:Regulation of actin cytoskeleton	54	3.18158e-07	ITGB4, ITGB3, ITGA2B, ITGB2, PIK3CD, PIK3CB, FGF1, FGF2, ACTB, MYLK, ACTG1, AKT2, BDKRB2, AKT1, RAC1, PDGFRB, ITGA2, F2R, F2, RHOA, ENAH, TIAM1, PIK3CA, SOS1, CRK, SOS2, VCL, ROCK1, ROCK2, PDGFB, LPAR1, CXCR4, PIK3R2, PIK3R1, IQGAP1, EGFR, KNG1, SLC9A1, INS, CDC42, C5, MAPK1, WASF1, FGF23, WASF2, FGF21, MAPK3, GSN, LIMK1, FN1, PPP1CA, CXCL12, ABI2, FGFR1
KEGG_PATHWAY	hsa04927:Cortisol synthesis and secretion	24	4.1075e-07	SCARB1, ADCY4, ITPR1, ADCY3, ADCY2, ITPR3, ADCY1, ADCY8, ADCY7, AGT, ADCY5, POMC, NR4A1, PLCB3, ADCY9, PLCB4, STAR, AGTR1, GNAS, ORAI1, PLCB1, LDLR, PRKACB, ATF4
KEGG_PATHWAY	hsa05416:Viral myocarditis	25	4.37351e-07	CD86, CD40, ITGB2, ACTB, ACTG1, ICAM1, HLA-DMA, CASP8, CCND1, CASP3, ABL1, NOS1, RAC1, BID, CD55, HLA-DQA1, CAV1, HLA-B, HLA-C, HLA-G, CD40LG, CD28, HLA-DRA, HLA-DRB1, HLA-DQB1
KEGG_PATHWAY	hsa05330:Allograft rejection	18	5.13668e-07	IL10, CD86, CD40, HLA-B, HLA-C, TNF, HLA-G, IL2, IL4, HLA-DMA, IL5, CD40LG, IFNG, CD28, HLA-DRA, HLA-DQA1, HLA-DRB1, HLA-DQB1
KEGG_PATHWAY	hsa04726:Serotonergic synapse	33	1.0447e-06	APP, MAOA, ALOX15, ITPR1, HTR2C, ALOX12, ITPR3, HTR2A, PTGS2, SLC6A4, PTGS1, ADCY5, CYP2D6, CASP3, ALOX5, MAPK1, PRKACB, MAPK3, PRKCG, CYP2J2, KCNJ5, PRKCB, DUSP1, PLA2G4B, TRPC1, PLA2G4A, PRKCA, PLCB3, CYP2C8, PLCB4, GNAS, PLCB1, RAPGEF3
KEGG_PATHWAY	hsa04728:Dopaminergic synapse	36	1.32001e-06	CAMK2B, GSK3B, CAMK2D, MAOA, CAMK2A, ITPR1, ITPR3, CALML4, ARRB2, COMT, ADCY5, MAPK9, MAPK8, AKT2, AKT1, CAMK2G, PRKACB, PRKCG, KCNJ5, PRKCB, PRKCA, FOS, MAPK14, MAPK13, PPP1CA, MAPK10, MAPK11, PLCB3, PLCB4, GNAS, CALM3, PLCB1, CALM1, CALM2, CLOCK, ATF4
KEGG_PATHWAY	hsa05010:Alzheimer disease	76	1.75907e-06	APP, GSK3B, WNT2B, CSF1, IRS1, PIK3CD, IRS2, PIK3CB, CALML4, TNF, IKBKB, CASP7, CASP8, CASP3, AKT2, TUBB1, AKT1, CAPN1, NOS1, MAP3K5, MME, WNT5A, CYBB, ADAM10, NDUFC2, DKK1, TNFRSF1A, BACE1, PSMA6, IL1A, PLCB3, ADAM17, PLCB4, PIK3CA, IL1B, PPIF, MAPT, PLCB1, ATF4, BECN1, LRP1, LRP5, ITPR1, LPL, PIK3R2, ITPR3, PSEN1, PIK3R1, PTGS2, AGER, RTN4, RELA, INS, MAPK9, TUBA3D, MAPK8, MAPK1, APOE, BID, MAP…
KEGG_PATHWAY	hsa01524:Platinum drug resistance	25	1.80345e-06	CDKN1A, PIK3CD, GSTT1, PIK3R2, PIK3CB, PIK3R1, CASP8, CASP3, AKT2, AKT1, MAPK1, BID, MAPK3, MAP3K5, GSTM1, CDKN2A, GSTO1, PIK3CA, BCL2, MDM2, BIRC5, ATM, TP53, BIRC3, BCL2L1
KEGG_PATHWAY	hsa04960:Aldosterone-regulated sodium reabsorption	17	2.00856e-06	PRKCG, PRKCB, IRS1, INSR, PIK3CD, NEDD4L, PRKCA, PIK3R2, PIK3CB, PIK3R1, IGF1, INS, NR3C2, PIK3CA, MAPK1, SGK1, MAPK3
KEGG_PATHWAY	hsa05150:Staphylococcus aureus infection	30	2.13732e-06	SELPLG, CFH, C1S, PTAFR, ITGB2, DEFB1, PLG, ICAM1, C3, C4B, C5, HLA-DMA, FCGR3A, FCGR3B, HLA-DQA1, CAMP, MBL2, IL10, FGG, SELP, KRT18, FCGR2A, HLA-DRA, MASP2, MASP1, DEFB4A, DEFB4B, HLA-DRB1, CFB, HLA-DQB1
KEGG_PATHWAY	hsa05230:Central carbon metabolism in cancer	24	2.34918e-06	PDGFRB, NTRK1, G6PD, PTEN, SLC2A1, PIK3CD, PIK3R2, SIRT6, PIK3CB, PIK3R1, HIF1A, EGFR, MTOR, HK2, HK1, PKM, PIK3CA, AKT2, AKT1, MAPK1, MET, TP53, FGFR1, MAPK3
KEGG_PATHWAY	hsa04612:Antigen processing and presentation	26	2.87085e-06	CIITA, IFI30, TNF, CTSS, HLA-DMA, CTSL, B2M, HLA-DQA1, CD74, KIR2DS1, HSPA5, KIR2DS2, HSPA4, HLA-B, HLA-C, KIR3DL1, KIR3DL2, HSPA2, HLA-G, IFNG, HLA-DRA, CALR, HSPA1B, HLA-DRB1, HSPA1A, HLA-DQB1
KEGG_PATHWAY	hsa05022:Pathways of neurodegeneration - multiple diseases	88	3.58633e-06	RYR1, APP, GSK3B, WNT2B, CSF1, PARK7, CALML4, TNF, UBE2L3, CASP7, CASP8, CASP3, TUBB1, CAPN1, NOS1, RAC1, MAP3K5, PRKCG, GPX1, GPX3, PRKCB, SIGMAR1, WNT5A, CYBB, NDUFC2, PRKCA, TNFRSF1B, DKK1, TNFRSF1A, PSMA6, IL1A, PLCB3, PLCB4, IL1B, CAT, PPIF, MAPT, PLCB1, SQSTM1, ATF4, CAMK2B, BECN1, CAMK2D, CAMK2A, LRP5, ITPR1, HTRA2, HTT, ITPR3, PSEN1, PTGS2, AGER, RELA, MAPK9, TUBA3D, MAPK8, MFN2, MAPK1, P…
KEGG_PATHWAY	hsa04940:Type I diabetes mellitus	18	3.77321e-06	CD86, HLA-B, HLA-C, TNF, HLA-G, IL2, HSPD1, INS, IL1A, HLA-DMA, IFNG, IL1B, CD28, LTA, HLA-DRA, HLA-DQA1, HLA-DRB1, HLA-DQB1
KEGG_PATHWAY	hsa05031:Amphetamine addiction	23	5.2719e-06	PRKCG, CAMK2B, JUN, CAMK2D, HDAC2, MAOA, PRKCB, CAMK2A, PRKCA, FOS, CALML4, SIRT1, ADCY5, PPP1CA, CAMK4, GNAS, FOSB, CALM3, CALM1, CALM2, CAMK2G, PRKACB, ATF4
KEGG_PATHWAY	hsa04976:Bile secretion	27	5.2719e-06	SCARB1, ABCB1, AQP9, ADCY4, SLC2A1, ADCY3, AQP4, ADCY2, HMGCR, ADCY1, SLC5A1, ADCY8, ADCY7, SLC9A1, AQP1, ADCY5, SLCO1B1, LDLR, PRKACB, ABCC3, UGT1A1, EPHX1, NR1H4, NR0B2, ADCY9, GNAS, ABCG2
KEGG_PATHWAY	hsa05310:Asthma	15	5.2719e-06	IL10, CD40, CCL11, IL13, RNASE3, TNF, IL4, HLA-DMA, IL5, CD40LG, IL9, HLA-DRA, HLA-DQA1, HLA-DRB1, HLA-DQB1
KEGG_PATHWAY	hsa04215:Apoptosis - multiple species	15	5.2719e-06	NGFR, BECN1, HTRA2, TNFRSF1A, MAPK10, MAPK9, CASP7, MAPK8, CASP8, CASP3, BCL2, BIRC5, BID, BIRC3, BCL2L1
KEGG_PATHWAY	hsa05332:Graft-versus-host disease	18	5.2719e-06	CD86, HLA-B, HLA-C, KIR3DL1, KIR3DL2, TNF, HLA-G, IL2, IL1A, HLA-DMA, IL6, IFNG, IL1B, CD28, HLA-DRA, HLA-DQA1, HLA-DRB1, HLA-DQB1
KEGG_PATHWAY	hsa04672:Intestinal immune network for IgA production	19	5.99403e-06	IL10, CD86, CD40, TGFB1, IL15, CXCR4, IL2, IL4, HLA-DMA, IL6, IL5, CXCL12, CD40LG, CD28, TNFRSF17, HLA-DRA, HLA-DQA1, HLA-DRB1, HLA-DQB1
KEGG_PATHWAY	hsa04662:B cell receptor signaling pathway	27	6.52078e-06	GSK3B, PIK3CD, PIK3R2, PIK3CB, PIK3R1, RELA, IKBKB, AKT2, CD19, PLCG2, AKT1, MAPK1, RAC1, MAPK3, JUN, SYK, PRKCB, NFATC2, NFATC1, LILRB1, FOS, NFKB1, NFKBIA, PIK3CA, BANK1, SOS1, SOS2
KEGG_PATHWAY	hsa04152:AMPK signaling pathway	32	1.15365e-05	PRKAA1, PRKAA2, IRS1, PIK3CD, IRS2, PIK3R2, HMGCR, PIK3CB, PIK3R1, FOXO3, ADIPOR1, ADIPOR2, FOXO1, IGF1R, INS, STK11, CCND1, AKT2, HNF4A, LEPR, AKT1, CD36, PPARGC1A, INSR, ADIPOQ, IGF1, SIRT1, MTOR, PIK3CA, RPS6KB1, LEP, PPARG
KEGG_PATHWAY	hsa04150:mTOR signaling pathway	38	1.17727e-05	GSK3B, PRKAA1, WNT2B, PRKAA2, IRS1, MAPKAP1, LRP5, PTEN, PIK3CD, PIK3R2, PIK3CB, PIK3R1, TNF, IGF1R, INS, IKBKB, STK11, AKT2, SESN2, RPS6KA1, AKT1, MAPK1, MAPK3, PRKCG, PRKCB, INSR, WNT5A, PRKCA, IGF1, RHOA, MTOR, TNFRSF1A, PIK3CA, RPS6KB1, LPIN1, SGK1, SOS1, SOS2
KEGG_PATHWAY	hsa04623:Cytosolic DNA-sensing pathway	25	1.21346e-05	MEFV, RELA, IKBKB, PYCARD, CASP7, CASP8, CASP3, CCL5, CCL4, CASP1, NLRP3, RIPK1, GSDMD, IL33, MLKL, RIPK3, IFNB1, TREX1, IL18, NFKB1, NFKBIA, CXCL10, IL6, AIM2, IL1B
KEGG_PATHWAY	hsa05213:Endometrial cancer	20	2.04171e-05	GSK3B, CDKN1A, PTEN, PIK3CD, PIK3R2, PIK3CB, PIK3R1, FOXO3, ELK1, EGFR, PIK3CA, CCND1, AKT2, AKT1, MAPK1, CTNNB1, SOS1, TP53, SOS2, MAPK3
KEGG_PATHWAY	hsa04730:Long-term depression	20	2.66735e-05	PRKCG, RYR1, PRKCB, PLA2G4B, ITPR1, PLA2G4A, PRKCA, ITPR3, IGF1, CRHR1, IGF1R, PLCB3, PLCB4, CRH, GNAS, MAPK1, NOS1, PLCB1, PRKG1, MAPK3
KEGG_PATHWAY	hsa04350:TGF-beta signaling pathway	29	3.04153e-05	HDAC2, NRROS, ROCK1, TFRC, HFE, THBS1, TNF, HJV, MAPK1, MAPK3, SMAD2, TGFB2, CDKN2B, TGFB1, SMAD3, SMURF2, TGFB3, FST, RHOA, TGFBR1, DCN, TGFBR2, BMP2, IFNG, RPS6KB1, TFR2, HAMP, BMPR1A, FBN1
KEGG_PATHWAY	hsa05219:Bladder cancer	16	3.07683e-05	CDKN1A, CXCL8, CDKN2A, MMP1, MMP2, THBS1, MMP9, EGFR, TYMP, VEGFA, CCND1, MDM2, MAPK1, TP53, HBEGF, MAPK3
KEGG_PATHWAY	hsa04520:Adherens junction	26	3.10884e-05	ROCK1, ROCK2, IQGAP1, EGFR, ACTB, ACTG1, IGF1R, CDC42, MAPK1, RAC1, WASF1, WASF2, ACP1, MAPK3, PTPN1, YES1, SMAD3, SMURF2, INSR, RHOA, TGFBR1, TGFBR2, CTNNB1, MET, VCL, FGFR1
KEGG_PATHWAY	hsa04310:Wnt signaling pathway	39	4.69866e-05	CAMK2B, GSK3B, CAMK2D, WNT2B, ROCK2, CAMK2A, LRP5, PSEN1, MAPK9, MAPK8, CCND1, WIF1, SOST, RAC1, CAMK2G, PRKACB, PRKCG, JUN, MMP7, SMAD3, PRKCB, SERPINF1, WNT5A, NFATC2, PRKCA, NFATC1, DKK1, SIRT1, RHOA, MAPK10, FOSL1, PLCB3, SFRP1, PLCB4, SFRP5, CTNNB1, PLCB1, TP53, PPARD
KEGG_PATHWAY	hsa04922:Glucagon signaling pathway	28	4.97451e-05	CAMK2B, CAMK2D, PRKAA1, PRKAA2, CAMK2A, SLC2A1, ITPR1, ADCY2, ITPR3, CALML4, FOXO1, AKT2, AKT1, PPARGC1A, CAMK2G, PRKACB, GCG, SIRT1, PLCB3, PKM, PLCB4, GNAS, CALM3, PLCB1, PPARA, CALM1, CALM2, ATF4
KEGG_PATHWAY	hsa05202:Transcriptional misregulation in cancer	43	5.42591e-05	CD86, CEBPA, CDKN1A, CEBPB, HDAC2, CD40, FLT1, CSF2, CXCL8, BCL2A1, PLAT, MPO, FOXO1, RELA, IGF1R, PLAU, CD14, ELANE, NTRK1, NGFR, BCL11B, IGFBP3, MMP3, TRAF1, IGF1, MMP9, NFKB1, TGFBR2, RUNX1, CDK9, PER2, IL6, NR4A3, ZEB1, MAF, MDM2, ATM, PPARG, ERG, MET, TP53, BIRC3, BCL2L1
KEGG_PATHWAY	hsa04140:Autophagy - animal	38	5.56008e-05	BECN1, PRKAA1, PRKAA2, IRS1, PTEN, ITPR1, PIK3CD, IRS2, PIK3R2, HMGB1, PIK3CB, PIK3R1, HIF1A, IGF1R, INS, MAPK9, STK11, MAPK8, CTSL, AKT2, LAMP2, AKT1, MAPK1, ATG7, CTSD, PRKACB, MAPK3, PRKCD, MTOR, VAMP8, MAPK10, PIK3CA, RPS6KB1, ATG16L1, TRAF6, BCL2, SQSTM1, BCL2L1
KEGG_PATHWAY	hsa04360:Axon guidance	40	7.36646e-05	CAMK2B, GSK3B, CAMK2D, ROCK1, ROCK2, CAMK2A, NTN4, CXCR4, PIK3CD, PIK3R2, PIK3CB, PIK3R1, NTN1, ROBO1, EFNB2, CDC42, SHH, PLCG2, ABL1, MAPK1, SLIT2, PLCG1, RAC1, EPHB2, CAMK2G, MAPK3, TRPC6, TRPC1, LIMK1, WNT5A, NFATC2, PRKCA, PTPN11, RHOA, ENAH, CXCL12, SMO, PIK3CA, CDK5, MET
KEGG_PATHWAY	hsa05320:Autoimmune thyroid disease	18	7.81011e-05	IL10, CD86, CD40, HLA-B, HLA-C, HLA-G, IL2, IL4, HLA-DMA, IL5, CD40LG, CD28, HLA-DRA, CTLA4, CGA, HLA-DQA1, HLA-DRB1, HLA-DQB1
KEGG_PATHWAY	hsa05414:Dilated cardiomyopathy	27	9.63028e-05	ITGB4, ITGB3, ITGA2B, ADCY4, ADCY3, ADRB1, ADCY2, ADCY1, ADCY8, TNF, ADCY7, ACTB, ACTG1, ADCY5, LMNA, TNNI3, NOS1, PRKACB, TGFB2, TGFB1, TGFB3, ITGA2, IGF1, AGT, ADCY9, TNNT2, GNAS
KEGG_PATHWAY	hsa04914:Progesterone-mediated oocyte maturation	28	9.66311e-05	ADCY4, ADCY3, PIK3CD, ADCY2, PIK3R2, ADCY1, PIK3CB, PIK3R1, ADCY8, ADCY7, IGF1R, INS, ADCY5, MAPK9, MAPK8, AKT2, RPS6KA1, AKT1, MAPK1, PRKACB, MAPK3, IGF1, MAPK14, MAPK13, MAPK10, MAPK11, ADCY9, PIK3CA
KEGG_PATHWAY	hsa04972:Pancreatic secretion	27	0.0001132	CPB2, ADCY4, ITPR1, ADCY3, ADCY2, ITPR3, ADCY1, ADCY8, ADCY7, SLC9A1, ADCY5, CD38, RAC1, PRKCG, PRKCB, TRPC1, PLA2G2A, PRKCA, ATP2B1, RHOA, PLCB3, PLCB4, ADCY9, KCNMA1, PLA2G10, GNAS, PLCB1
KEGG_PATHWAY	hsa04614:Renin-angiotensin system	11	0.000141881	ACE2, MAS1, ACE, MME, KLK1, ANPEP, ATP6AP2, AGTR1, LNPEP, AGTR2, AGT
KEGG_PATHWAY	hsa00590:Arachidonic acid metabolism	19	0.000189609	CYP2J2, PTGIS, PLA2G4B, PLA2G2A, ALOX15, PLA2G4A, ALOX12, PLA2G6, PTGS2, LTC4S, PTGS1, CYP2C8, ALOX5, TBXAS1, PLA2G10, LTA4H, PTGDS, GGT1, PTGES
KEGG_PATHWAY	hsa01523:Antifolate resistance	12	0.000385521	ABCC3, IKBKB, IL6, ABCC1, IL1B, SHMT1, GGH, MTHFR, TNF, RELA, NFKB1, ABCG2
KEGG_PATHWAY	hsa04114:Oocyte meiosis	31	0.000385521	CAMK2B, CAMK2D, CAMK2A, ADCY4, ITPR1, ADCY3, ADCY2, ITPR3, CALML4, ADCY1, ADCY8, ADCY7, IGF1R, INS, ADCY5, RPS6KA1, MAPK1, CAMK2G, PRKACB, MAPK3, IGF1, MAPK14, YWHAZ, MAPK13, PPP1CA, MAPK11, AR, ADCY9, CALM3, CALM1, CALM2
KEGG_PATHWAY	hsa05100:Bacterial invasion of epithelial cells	21	0.000403704	SHC1, CAV2, CAV1, FN1, PIK3CD, PIK3R2, PIK3CB, PIK3R1, RHOA, ACTB, ACTG1, CDC42, PIK3CA, ELMO1, CTNNB1, RAC1, WASF1, MET, WASF2, CRK, VCL
KEGG_PATHWAY	hsa04724:Glutamatergic synapse	27	0.000529917	ADCY4, SLC1A2, ITPR1, ADCY3, ADCY2, ITPR3, ADCY1, ADCY8, ADCY7, ADCY5, GRK2, MAPK1, GLUL, PRKACB, MAPK3, PRKCG, HOMER1, PRKCB, PLA2G4B, TRPC1, PLA2G4A, PRKCA, PLCB3, PLCB4, ADCY9, GNAS, PLCB1
KEGG_PATHWAY	hsa04517:IgSF CAM signaling	54	0.000651554	CD86, APP, GSK3B, ITGB3, ITGB2, PIK3CD, PIK3CB, IL1RAP, ACTB, MYLK, ICAM1, ACTG1, ROBO1, AKT2, TUBB1, KDR, AKT1, RAC1, FGB, PRKCG, FGA, TRPC6, PRKCB, MAGI2, FGG, PRKCA, RHOA, PIK3CA, TRAF6, IL1RAPL1, VCL, PIK3R2, PIK3R1, IQGAP1, NTN1, FOXO1, CDC42, MAPK9, TUBA3D, MAPK8, ABL1, PLCG2, MAPK1, SLIT2, PLCG1, MAPK3, PTPN11, MAPK14, MAPK13, MAPK10, MAPK11, CD28, CTNNB1, FGFR1
KEGG_PATHWAY	hsa04512:ECM-receptor interaction	22	0.000952698	LAMA5, VWF, ITGB4, ITGB3, ITGA2, ITGA2B, TNC, FN1, LAMC2, LAMC1, HSPG2, THBS1, THBS4, COL1A1, COMP, VTN, SPP1, SDC1, CD47, CD36, FREM1, CD44
KEGG_PATHWAY	hsa04622:RIG-I-like receptor signaling pathway	19	0.00111994	CXCL8, IFNB1, MAPK14, TNF, RELA, NFKB1, MAPK13, MAPK10, NFKBIA, IKBKB, MAPK11, MAPK9, CXCL10, MAPK8, CASP8, TRAF3, TRAF6, PIN1, RIPK1
KEGG_PATHWAY	hsa04723:Retrograde endocannabinoid signaling	31	0.00129651	FAAH, ADCY4, ITPR1, ADCY3, ADCY2, ITPR3, ADCY1, PTGS2, ADCY8, ADCY7, ADCY5, MAPK9, MAPK8, CNR1, MAPK1, PRKACB, MAPK3, PRKCG, KCNJ5, PRKCB, NDUFC2, PRKCA, MAPK14, MAPK13, MAPK10, MAPK11, PLCB3, PLCB4, ADCY9, PLCB1, MGLL
KEGG_PATHWAY	hsa04082:Neuroactive ligand signaling	38	0.001629	ACHE, CHRNA4, ADCY4, SLC1A2, OPRL1, HTR2C, ADCY3, ADRB1, ADCY2, ADRB2, HTR2A, ADCY1, ADCY8, ADCY7, SLC6A4, ADCY5, HRH1, P2RY2, TAC1, PRKACB, PRKCG, P2RY12, PRKCB, OPRK1, PRKCA, TACR1, OPRM1, ADRA2C, ADRA2A, POMC, MC3R, PLCB3, PLCB4, P2RX4, ADCY9, ADORA2A, GNAS, PLCB1
KEGG_PATHWAY	hsa04115:p53 signaling pathway	19	0.00184961	CDKN1A, CDKN2A, IGFBP3, SERPINE1, PTEN, TNFRSF10B, IGF1, THBS1, CASP8, CDK6, CCND1, CASP3, SESN2, MDM2, BCL2, ATM, BID, TP53, BCL2L1
KEGG_PATHWAY	hsa04973:Carbohydrate digestion and absorption	15	0.00198823	MGAM, PRKCB, PIK3CD, PIK3R2, PIK3CB, PIK3R1, SLC5A1, HK2, HK1, PLCB3, PLCB4, PIK3CA, AKT2, AKT1, PLCB1
KEGG_PATHWAY	hsa03320:PPAR signaling pathway	19	0.00215664	MMP1, ADIPOQ, APOA2, NR1H3, APOA1, LPL, APOC3, APOA5, CYP27A1, FADS2, FABP4, OLR1, PPARG, PLIN1, CD36, ANGPTL4, PPARA, PLTP, PPARD
KEGG_PATHWAY	hsa04961:Endocrine and other factor-regulated calcium reabsorption	15	0.00240786	PRKCG, KL, KLK1, PRKCB, VDR, PRKCA, ATP2B1, ESR1, PLCB3, ADCY9, PLCB4, BDKRB2, GNAS, PLCB1, PRKACB
KEGG_PATHWAY	hsa04550:Signaling pathways regulating pluripotency of stem cells	29	0.00323522	GSK3B, WNT2B, PIK3CD, PIK3R2, PIK3CB, PIK3R1, FGF2, IGF1R, SOX2, AKT2, AKT1, MAPK1, JAK2, JAK3, MAPK3, SMAD2, SMAD3, WNT5A, STAT3, LIF, IGF1, MAPK14, MAPK13, MAPK11, PIK3CA, CTNNB1, IL6ST, BMPR1A, FGFR1
KEGG_PATHWAY	hsa05032:Morphine addiction	20	0.00738646	PRKCG, KCNJ5, PRKCB, PDE4D, ADCY4, ADCY3, PRKCA, ADCY2, ADCY1, ARRB2, OPRM1, ADCY8, ADCY7, ADCY5, ADCY9, GRK2, PDE3A, GNAS, PDE4A, PRKACB
KEGG_PATHWAY	hsa04070:Phosphatidylinositol signaling system	21	0.00773549	PRKCG, PRKCB, PTEN, ITPR1, PIK3CD, PRKCA, PIK3R2, ITPR3, PIK3CB, PIK3R1, CALML4, PLCB3, PLCB4, PIK3CA, PLCG2, PLCE1, CALM3, PLCG1, CALM1, PLCB1, CALM2
KEGG_PATHWAY	hsa05410:Hypertrophic cardiomyopathy	21	0.00867458	TGFB2, EDN1, PRKAA1, TGFB1, ACE, PRKAA2, TGFB3, ITGB4, ITGB3, ITGA2, ITGA2B, IGF1, TNF, AGT, ACTB, ACTG1, IL6, TNNT2, LMNA, TNNI3, NOS1
KEGG_PATHWAY	hsa05020:Prion disease	45	0.0137994	RYR1, GSK3B, NOTCH1, NCF1, ITPR1, PIK3CD, PIK3R2, ITPR3, LAMC1, PIK3CB, PIK3R1, TNF, MAPK9, C5, MAPK8, TUBA3D, CASP3, CCL5, TUBB1, MAPK1, RAC1, PRKACB, MAPK3, EGR1, HSPA5, CAV2, CAV1, PRKCD, CYBB, NDUFC2, CYBA, MAPK14, MAPK13, SOD1, MAPK10, MAPK11, IL1A, PSMA6, IL6, PIK3CA, IL1B, PPIF, HSPA1B, ATF4, HSPA1A
KEGG_PATHWAY	hsa04714:Thermogenesis	39	0.0149846	PRKAA1, PRKAA2, NPR1, ADCY4, ADCY3, ADCY2, ADCY1, ADCY8, ADCY7, ACTB, ACTG1, ADCY5, NPPB, CNR1, NPPA, RPS6KA1, PPARGC1A, PRKACB, PRKG1, FGF21, MAP3K5, NDUFC2, GCG, SIRT6, MAPK14, MTOR, SMARCA4, MAPK13, MAPK11, ADCY9, ADRB3, RPS6KB1, GNAS, PPARG, PLIN1, SOS1, SOS2, MGLL, FGFR1
KEGG_PATHWAY	hsa05012:Parkinson disease	43	0.0227821	CAMK2B, CAMK2D, MAOA, CAMK2A, ITPR1, KEAP1, HTRA2, ITPR3, CALML4, PARK7, TXN, UBE2L3, ADCY5, MAPK9, MAPK8, TUBA3D, CASP3, TUBB1, MFN2, PLCG1, CAMK2G, PRKACB, SNCA, MAP3K5, XBP1, HSPA5, DUSP1, NDUFC2, SOD1, MAPK10, PSMA6, PINK1, ADORA2A, GNAS, PPIF, CALM3, MAPT, CALM1, CALM2, TP53, ATF4, BCL2L1, NFE2L2
KEGG_PATHWAY	hsa05017:Spinocerebellar ataxia	26	0.0232674	RYR1, BECN1, ITPR1, PIK3CD, RORA, PIK3R2, ITPR3, PIK3CB, PIK3R1, MAPK9, MAPK8, AKT2, AKT1, MAP3K5, PRKCG, XBP1, PRKCB, PRKCA, MTOR, MAPK10, PSMA6, PLCB3, PLCB4, PIK3CA, PPIF, PLCB1
KEGG_PATHWAY	hsa04514:Cell adhesion molecules	28	0.0259256	CD86, CD40, SELPLG, ITGB2, ICAM1, HLA-DMA, ALCAM, CTLA4, CD34, HLA-DQA1, VCAM1, HLA-B, HLA-C, SELE, HLA-G, SELP, CLDN5, OCLN, VCAN, CD40LG, SELL, CD6, CD28, PECAM1, SDC1, HLA-DRA, HLA-DRB1, HLA-DQB1
KEGG_PATHWAY	hsa05340:Primary immunodeficiency	10	0.0330245	ZAP70, CIITA, CD40, CD40LG, CD19, ORAI1, IL7R, IL2RG, JAK3, ADA

## Sheet: REACTOME
Table S4. Functional analysis (KEGG, REACTOME, GO_MF) for 1285 genes identified
Signaling pathway source (KEGG/Reactome)	Signaling pathway (REACTOME)	Number of associated genes	Padj (according to Benjamini-Hochberg)	Pathway-associated genes
REACTOME_PATHWAY	R-HSA-168256~Immune System	504	1.5096e-89	GMFG, ELK1, AKT2, AKT1, PRKACB, JUNB, MEF2A, PRKCB, PRKCE, PRKCD, RNASE3, UNC13D, MTAP, TXNIP, SERPING1, ORAI1, ATF3, CFB, CFH, MAPKAP1, NEDD4L, HPR, GATA3, IQGAP1, MEFV, PLA2G6, AAAS, HIF1A, C3, C5, RNF213, PLCG2, HMOX1, S100A12, PLCG1, LTA4H, ATG7, HLA-DQA1, S100A11, ELANE, GSDMD, JUN, JUND, TSLP, KIR2DS1, KIR2DS2, FN1, EIF2AK2, NFATC2, NFATC1, LNPEP, COL1A1, TNFSF4, HLA-DRB1, EZH2, SERPINA3, G…
REACTOME_PATHWAY	R-HSA-1280215~Cytokine Signaling in Immune system	270	1.18086e-83	APP, IL1RN, IFI30, ELK1, IFIT3, ICAM1, SOX2, AKT2, RPS6KA1, AKT1, TNFSF11, LGALS9, B2M, TRIM21, JUNB, PRKACB, MEF2A, IL1R1, PRKCD, HLA-B, HLA-C, FLT3LG, MIF, HLA-G, MTAP, IL23A, TP53, MAOA, EBI3, PIK3R2, GATA3, PIK3R1, AAAS, HIF1A, PLCG2, HMOX1, S100A12, PLCG1, HLA-DQA1, STAT5A, GSDMD, STAT5B, EGR1, JUN, YES1, TNFSF14, TSLP, TNFSF12, FN1, LIF, EIF2AK2, SMARCA4, TNFSF4, SDC1, HLA-DRB1, IL21, IL22,…
REACTOME_PATHWAY	R-HSA-449147~Signaling by Interleukins	202	5.96662e-82	APP, IL1RN, ELK1, ICAM1, SOX2, RPS6KA1, AKT1, LGALS9, JUNB, PRKACB, MEF2A, IL1R1, MIF, MTAP, IL23A, TP53, MAOA, EBI3, PIK3R2, GATA3, PIK3R1, HIF1A, HMOX1, S100A12, STAT5A, GSDMD, STAT5B, JUN, YES1, TSLP, FN1, LIF, SMARCA4, SDC1, IL21, IL22, CDKN1A, IL20, IL27, IKBKB, TIMP1, CD36, JAK2, CCR5, JAK3, CCR2, HAVCR2, IL10, IL11, ANXA1, SERPINB2, SYK, IL15, RIPK2, GSTO1, IL13, IL18, IL16, FOS, OSMR, IL1…
REACTOME_PATHWAY	R-HSA-162582~Signal Transduction	463	1.18553e-47	TFRC, SERPINE1, ELK1, MYLK, GJA1, AKT2, AKT1, PROK2, VPS35, PRKACB, JUNB, MEF2A, PRKCG, PRKCB, PRKCE, PRKCD, PRKCA, DKK1, BCR, AR, ADCY9, PRKAR1A, AGTR1, AGTR2, MAPKAP1, PDGFB, NEDD4L, GATA3, IQGAP1, AAAS, HIF1A, C3, C5, PRKAR2A, PLCG2, PLCG1, CGA, HCRT, ELANE, ABCA1, BRAP, NGFR, JUN, JUND, GPR15, FN1, NFATC1, COL1A1, FOSL1, NOX1, EZH2, CDKN1A, ADM, AREG, IKBKB, SHH, UCN2, TIMP2, TIMP1, JAK2, JAK…
REACTOME_PATHWAY	R-HSA-6785807~Interleukin-4 and Interleukin-13 signaling	76	2.9617e-47	CDKN1A, CXCL8, ITGB2, F13A1, RORA, FGF2, TNF, ICAM1, SOX2, CCND1, AKT1, TIMP1, CD36, LBP, JAK2, JAK3, JUNB, IL6R, IL10, ANXA1, IL4R, MMP1, HGF, MMP2, IL13, MMP3, IL18, FOS, OPRM1, TNFRSF1B, MMP9, IL1A, ZEB1, IRF4, IL23A, IL1B, BIRC5, TP53, LAMA5, CCL11, CEBPD, MAOA, ALOX15, PIK3R1, GATA3, FOXO3, IL2RG, PTGS2, HIF1A, FOXO1, MUC1, SOCS1, ALOX5, CCL2, HMOX1, STAT6, TGFB1, POU2F1, CCL22, VCAM1, NOS2,…
REACTOME_PATHWAY	R-HSA-168249~Innate Immune System	268	2.02372e-45	APP, GMFG, ELK1, ACTB, C4B, LGALS3, ANPEP, RPS6KA1, B2M, TRIM21, PRKACB, MEF2A, ARSA, PRKCE, PRKCD, HLA-B, HLA-C, MIF, RNASE3, UNC13D, CHIT1, SLPI, SERPING1, TXNIP, TP53, CFB, CFH, PIK3R2, IQGAP1, TXN, PIK3R1, HPR, MEFV, PLA2G6, C3, TRPM2, C5, CD19, DHX36, PLCG2, HMOX1, S100A12, PLCG1, CD14, LTA4H, APOB, ATG7, S100A11, ELANE, DEFB104B, GSDMD, JUN, DEFB104A, YES1, KIR2DS1, KIR2DS2, TREX1, NFATC2, …
REACTOME_PATHWAY	R-HSA-372790~Signaling by GPCR	182	1.51764e-34	APP, GPR65, CXCL16, RGS2, EDNRA, EDNRB, AKT2, RPS6KA1, CCRL2, PROK2, AKT1, PRKACB, PTGDR, PRKCG, CASR, PRKCB, PRKCE, WNT5A, F2R, PRKCD, NPY1R, PRKCA, ADCYAP1, TIAM1, ADCY9, SMO, PRKAR1A, AGTR1, APLNR, UTS2, AGTR2, CALCA, LPAR1, ITPR1, LPAR3, ITPR3, ADRB1, PIK3R2, ADRB2, PIK3R1, NTS, KALRN, CRHR1, KNG1, PIK3R5, HCAR2, C3, HRH1, C5, GRK2, PRKAR2A, CGA, TAC1, HCRT, GPR15, FN1, PPBP, CXCL10, CXCL12, …
REACTOME_PATHWAY	R-HSA-388396~GPCR downstream signalling	166	1.90648e-32	APP, GPR65, CXCL16, RGS2, EDNRA, EDNRB, AKT2, RPS6KA1, PROK2, AKT1, PRKACB, PTGDR, PRKCG, CASR, PRKCB, PRKCE, F2R, PRKCD, NPY1R, PRKCA, ADCYAP1, TIAM1, ADCY9, PRKAR1A, AGTR1, APLNR, UTS2, AGTR2, CALCA, LPAR1, ITPR1, LPAR3, ITPR3, ADRB1, PIK3R2, ADRB2, PIK3R1, NTS, KALRN, CRHR1, KNG1, PIK3R5, HCAR2, C3, HRH1, C5, GRK2, PRKAR2A, CGA, TAC1, HCRT, GPR15, FN1, PPBP, CXCL10, CXCL12, CDK5, PDE3A, GNAS, …
REACTOME_PATHWAY	R-HSA-1643685~Disease	341	1.58212e-30	APP, KEAP1, ELK1, ACTB, GJA1, AKT2, BSG, FDXR, KDR, AKT1, B2M, JUNB, PRKACB, IL1R1, HLA-B, HLA-C, FLT3LG, HLA-G, HSPG2, DKK1, RUNX1, CYP27A1, BCR, ACE2, RBP4, ADCY9, PRKAR1A, SERPING1, TXNIP, TP53, MAOA, MAPKAP1, PDGFB, NEDD4L, TGFA, PIK3R2, IQGAP1, TXN, PIK3R1, SLC5A1, MEFV, SLC5A2, AAAS, PIK3R5, C3, RNF213, ADAMTS13, CD19, PRKAR2A, PLCG2, HMOX1, PLCG1, CD14, ATG7, ABCA1, STAT5A, BRAP, GSDMD, ST…
REACTOME_PATHWAY	R-HSA-76002~Platelet activation, signaling and aggregation	96	1.01924e-29	LGALS3BP, SERPINA3, APP, SERPINA1, ITGB3, PROS1, SERPINE1, ITGA2B, F13A1, ARRB2, PIK3CB, CLU, PIK3CG, LAMP2, AKT1, TIMP1, CD36, RAC1, FGB, PRKCG, FGA, TRPC6, VWF, SYK, AHSG, PRKCB, HGF, PRKCE, PRKCD, FGG, SERPINF2, F2R, PLA2G4A, APOA1, PRKCA, ADRA2C, F2, YWHAZ, RHOA, ADRA2A, F5, F8, PIK3CA, SELENOP, PECAM1, SERPING1, GAS6, SOS1, PPIA, CRK, RAPGEF3, MGLL, VCL, RAPGEF4, SHC1, PDGFB, ITPR1, PIK3R2, …
REACTOME_PATHWAY	R-HSA-168898~Toll-like Receptor Cascades	74	4.02949e-28	APP, ITGB2, HMGB1, ELK1, CTSS, IKBKB, CASP8, CTSL, CTSK, RPS6KA1, CD36, LBP, FGB, MEF2A, MAP2K4, FGA, TICAM2, RIPK3, RIPK2, S100A1, SFTPD, FGG, CD180, FOS, IRAK4, TIRAP, TLR1, TRAF3, TRAF6, TLR8, IRF5, TLR7, TLR6, TLR5, S100A9, TLR4, TP53, S100A8, TLR3, TLR2, BIRC3, USP14, SFTPA2, NOD1, NOD2, AGER, RELA, MAPK9, MAPK8, SOCS1, MAPK7, IRAK1, PLCG2, S100A12, MAPK1, RIPK1, CD14, APOB, MAPK3, MAP2K6, G…
REACTOME_PATHWAY	R-HSA-9006934~Signaling by Receptor Tyrosine Kinases	141	9.76827e-28	NCF1, IRS1, PLAT, IRS2, FGF1, FGF2, ELK1, ACTB, ACTG1, IGF1R, GRAP2, AKT2, RPS6KA1, KDR, AKT1, JUNB, PRKACB, PDGFRB, MEF2A, PRKCB, HGF, PRKCE, PRKCD, CYBB, FLT3LG, ADAM10, PRKCA, CYBA, PGF, ADCYAP1, TIAM1, ADAM17, ELMO1, TRIB3, TRIB1, DNMT1, SHC1, MAPKAP1, PDGFB, ITPR1, TGFA, ITPR3, PIK3R2, PSEN1, PIK3R1, HIF1A, SOCS1, APOE, PLCG1, FGF23, STAT5A, STAT5B, KL, EGR1, EGR2, YES1, JUND, BDNF, INSR, CA…
REACTOME_PATHWAY	R-HSA-109582~Hemostasis	166	9.97107e-28	APP, SERPINE2, PROS1, ITGA2B, SERPINE1, F13A1, PLAT, CLU, ACTB, PLAU, LAMP2, TUBB1, BSG, AKT1, PRKACB, PRKCG, PRKCB, HGF, PRKCE, F2R, PRKCD, SERPINF2, PRKCA, MIF, PROCR, STIM1, PRKAR1A, SELENOP, ORAI1, SERPING1, PPIA, TP53, VCL, SHC1, PDGFB, ITPR1, ITPR3, PIK3R2, GATA3, PIK3R1, KNG1, PIK3R5, ADAMTS13, THPO, APOH, PRKAR2A, ABL1, PLCG2, PLCG1, A2M, APOB, TGFB2, YES1, TGFB1, HSPA5, TGFB3, RARRES2, C…
REACTOME_PATHWAY	R-HSA-166016~Toll Like Receptor 4 (TLR4) Cascade	64	1.70127e-24	APP, ITGB2, HMGB1, ELK1, IKBKB, CASP8, RPS6KA1, CD36, LBP, FGB, MEF2A, MAP2K4, FGA, TICAM2, RIPK3, RIPK2, S100A1, SFTPD, FGG, CD180, FOS, IRAK4, TIRAP, TLR1, TRAF3, TRAF6, TLR6, S100A9, TLR4, TP53, S100A8, TLR2, BIRC3, USP14, SFTPA2, NOD1, NOD2, AGER, RELA, MAPK9, MAPK8, SOCS1, MAPK7, IRAK1, PLCG2, S100A12, MAPK1, RIPK1, CD14, MAPK3, MAP2K6, JUN, PTPN11, S100B, MAPK14, NFKB1, NFKB2, NFKBIA, MAPK1…
REACTOME_PATHWAY	R-HSA-5663202~Diseases of signal transduction by growth factor receptors and second messengers	121	7.15801e-24	CD86, IRS1, ITGA2B, IRS2, FGF1, FGF2, ACTB, ACTG1, AKT2, KDR, AKT1, JUNB, PDGFRB, HGF, FLT3LG, ADAM10, DKK1, BCR, ADAM17, PRKAR1A, SQSTM1, TP53, VCL, DNMT1, NOTCH1, SHC1, MAPKAP1, PDGFB, TGFA, PIK3R2, PSEN1, IQGAP1, PIK3R1, FOXO4, FOXO3, FOXO1, PIK3R5, RNF213, CD19, PLCG1, ATG7, FGF23, STAT5A, BRAP, SMAD2, STAT5B, KL, JUN, YES1, TGFB1, SMAD3, BDNF, FN1, ESR1, ESR2, CDK8, NR4A1, MDM2, CD28, NOX4, …
REACTOME_PATHWAY	R-HSA-6783783~Interleukin-10 signaling	35	7.52871e-23	CD86, CSF3, IL1RN, CSF2, CXCL8, CSF1, PTAFR, CXCL1, PTGS2, TNF, CXCL2, ICAM1, CCL5, CCL4, CCL3, CCL2, CCL19, TIMP1, CCR5, CCR2, IL10, CCL22, IL10RB, CCL20, IL1R1, IL10RA, STAT3, LIF, IL18, TNFRSF1B, TNFRSF1A, IL1A, CXCL10, IL6, IL1B
REACTOME_PATHWAY	R-HSA-9006925~Intracellular signaling by second messengers	93	1.26842e-22	CD86, GSK3B, CDKN1A, IRS1, PTEN, PIK3CD, IRS2, PIK3CB, IL1RAP, FGF1, FGF2, AREG, PIK3CG, AKT2, AKT1, RAC1, PRKACB, PDGFRB, PRKCG, HGF, PRKCE, PRKCD, FLT3LG, NRG1, PRKCA, IRAK4, PSMA6, ADCY9, PIK3CA, PRKAR1A, TRAF6, TRIB3, PPARG, SGK1, MET, TP53, HBEGF, CAMK2B, CAMK2D, HDAC2, HDAC3, PHLPP1, MAPKAP1, CAMK2A, ADCY4, PDGFB, ITPR1, ADCY3, TGFA, PIK3R2, ADCY2, ITPR3, PIK3R1, FOXO4, ADCY1, FOXO3, ADCY8,…
REACTOME_PATHWAY	R-HSA-181438~Toll Like Receptor 2 (TLR2) Cascade	54	3.35222e-22	APP, HMGB1, ELK1, IKBKB, CASP8, RPS6KA1, CD36, FGB, MEF2A, MAP2K4, FGA, RIPK2, S100A1, SFTPD, FGG, FOS, IRAK4, TIRAP, TLR1, TRAF6, TLR6, S100A9, TLR4, TP53, S100A8, TLR2, USP14, SFTPA2, NOD1, NOD2, AGER, RELA, MAPK9, MAPK8, SOCS1, MAPK7, IRAK1, S100A12, MAPK1, CD14, MAPK3, MAP2K6, JUN, S100B, MAPK14, NFKB1, NFKB2, NFKBIA, MAPK10, MAPK11, SAA1, SAA2, SFTPA1, MYD88
REACTOME_PATHWAY	R-HSA-168179~Toll Like Receptor TLR1:TLR2 Cascade	54	3.35222e-22	APP, HMGB1, ELK1, IKBKB, CASP8, RPS6KA1, CD36, FGB, MEF2A, MAP2K4, FGA, RIPK2, S100A1, SFTPD, FGG, FOS, IRAK4, TIRAP, TLR1, TRAF6, TLR6, S100A9, TLR4, TP53, S100A8, TLR2, USP14, SFTPA2, NOD1, NOD2, AGER, RELA, MAPK9, MAPK8, SOCS1, MAPK7, IRAK1, S100A12, MAPK1, CD14, MAPK3, MAP2K6, JUN, S100B, MAPK14, NFKB1, NFKB2, NFKBIA, MAPK10, MAPK11, SAA1, SAA2, SFTPA1, MYD88
REACTOME_PATHWAY	R-HSA-76005~Response to elevated platelet cytosolic Ca2+	58	1.23347e-21	LGALS3BP, SERPINA3, APP, SERPINA1, ITGB3, PROS1, SERPINE1, ITGA2B, F13A1, CLU, LAMP2, TIMP1, CD36, FGB, PRKCG, FGA, VWF, AHSG, PRKCB, HGF, FGG, SERPINF2, APOA1, PRKCA, F5, F8, SELENOP, PECAM1, SERPING1, GAS6, PPIA, VCL, PDGFB, PLG, THBS1, KNG1, APOH, FLNA, A2M, TGFB2, TGFB1, HSPA5, TGFB3, RARRES2, PCDH7, IGF2, FN1, IGF1, PPBP, MANF, SOD1, VEGFA, SELP, ALB, CALM3, CALM1, CALM2, PF4
REACTOME_PATHWAY	R-HSA-373076~Class A/1 (Rhodopsin-like receptors)	97	2.62709e-21	APP, GPR65, CXCL16, EDNRA, EDNRB, CCRL2, PROK2, PTGDR, F2R, NPY1R, AGTR1, APLNR, UTS2, AGTR2, LPAR1, LPAR3, ADRB1, ADRB2, NTS, KNG1, HCAR2, C3, HRH1, C5, CGA, TAC1, HCRT, PPBP, CXCL10, CXCL12, CXCL8, HTR2C, ECE1, CXCL1, HTR2A, CXCL2, LTB4R, CXCL5, CX3CL1, GPER1, BDKRB2, FFAR4, FFAR2, CCR5, CCR2, PTGIR, EDN1, ANXA1, GPBAR1, OPRM1, TACR1, F2, ADRA2C, ADRA2A, MC3R, GAL, ADORA2A, ADRB3, AVP, CX3CR1, …
REACTOME_PATHWAY	R-HSA-500792~GPCR ligand binding	118	7.38722e-21	APP, GPR65, CXCL16, EDNRA, EDNRB, CCRL2, PROK2, PTGDR, CASR, WNT5A, F2R, NPY1R, ADCYAP1, SMO, AGTR1, APLNR, UTS2, AGTR2, CALCA, LPAR1, LPAR3, ADRB1, ADRB2, NTS, CRHR1, KNG1, HCAR2, C3, HRH1, C5, CGA, TAC1, HCRT, PPBP, CXCL10, CXCL12, GNAS, GLP1R, UCN, WNT2B, CXCL8, HTR2C, ECE1, CXCL1, ADM, HTR2A, CXCL2, LTB4R, CXCL5, CX3CL1, SHH, UCN2, GPER1, BDKRB2, FFAR4, FFAR2, CCR5, CCR2, TAS2R50, PTGIR, EDN1…
REACTOME_PATHWAY	R-HSA-166058~MyD88:MAL(TIRAP) cascade initiated on plasma membrane	51	3.08964e-20	APP, HMGB1, ELK1, IKBKB, CASP8, RPS6KA1, CD36, FGB, MEF2A, MAP2K4, FGA, RIPK2, S100A1, FGG, FOS, IRAK4, TIRAP, TLR1, TRAF6, TLR6, S100A9, TLR4, TP53, S100A8, TLR2, USP14, NOD1, NOD2, AGER, RELA, MAPK9, MAPK8, SOCS1, MAPK7, IRAK1, S100A12, MAPK1, CD14, MAPK3, MAP2K6, JUN, S100B, MAPK14, NFKB1, NFKB2, NFKBIA, MAPK10, MAPK11, SAA1, SAA2, MYD88
REACTOME_PATHWAY	R-HSA-168188~Toll Like Receptor TLR6:TLR2 Cascade	51	3.08964e-20	APP, HMGB1, ELK1, IKBKB, CASP8, RPS6KA1, CD36, FGB, MEF2A, MAP2K4, FGA, RIPK2, S100A1, FGG, FOS, IRAK4, TIRAP, TLR1, TRAF6, TLR6, S100A9, TLR4, TP53, S100A8, TLR2, USP14, NOD1, NOD2, AGER, RELA, MAPK9, MAPK8, SOCS1, MAPK7, IRAK1, S100A12, MAPK1, CD14, MAPK3, MAP2K6, JUN, S100B, MAPK14, NFKB1, NFKB2, NFKBIA, MAPK10, MAPK11, SAA1, SAA2, MYD88
REACTOME_PATHWAY	R-HSA-418594~G alpha (i) signalling events	92	3.08964e-20	APP, CXCL8, CXCL1, CXCL2, CXCL5, CX3CL1, CXCL16, GPER1, BDKRB2, PDE4A, CCR5, PRKACB, CCR2, PRKCG, TAS2R50, CASR, ANXA1, PDE4D, PRKCD, NPY1R, PLA2G4A, PRKCA, OPRM1, ADRA2C, ADRA2A, PLCB3, GAL, PLCB4, ADCY9, PRKAR1A, APLNR, AGTR2, PLCB1, CAMK2B, CX3CR1, CAMK2D, CAMK2A, PTGER3, ADCY4, LPAR1, OPRL1, ITPR1, CXCR4, ADCY3, LPAR3, ADCY2, ITPR3, CXCR6, ADCY1, ADCY8, ADCY7, KNG1, ADCY5, HCAR2, C3, C5, GRK2…
REACTOME_PATHWAY	R-HSA-114608~Platelet degranulation	55	3.68277e-20	LGALS3BP, SERPINA3, APP, SERPINA1, ITGB3, PROS1, SERPINE1, ITGA2B, F13A1, CLU, LAMP2, TIMP1, CD36, FGB, FGA, VWF, AHSG, HGF, FGG, SERPINF2, APOA1, F5, F8, SELENOP, PECAM1, SERPING1, GAS6, PPIA, VCL, PDGFB, PLG, THBS1, KNG1, APOH, FLNA, A2M, TGFB2, TGFB1, HSPA5, TGFB3, RARRES2, PCDH7, IGF2, FN1, IGF1, PPBP, MANF, SOD1, VEGFA, SELP, ALB, CALM3, CALM1, CALM2, PF4
REACTOME_PATHWAY	R-HSA-375276~Peptide ligand-binding receptors	68	1.05501e-18	APP, CXCL8, ECE1, CXCL1, CXCL2, CXCL5, CX3CL1, CXCL16, EDNRA, EDNRB, GPER1, CCRL2, BDKRB2, PROK2, CCR5, CCR2, EDN1, ANXA1, F2R, NPY1R, TACR1, OPRM1, F2, MC3R, GAL, AGTR1, APLNR, UTS2, AVP, AGTR2, CX3CR1, CCL11, OPRL1, CXCR4, CXCR6, NTS, KNG1, C3, C5, CCL7, CXCR3, CCL5, NPY, CCL4, CCL3, CCL2, CCL19, TAC1, HCRT, CCL23, CCL22, CCL21, CCL20, OPRK1, PPBP, AGT, APLN, POMC, CXCL10, MAS1, CXCL12, SAA1, S…
REACTOME_PATHWAY	R-HSA-194138~Signaling by VEGF	47	8.25577e-18	FLT1, ROCK1, NCF1, ROCK2, MAPKAP1, ITGB3, ITPR1, HSPB1, PIK3R2, ITPR3, PIK3CB, PIK3R1, ACTB, ACTG1, CDC42, AKT2, KDR, AKT1, PLCG1, RAC1, WASF1, WASF2, PRKACB, PRKCB, NOS3, CAV1, SPHK1, PRKCD, CYBB, PRKCA, CYBA, MAPK14, RHOA, MTOR, PGF, MAPK13, VEGFA, MAPK11, ABI2, PIK3CA, ELMO1, CTNNB1, TRIB3, CALM3, CALM1, CALM2, CRK
REACTOME_PATHWAY	R-HSA-4420097~VEGFA-VEGFR2 Pathway	44	1.95596e-17	ROCK1, NCF1, ROCK2, MAPKAP1, ITGB3, ITPR1, HSPB1, PIK3R2, ITPR3, PIK3CB, PIK3R1, ACTB, ACTG1, CDC42, AKT2, KDR, AKT1, PLCG1, RAC1, WASF1, WASF2, PRKACB, PRKCB, NOS3, CAV1, SPHK1, PRKCD, CYBB, PRKCA, CYBA, MAPK14, RHOA, MTOR, MAPK13, MAPK11, ABI2, PIK3CA, ELMO1, CTNNB1, TRIB3, CALM3, CALM1, CALM2, CRK
REACTOME_PATHWAY	R-HSA-9855142~Cellular responses to mechanical stimuli	45	4.20331e-17	MAPKAP1, ITGB3, ADCY4, ADCY3, PIK3CD, ADM, ADCY2, PIK3R2, ADCY1, PIK3CB, ADCY8, ADCY7, RELA, ADCY5, PANX1, IKBKB, GJA1, PRKAR2A, P2RY2, KDR, ABL1, SPP1, AKT1, PRKACB, PTPN1, NOS3, STAT1, FN1, HSPG2, MTOR, NFKB1, P2RX7, NFKBIA, MMP14, ADCY9, PIK3CA, PRKAR1A, TRPV4, GNAS, PECAM1, CTNNB1, CALM3, CALM1, CALM2, VCL
REACTOME_PATHWAY	R-HSA-6798695~Neutrophil degranulation	112	4.9588e-17	FCN1, GMFG, HP, MPO, PYCARD, LGALS3, PLAU, ANPEP, LAMP2, CAPN1, B2M, ARSA, TICAM2, PRKCD, HLA-B, CYBB, HLA-C, ADAM10, CYBA, RNASE3, MIF, UNC13D, CHIT1, EEF1A1, ACLY, SLPI, ADAM8, PPIA, S100A9, S100A8, VCL, PSEN1, IQGAP1, HPR, C3, TRPM2, S100A12, CD14, LTA4H, ATG7, S100A11, ELANE, GSDMD, MGAM, GGH, ADA2, PPBP, NFKB1, VNN1, SELL, LCN2, DEGS1, HPSE, GPI, SERPINA3, SNAP25, SERPINA1, TNFAIP6, SLC44A2,…
REACTOME_PATHWAY	R-HSA-9658195~Leishmania infection	70	7.70472e-17	APP, ACTB, ACTG1, PYCARD, FCGR3A, PSTPIP1, CASP1, RAC1, GGT1, PRKACB, IL10, SYK, WNT5A, IL18, CYBA, IL1A, HCK, ADAM17, ADCY9, PRKAR1A, IL1B, ELMO1, TXNIP, DPEP1, CRK, ADCY4, ITPR1, ADCY3, ADCY2, ITPR3, ADCY1, TXN, MEFV, ADCY8, ADCY7, RELA, ADCY5, C3, CDC42, NT5E, MAPK8, PRKAR2A, ABL1, PLCG2, HMOX1, MAPK1, NLRP3, PLCG1, WASF1, WASF2, MAPK3, GSDMD, JUN, CD163, YES1, PLK2, MYO9B, MAPK14, NFKB1, NFKB…
REACTOME_PATHWAY	R-HSA-9824443~Parasitic Infection Pathways	70	7.70472e-17	APP, ACTB, ACTG1, PYCARD, FCGR3A, PSTPIP1, CASP1, RAC1, GGT1, PRKACB, IL10, SYK, WNT5A, IL18, CYBA, IL1A, HCK, ADAM17, ADCY9, PRKAR1A, IL1B, ELMO1, TXNIP, DPEP1, CRK, ADCY4, ITPR1, ADCY3, ADCY2, ITPR3, ADCY1, TXN, MEFV, ADCY8, ADCY7, RELA, ADCY5, C3, CDC42, NT5E, MAPK8, PRKAR2A, ABL1, PLCG2, HMOX1, MAPK1, NLRP3, PLCG1, WASF1, WASF2, MAPK3, GSDMD, JUN, CD163, YES1, PLK2, MYO9B, MAPK14, NFKB1, NFKB…
REACTOME_PATHWAY	R-HSA-5602358~Diseases associated with the TLR signaling cascade	25	8.05602e-17	HMGB1, RELA, IKBKB, CD14, CD36, FGB, FGA, S100A1, FGG, IRAK4, TIRAP, NFKB1, NFKB2, NFKBIA, TLR1, TRAF3, TLR7, TLR6, TLR5, S100A9, TLR4, S100A8, MYD88, TLR3, TLR2
REACTOME_PATHWAY	R-HSA-5260271~Diseases of Immune System	25	8.05602e-17	HMGB1, RELA, IKBKB, CD14, CD36, FGB, FGA, S100A1, FGG, IRAK4, TIRAP, NFKB1, NFKB2, NFKBIA, TLR1, TRAF3, TLR7, TLR6, TLR5, S100A9, TLR4, S100A8, MYD88, TLR3, TLR2
REACTOME_PATHWAY	R-HSA-168643~Nucleotide-binding domain, leucine rich repeat containing receptor (NLR) signaling pathways	33	8.3327e-17	APP, TNFAIP3, NOD1, NLRC4, NOD2, TXN, MEFV, RELA, PANX1, IKBKB, PYCARD, PSTPIP1, CASP8, IRAK1, CASP4, CASP1, HMOX1, NLRP3, NLRP1, MAP2K6, RIPK2, MAPK14, NFKB1, MAPK13, NFKB2, P2RX7, MAPK11, AIM2, TRAF6, BCL2, TXNIP, BIRC3, BCL2L1
REACTOME_PATHWAY	R-HSA-199418~Negative regulation of the PI3K/AKT network	48	1.50316e-16	CD86, PHLPP1, IRS1, PTEN, PDGFB, PIK3CD, TGFA, IRS2, PIK3R2, IL1RAP, PIK3CB, PIK3R1, FGF1, FGF2, AREG, EGFR, PIK3CG, PIK3R5, INS, IL1RL1, IRAK1, AKT2, CD19, NTF3, AKT1, MAPK1, RAC1, FGF23, MAPK3, PDGFRB, KL, IL33, BDNF, HGF, INSR, FLT3LG, NRG1, PTPN11, IRAK4, ESR1, ESR2, PIK3CA, TRAF6, CD28, TRIB3, MET, MYD88, HBEGF
REACTOME_PATHWAY	R-HSA-381426~Regulation of Insulin-like Growth Factor (IGF) transport and uptake by Insulin-like Growth Factor Binding Proteins (IGFBPs)	49	3.55042e-16	APP, SERPINA1, CSF1, TNC, PCSK9, LAMC1, C4B, LGALS1, TIMP1, CHGB, IGFBP1, FGA, AHSG, MMP1, IGFBP3, MMP2, IGFBP2, FGG, APOA2, APOA1, ADAM10, F2, APOA5, F5, VCAN, PAPPA, GAS6, KLK1, SERPINC1, PLG, KLK3, FSTL1, KNG1, FSTL3, CST3, C3, SPP1, APOE, APOB, APOL1, FGF23, IGF2, FN1, IGF1, CP, IL6, PROC, ALB, FBN1
REACTOME_PATHWAY	R-HSA-1474244~Extracellular matrix organization	84	5.4831e-16	COL18A1, APP, ITGB4, ELN, ITGB3, SERPINE1, ITGA2B, ITGB2, TNC, LAMC2, LAMC1, FGF2, ACTB, CTSS, ICAM1, ACTG1, COMP, ADAMTS4, ADAMTS5, ADAMTS1, CTSL, CASP3, CTSK, BSG, CAPN5, TIMP2, KDR, TIMP1, CAPN1, CTSD, FGB, FGA, MMP7, VWF, MMP1, MMP2, ITGA2, FGG, MMP3, ADAM10, PRKCA, MMP8, HSPG2, MMP9, MMP10, DCN, MMP12, MMP11, VCAN, ADAM17, MMP14, CEACAM1, MMP13, LOX, PECAM1, ADAM8, CD47, CD44, LAMA5, NTN4, P…
REACTOME_PATHWAY	R-HSA-9860931~Response of endothelial cells to shear stress	41	9.32385e-16	MAPKAP1, ITGB3, ADCY4, ADCY3, PIK3CD, ADM, ADCY2, PIK3R2, ADCY1, PIK3CB, ADCY8, ADCY7, RELA, ADCY5, PANX1, IKBKB, PRKAR2A, P2RY2, KDR, ABL1, AKT1, PRKACB, PTPN1, NOS3, STAT1, FN1, MTOR, NFKB1, NFKBIA, MMP14, ADCY9, PIK3CA, PRKAR1A, TRPV4, GNAS, PECAM1, CTNNB1, CALM3, CALM1, CALM2, VCL
REACTOME_PATHWAY	R-HSA-140877~Formation of Fibrin Clot (Clotting Cascade)	27	1.83298e-15	SERPINE2, SERPINC1, PROS1, F13A1, TFPI, KNG1, SERPINA5, THBD, A2M, FGB, FGA, VWF, F10, F12, FGG, F2R, F11, F2, F3, F5, F7, PROCR, F8, PROC, SERPING1, KLKB1, PF4
REACTOME_PATHWAY	R-HSA-112043~PLC beta mediated events	30	1.83298e-15	CAMK2B, CAMK2D, CAMK2A, ADCY4, ITPR1, ADCY3, ADCY2, ITPR3, ADCY1, ADCY8, ADCY7, ADCY5, GRK2, PRKAR2A, MAPK1, CAMK2G, PRKACB, PRKCG, PRKCD, PLA2G4A, PRKCA, PLCB3, PLCB4, ADCY9, PRKAR1A, CAMK4, CALM3, PLCB1, CALM1, CALM2
REACTOME_PATHWAY	R-HSA-5686938~Regulation of TLR by endogenous ligand	20	2.11608e-15	FGB, GSDMD, FGA, SFTPA2, S100A1, SFTPD, FGG, HMGB1, TLR1, TLR7, CD14, SFTPA1, CD36, LBP, TLR6, APOB, S100A9, TLR4, S100A8, TLR2
REACTOME_PATHWAY	R-HSA-2219528~PI3K/AKT Signaling in Cancer	44	8.2584e-15	CD86, GSK3B, CDKN1A, IRS1, MAPKAP1, PTEN, PDGFB, PIK3CD, TGFA, IRS2, PIK3R2, FOXO4, PIK3CB, PIK3R1, FOXO3, FGF1, FGF2, AREG, FOXO1, EGFR, PIK3CG, PIK3R5, AKT2, CD19, NTF3, AKT1, RAC1, FGF23, PDGFRB, KL, BDNF, HGF, FLT3LG, NRG1, PTPN11, ESR1, MTOR, ESR2, NR4A1, PIK3CA, MDM2, CD28, MET, HBEGF
REACTOME_PATHWAY	R-HSA-1489509~DAG and IP3 signaling	27	9.12633e-15	CAMK2B, CAMK2D, CAMK2A, ADCY4, ITPR1, ADCY3, ADCY2, ITPR3, ADCY1, ADCY8, ADCY7, ADCY5, GRK2, PRKAR2A, PLCG1, CAMK2G, PRKACB, PRKCG, PRKCE, PRKCD, PRKCA, ADCY9, PRKAR1A, CAMK4, CALM3, CALM1, CALM2
REACTOME_PATHWAY	R-HSA-168181~Toll Like Receptor 7/8 (TLR7/8) Cascade	43	1.03135e-14	USP14, APP, NOD1, HMGB1, NOD2, ELK1, AGER, RELA, IKBKB, MAPK9, MAPK8, CASP8, MAPK7, IRAK1, RPS6KA1, S100A12, MAPK1, CD14, MAPK3, MAP2K6, MEF2A, MAP2K4, JUN, TICAM2, RIPK2, FOS, IRAK4, S100B, MAPK14, NFKB1, NFKB2, MAPK10, NFKBIA, MAPK11, TRAF6, SAA1, SAA2, TLR8, IRF5, TLR7, TP53, TLR4, MYD88
REACTOME_PATHWAY	R-HSA-6811558~PI5P, PP2A and IER3 Regulate PI3K/AKT Signaling	44	1.13192e-14	CD86, IRS1, PDGFB, PIK3CD, TGFA, IRS2, PIK3R2, IL1RAP, PIK3CB, PIK3R1, FGF1, FGF2, AREG, EGFR, PIK3CG, PIK3R5, INS, IL1RL1, IRAK1, CD19, NTF3, AKT1, MAPK1, RAC1, FGF23, MAPK3, PDGFRB, KL, IL33, BDNF, HGF, INSR, FLT3LG, NRG1, PTPN11, IRAK4, ESR1, ESR2, PIK3CA, TRAF6, CD28, MET, MYD88, HBEGF
REACTOME_PATHWAY	R-HSA-937061~TRIF (TICAM1)-mediated TLR4 signaling	43	3.52049e-14	USP14, APP, NOD1, HMGB1, NOD2, ELK1, AGER, RELA, IKBKB, MAPK9, MAPK8, CASP8, MAPK7, IRAK1, RPS6KA1, S100A12, MAPK1, RIPK1, CD14, MAPK3, MAP2K6, MEF2A, MAP2K4, JUN, TICAM2, RIPK3, RIPK2, PTPN11, FOS, S100B, MAPK14, NFKB1, NFKB2, MAPK10, NFKBIA, MAPK11, TRAF3, TRAF6, SAA1, SAA2, TP53, TLR4, BIRC3
REACTOME_PATHWAY	R-HSA-166166~MyD88-independent TLR4 cascade	43	3.52049e-14	USP14, APP, NOD1, HMGB1, NOD2, ELK1, AGER, RELA, IKBKB, MAPK9, MAPK8, CASP8, MAPK7, IRAK1, RPS6KA1, S100A12, MAPK1, RIPK1, CD14, MAPK3, MAP2K6, MEF2A, MAP2K4, JUN, TICAM2, RIPK3, RIPK2, PTPN11, FOS, S100B, MAPK14, NFKB1, NFKB2, MAPK10, NFKBIA, MAPK11, TRAF3, TRAF6, SAA1, SAA2, TP53, TLR4, BIRC3
REACTOME_PATHWAY	R-HSA-112040~G-protein mediated events	30	4.90639e-14	CAMK2B, CAMK2D, CAMK2A, ADCY4, ITPR1, ADCY3, ADCY2, ITPR3, ADCY1, ADCY8, ADCY7, ADCY5, GRK2, PRKAR2A, MAPK1, CAMK2G, PRKACB, PRKCG, PRKCD, PLA2G4A, PRKCA, PLCB3, PLCB4, ADCY9, PRKAR1A, CAMK4, CALM3, PLCB1, CALM1, CALM2
REACTOME_PATHWAY	R-HSA-446652~Interleukin-1 family signaling	49	5.40924e-14	APP, IL1RN, HMGB1, IL1RAP, IKBKB, CASP8, IL18RAP, CASP1, MAP2K4, RIPK2, IL1R1, IL13, IL18, IRAK4, PSMA6, IL1A, TRAF6, IL1B, IL1RAPL1, SQSTM1, TP53, USP14, NOD1, NOD2, AGER, RELA, IL1RL1, MAPK8, IRAK1, ALOX5, S100A12, MAP2K6, GSDMD, SMAD2, IL33, MAP3K3, SMAD3, IL37, STAT3, PTPN11, S100B, NFKB1, NFKB2, NFKBIA, IL4, SAA1, SAA2, MYD88, IL18R1
REACTOME_PATHWAY	R-HSA-975138~TRAF6 mediated induction of NFkB and MAP kinases upon TLR7/8 or 9 activation	41	5.85051e-14	USP14, APP, NOD1, HMGB1, NOD2, ELK1, AGER, RELA, IKBKB, MAPK9, MAPK8, CASP8, MAPK7, IRAK1, RPS6KA1, S100A12, MAPK1, CD14, MAPK3, MAP2K6, MEF2A, MAP2K4, JUN, TICAM2, RIPK2, FOS, IRAK4, S100B, MAPK14, NFKB1, NFKB2, MAPK10, NFKBIA, MAPK11, TRAF6, SAA1, SAA2, TLR7, TP53, TLR4, MYD88
REACTOME_PATHWAY	R-HSA-111996~Ca-dependent events	25	6.79628e-14	CAMK2B, CAMK2D, CAMK2A, ADCY4, ADCY3, ADCY2, ADCY1, ADCY8, ADCY7, ADCY5, GRK2, PRKAR2A, MAPK1, CAMK2G, PRKACB, PRKCG, PRKCD, PLA2G4A, PRKCA, ADCY9, PRKAR1A, CAMK4, CALM3, CALM1, CALM2
REACTOME_PATHWAY	R-HSA-622312~Inflammasomes	19	7.67153e-14	APP, NLRC4, TXN, MEFV, RELA, NFKB1, NFKB2, P2RX7, PANX1, PYCARD, PSTPIP1, AIM2, CASP1, BCL2, TXNIP, NLRP3, HMOX1, NLRP1, BCL2L1
REACTOME_PATHWAY	R-HSA-975155~MyD88 dependent cascade initiated on endosome	41	8.17236e-14	USP14, APP, NOD1, HMGB1, NOD2, ELK1, AGER, RELA, IKBKB, MAPK9, MAPK8, CASP8, MAPK7, IRAK1, RPS6KA1, S100A12, MAPK1, CD14, MAPK3, MAP2K6, MEF2A, MAP2K4, JUN, TICAM2, RIPK2, FOS, IRAK4, S100B, MAPK14, NFKB1, NFKB2, MAPK10, NFKBIA, MAPK11, TRAF6, SAA1, SAA2, TLR7, TP53, TLR4, MYD88
REACTOME_PATHWAY	R-HSA-168138~Toll Like Receptor 9 (TLR9) Cascade	42	1.88587e-13	USP14, APP, NOD1, HMGB1, NOD2, ELK1, AGER, RELA, IKBKB, MAPK9, MAPK8, CASP8, MAPK7, IRAK1, RPS6KA1, S100A12, MAPK1, CD14, MAPK3, MAP2K6, MEF2A, MAP2K4, JUN, TICAM2, RIPK2, FOS, IRAK4, S100B, MAPK14, NFKB1, NFKB2, MAPK10, NFKBIA, MAPK11, TRAF6, SAA1, SAA2, IRF5, TLR7, TP53, TLR4, MYD88
REACTOME_PATHWAY	R-HSA-8953897~Cellular responses to stimuli	161	2.66652e-13	NCF1, EPO, KEAP1, RORA, NR3C1, ETS1, NR3C2, GJA1, AKT2, RPS6KA1, TUBB1, SESN2, KDR, AKT1, TRIM21, PRKACB, MAP3K5, IGFBP1, MAP2K4, G6PD, PRKCD, CYBB, RPSA, CYBA, HSPG2, EEF1A1, AR, ADCY9, PRKAR1A, TXNIP, TRIB3, CLOCK, SQSTM1, TP53, ATF3, VCL, ATF4, ABCG2, NOTCH1, SHC1, EPAS1, MAPKAP1, HTRA2, PIK3R2, TXN, FOXO3, AAAS, HIF1A, PRDX5, PRKAR2A, ABL1, HMOX1, NLRP3, APOB, PPARGC1A, MAP2K6, JUN, NUP155, H…
REACTOME_PATHWAY	R-HSA-1474228~Degradation of the extracellular matrix	47	8.77354e-13	LAMA5, COL18A1, ELN, LAMC2, PLG, LAMC1, PSEN1, CTSS, ADAMTS4, ADAMTS5, ACAN, ADAMTS1, CTSL, CASP3, CTSK, CAPN5, BSG, TIMP2, SPP1, TIMP1, CAPN1, A2M, CTSD, ELANE, MMP7, MMP1, MMP2, MMP3, FN1, ADAM10, MMP8, HSPG2, MMP9, MMP10, DCN, MMP12, COL1A1, MMP11, COL3A1, ADAM17, MMP14, MMP13, CAPN10, ADAM8, KLKB1, CD44, FBN1
REACTOME_PATHWAY	R-HSA-168164~Toll Like Receptor 3 (TLR3) Cascade	40	9.65099e-13	USP14, APP, NOD1, HMGB1, NOD2, ELK1, AGER, RELA, IKBKB, MAPK9, MAPK8, CASP8, MAPK7, IRAK1, RPS6KA1, S100A12, MAPK1, RIPK1, MAPK3, MAP2K6, MEF2A, MAP2K4, JUN, RIPK3, RIPK2, FOS, S100B, MAPK14, NFKB1, NFKB2, MAPK10, NFKBIA, MAPK11, TRAF3, TRAF6, SAA1, SAA2, TP53, TLR3, BIRC3
REACTOME_PATHWAY	R-HSA-975871~MyD88 cascade initiated on plasma membrane	38	1.12688e-12	USP14, APP, NOD1, HMGB1, NOD2, ELK1, AGER, RELA, IKBKB, MAPK9, MAPK8, CASP8, MAPK7, IRAK1, RPS6KA1, S100A12, MAPK1, MAPK3, MAP2K6, MEF2A, MAP2K4, JUN, RIPK2, FOS, IRAK4, S100B, MAPK14, NFKB1, NFKB2, MAPK10, NFKBIA, MAPK11, TRAF6, SAA1, SAA2, TLR5, TP53, MYD88
REACTOME_PATHWAY	R-HSA-168142~Toll Like Receptor 10 (TLR10) Cascade	38	1.12688e-12	USP14, APP, NOD1, HMGB1, NOD2, ELK1, AGER, RELA, IKBKB, MAPK9, MAPK8, CASP8, MAPK7, IRAK1, RPS6KA1, S100A12, MAPK1, MAPK3, MAP2K6, MEF2A, MAP2K4, JUN, RIPK2, FOS, IRAK4, S100B, MAPK14, NFKB1, NFKB2, MAPK10, NFKBIA, MAPK11, TRAF6, SAA1, SAA2, TLR5, TP53, MYD88
REACTOME_PATHWAY	R-HSA-168176~Toll Like Receptor 5 (TLR5) Cascade	38	1.12688e-12	USP14, APP, NOD1, HMGB1, NOD2, ELK1, AGER, RELA, IKBKB, MAPK9, MAPK8, CASP8, MAPK7, IRAK1, RPS6KA1, S100A12, MAPK1, MAPK3, MAP2K6, MEF2A, MAP2K4, JUN, RIPK2, FOS, IRAK4, S100B, MAPK14, NFKB1, NFKB2, MAPK10, NFKBIA, MAPK11, TRAF6, SAA1, SAA2, TLR5, TP53, MYD88
REACTOME_PATHWAY	R-HSA-9664424~Cell recruitment (pro-inflammatory response)	20	1.30148e-12	GSDMD, APP, IL18, TXN, MEFV, RELA, NFKB1, NFKB2, P2RX7, C3, PYCARD, IL1A, NT5E, PSTPIP1, P2RX4, IL1B, CASP1, TXNIP, NLRP3, HMOX1
REACTOME_PATHWAY	R-HSA-9660826~Purinergic signaling in leishmaniasis infection	20	1.30148e-12	GSDMD, APP, IL18, TXN, MEFV, RELA, NFKB1, NFKB2, P2RX7, C3, PYCARD, IL1A, NT5E, PSTPIP1, P2RX4, IL1B, CASP1, TXNIP, NLRP3, HMOX1
REACTOME_PATHWAY	R-HSA-9856530~High laminar flow shear stress activates signaling by PIEZO1 and PECAM1:CDH5:KDR in endothelial cells	32	1.65165e-12	MAPKAP1, ADCY4, ADCY3, PIK3CD, ADM, ADCY2, PIK3R2, ADCY1, PIK3CB, ADCY8, ADCY7, ADCY5, PANX1, PRKAR2A, P2RY2, KDR, AKT1, PRKACB, NOS3, MTOR, MMP14, ADCY9, PIK3CA, PRKAR1A, TRPV4, GNAS, PECAM1, CTNNB1, CALM3, CALM1, CALM2, VCL
REACTOME_PATHWAY	R-HSA-380108~Chemokine receptors bind chemokines	29	2.03757e-12	CX3CR1, CCL11, CXCL8, CXCR4, CXCL1, CXCR6, CXCL2, CXCL5, CX3CL1, CXCL16, CCL7, CCL5, CXCR3, CCRL2, CCL4, CCL3, CCL2, CCL19, CCR5, CCR2, CCL22, CCL21, CCL20, PPBP, CXCL10, CXCL12, ACKR3, CCL27, PF4
REACTOME_PATHWAY	R-HSA-111997~CaM pathway	23	2.23265e-12	PRKCG, CAMK2B, CAMK2D, PRKCD, CAMK2A, ADCY4, ADCY3, PRKCA, ADCY2, ADCY1, ADCY8, ADCY7, ADCY5, ADCY9, GRK2, PRKAR1A, PRKAR2A, CAMK4, CALM3, CALM1, CALM2, CAMK2G, PRKACB
REACTOME_PATHWAY	R-HSA-111933~Calmodulin induced events	23	2.23265e-12	PRKCG, CAMK2B, CAMK2D, PRKCD, CAMK2A, ADCY4, ADCY3, PRKCA, ADCY2, ADCY1, ADCY8, ADCY7, ADCY5, ADCY9, GRK2, PRKAR1A, PRKAR2A, CAMK4, CALM3, CALM1, CALM2, CAMK2G, PRKACB
REACTOME_PATHWAY	R-HSA-451927~Interleukin-2 family signaling	25	2.27764e-12	IL21, CSF2, SHC1, PIK3CD, PIK3R2, PIK3CB, PIK3R1, IL2RG, STAT4, LGALS9, JAK2, JAK3, HAVCR2, STAT5A, STAT5B, SYK, IL15, STAT1, STAT3, IL2, IL5, PIK3CA, IL9, SOS1, SOS2
REACTOME_PATHWAY	R-HSA-111885~Opioid Signalling	36	5.41353e-12	CAMK2B, CAMK2D, CAMK2A, ADCY4, ITPR1, ADCY3, ADCY2, ITPR3, ADCY1, ADCY8, ADCY7, ADCY5, GRK2, PRKAR2A, PDE4A, MAPK1, CAMK2G, PRKACB, PRKCG, PDE4D, PRKCD, PLA2G4A, PRKCA, OPRM1, PPP1CA, POMC, PLCB3, PLCB4, ADCY9, CDK5, PRKAR1A, CAMK4, CALM3, PLCB1, CALM1, CALM2
REACTOME_PATHWAY	R-HSA-5603041~IRAK4 deficiency (TLR2/4)	16	8.65102e-12	FGB, FGA, S100A1, FGG, HMGB1, IRAK4, TIRAP, TLR1, CD14, CD36, TLR6, S100A9, TLR4, S100A8, MYD88, TLR2
REACTOME_PATHWAY	R-HSA-416476~G alpha (q) signalling events	59	8.96414e-12	APP, GPR65, HTR2C, HTR2A, LTB4R, RGS2, EDNRA, EDNRB, RPS6KA1, BDKRB2, FFAR4, PROK2, FFAR2, CASR, EDN1, ANXA1, TRPC6, PRKCE, PRKCD, MMP3, F2R, PRKCA, TACR1, F2, PLCB3, PLCB4, PIK3CA, AGTR1, UTS2, AVP, PLCB1, SOS1, MGLL, HBEGF, PTAFR, LPAR1, ITPR1, LPAR3, PIK3R2, ITPR3, PIK3R1, NTS, KALRN, EGFR, KNG1, HRH1, GRK2, MAPK7, P2RY2, MAPK1, TAC1, HCRT, MAPK3, CCL23, GCG, AGT, SAA1, SAA2, F2RL1
REACTOME_PATHWAY	R-HSA-1257604~PIP3 activates AKT signaling	66	1.28409e-11	CD86, GSK3B, CDKN1A, IRS1, PTEN, PIK3CD, IRS2, PIK3CB, IL1RAP, FGF1, FGF2, AREG, PIK3CG, AKT2, AKT1, RAC1, PDGFRB, HGF, FLT3LG, NRG1, IRAK4, PSMA6, PIK3CA, TRAF6, TRIB3, PPARG, SGK1, MET, TP53, HBEGF, HDAC2, HDAC3, PHLPP1, MAPKAP1, PDGFB, TGFA, PIK3R2, PIK3R1, FOXO4, FOXO3, FOXO1, EGFR, INS, PIK3R5, IL1RL1, IRAK1, CD19, NTF3, MAPK1, FGF23, MAPK3, KL, EGR1, IL33, JUN, BDNF, INSR, PTPN11, ESR1, MTO…
REACTOME_PATHWAY	R-HSA-8957275~Post-translational protein phosphorylation	39	1.65781e-11	APP, SERPINA1, CSF1, SERPINC1, TNC, PCSK9, LAMC1, FSTL1, KNG1, FSTL3, C3, C4B, CST3, LGALS1, SPP1, APOE, TIMP1, APOB, APOL1, FGF23, CHGB, IGFBP1, FGA, AHSG, IGFBP3, FGG, APOA2, FN1, APOA1, ADAM10, CP, APOA5, F5, IL6, VCAN, PROC, ALB, GAS6, FBN1
REACTOME_PATHWAY	R-HSA-5663205~Infectious disease	181	2.05909e-11	APP, KEAP1, COMT, NR3C1, ELK1, ACTB, ACTG1, IGF1R, PYCARD, GJA1, AKT2, TUBB1, AKT1, KPNA4, GGT1, B2M, PRKACB, IL6R, MAP2K4, IL1R1, WNT5A, HLA-B, HLA-C, RPSA, CYBA, HSPG2, HLA-G, RUNX1, EEF1A1, ACE2, ADAM17, ADCY9, PRKAR1A, ELMO1, DPEP1, TXNIP, MASP1, PPIA, ITPR1, NEDD4L, ITPR3, TXN, MEFV, AAAS, C3, RNF213, IRAK1, PRKAR2A, ABL1, PLCG2, HMOX1, NLRP3, RIPK1, CD14, SMN1, PLCG1, MAP2K6, GSDMD, SMAD2, …
REACTOME_PATHWAY	R-HSA-5602498~MyD88 deficiency (TLR2/4)	15	7.11383e-11	FGB, FGA, S100A1, FGG, HMGB1, TIRAP, TLR1, CD14, CD36, TLR6, S100A9, TLR4, S100A8, MYD88, TLR2
REACTOME_PATHWAY	R-HSA-9009391~Extra-nuclear estrogen signaling	31	8.61327e-11	HSPB1, TGFA, PIK3R2, PIK3R1, FOXO3, ELK1, AREG, EGFR, IGF1R, CCND1, AKT2, AKT1, MAPK1, MAPK3, MMP7, CAV2, NOS3, MMP2, CAV1, SPHK1, MMP3, FOS, MMP9, ESR1, ESR2, PIK3CA, BCL2, CALM3, CALM1, CALM2, HBEGF
REACTOME_PATHWAY	R-HSA-140875~Common Pathway of Fibrin Clot Formation	17	1.54176e-10	FGB, FGA, F10, SERPINE2, SERPINC1, PROS1, F2R, FGG, F13A1, F2, F5, SERPINA5, PROCR, THBD, F8, PROC, PF4
REACTOME_PATHWAY	R-HSA-2219530~Constitutive Signaling by Aberrant PI3K in Cancer	32	4.22e-10	CD86, IRS1, PDGFB, PIK3CD, TGFA, IRS2, PIK3R2, PIK3CB, PIK3R1, FGF1, FGF2, AREG, EGFR, PIK3CG, PIK3R5, CD19, NTF3, RAC1, FGF23, PDGFRB, KL, BDNF, HGF, FLT3LG, NRG1, PTPN11, ESR1, ESR2, PIK3CA, CD28, MET, HBEGF
REACTOME_PATHWAY	R-HSA-166520~Signaling by NTRKs	41	5.72894e-10	SHC1, IRS1, IRS2, PIK3R2, PIK3CB, PIK3R1, ELK1, MAPK7, NTF3, RPS6KA1, MAPK1, PLCG1, RAC1, JUNB, MAPK3, MEF2A, NTRK1, EGR1, EGR2, JUND, BDNF, STAT3, PTPN11, FOS, NGF, MAPK14, F3, RHOA, MAPK13, FOSL1, MAPK11, TIAM1, ADCYAP1, ADORA2A, PIK3CA, CDK5, FOSB, TRIB1, SGK1, SOS1, CRK
REACTOME_PATHWAY	R-HSA-877300~Interferon gamma signaling	34	8.16012e-10	CAMK2B, CIITA, CAMK2D, PTAFR, CAMK2A, IFI30, ICAM1, SOCS1, MAPK1, JAK2, TRIM21, CAMK2G, B2M, HLA-DQA1, MAPK3, PTPN1, VCAM1, IFNGR1, IFNGR2, PRKCD, HLA-B, HLA-C, PTPN11, HLA-G, PIAS1, IFNG, IRF4, HLA-DRA, IRF5, IRF6, CD44, IRF9, HLA-DRB1, HLA-DQB1
REACTOME_PATHWAY	R-HSA-6802946~Signaling by moderate kinase activity BRAF mutants	23	1.09257e-09	FGB, CAMK2B, BRAP, FGA, CAMK2D, VWF, ITGB3, CAMK2A, FGG, ITGA2B, FN1, ARRB2, IQGAP1, ACTB, ACTG1, MAPK1, CALM3, CALM1, JAK2, CALM2, CAMK2G, VCL, MAPK3
REACTOME_PATHWAY	R-HSA-6802949~Signaling by RAS mutants	23	1.09257e-09	FGB, CAMK2B, BRAP, FGA, CAMK2D, VWF, ITGB3, CAMK2A, FGG, ITGA2B, FN1, ARRB2, IQGAP1, ACTB, ACTG1, MAPK1, CALM3, CALM1, JAK2, CALM2, CAMK2G, VCL, MAPK3
REACTOME_PATHWAY	R-HSA-6802955~Paradoxical activation of RAF signaling by kinase inactive BRAF	23	1.09257e-09	FGB, CAMK2B, BRAP, FGA, CAMK2D, VWF, ITGB3, CAMK2A, FGG, ITGA2B, FN1, ARRB2, IQGAP1, ACTB, ACTG1, MAPK1, CALM3, CALM1, JAK2, CALM2, CAMK2G, VCL, MAPK3
REACTOME_PATHWAY	R-HSA-9649948~Signaling downstream of RAS mutants	23	1.09257e-09	FGB, CAMK2B, BRAP, FGA, CAMK2D, VWF, ITGB3, CAMK2A, FGG, ITGA2B, FN1, ARRB2, IQGAP1, ACTB, ACTG1, MAPK1, CALM3, CALM1, JAK2, CALM2, CAMK2G, VCL, MAPK3
REACTOME_PATHWAY	R-HSA-9656223~Signaling by RAF1 mutants	22	1.09257e-09	FGB, CAMK2B, FGA, CAMK2D, VWF, ITGB3, CAMK2A, FGG, ITGA2B, FN1, ARRB2, IQGAP1, ACTB, ACTG1, MAPK1, CALM3, CALM1, JAK2, CALM2, CAMK2G, VCL, MAPK3
REACTOME_PATHWAY	R-HSA-844456~The NLRP3 inflammasome	14	2.04813e-09	APP, TXN, MEFV, RELA, NFKB1, NFKB2, P2RX7, PANX1, PYCARD, PSTPIP1, CASP1, TXNIP, NLRP3, HMOX1
REACTOME_PATHWAY	R-HSA-9725370~Signaling by ALK fusions and activated point mutants	32	2.04813e-09	IL22, CDKN1A, CEBPB, DNMT1, BCL2A1, IRS1, PIK3R2, PIK3CB, PIK3R1, FOXM1, MAPK9, MAPK8, RNF213, MAPK1, PLCG1, JUNB, MAPK3, IL10, STAT5A, JUN, STAT1, IL10RA, STAT3, FN1, ZAP70, PIK3CA, PRKAR1A, IRF4, MDM2, SQSTM1, TP53, VCL
REACTOME_PATHWAY	R-HSA-9700206~Signaling by ALK in cancer	32	2.04813e-09	IL22, CDKN1A, CEBPB, DNMT1, BCL2A1, IRS1, PIK3R2, PIK3CB, PIK3R1, FOXM1, MAPK9, MAPK8, RNF213, MAPK1, PLCG1, JUNB, MAPK3, IL10, STAT5A, JUN, STAT1, IL10RA, STAT3, FN1, ZAP70, PIK3CA, PRKAR1A, IRF4, MDM2, SQSTM1, TP53, VCL
REACTOME_PATHWAY	R-HSA-5683057~MAPK family signaling cascades	68	4.46875e-09	CSF2, IRS1, ITGB3, ITGA2B, HSPB1, IRS2, ARRB2, PIK3CB, FGF1, FGF2, AREG, ACTB, ACTG1, SPRED2, RAC1, JAK2, JAK3, PRKACB, IL6R, PDGFRB, FGB, FGA, VWF, DUSP1, HGF, FGG, FLT3LG, NRG1, PSMA6, PIK3CA, SOS1, MET, VCL, HBEGF, CAMK2B, CAMK2D, SHC1, CAMK2A, PDGFB, TGFA, PIK3R2, PIK3R1, IQGAP1, FOXO3, IL2RG, KALRN, FOXO1, EGFR, CDC42, MAPK1, FGF23, CAMK2G, MAPK3, BRAP, KL, JUN, ANGPT1, DAB2IP, FN1, PTPN11, …
REACTOME_PATHWAY	R-HSA-187037~Signaling by NTRK1 (TRKA)	36	4.78805e-09	SHC1, IRS1, IRS2, PIK3R2, PIK3CB, PIK3R1, ELK1, MAPK7, RPS6KA1, MAPK1, PLCG1, JUNB, MAPK3, MEF2A, NTRK1, EGR1, EGR2, JUND, STAT3, FOS, NGF, MAPK14, F3, RHOA, MAPK13, FOSL1, MAPK11, ADCYAP1, ADORA2A, PIK3CA, CDK5, FOSB, TRIB1, SGK1, SOS1, CRK
REACTOME_PATHWAY	R-HSA-76009~Platelet Aggregation (Plug Formation)	20	9.13701e-09	FGB, FGA, PTPN1, SYK, VWF, SHC1, ITGB3, FGG, ITGA2B, FN1, F2, ADRA2C, ADRA2A, COL1A1, THPO, AKT1, SOS1, CRK, RAPGEF3, RAPGEF4
REACTOME_PATHWAY	R-HSA-418555~G alpha (s) signalling events	43	9.52097e-09	GLP1R, CALCA, PTGER2, ADCY4, ADCY3, ADM, ADRB1, ADCY2, ARRB2, ADRB2, ADCY1, ADCY8, ADCY7, PTHLH, CRHR1, ADCY5, GRK2, PRKAR2A, GPER1, PDE4A, CGA, PRKACB, PTGDR, PTGIR, GPR15, PDE4D, FN1, GPBAR1, GCG, GIP, POMC, ADCYAP1, MC3R, ADCY9, ADORA2A, ADRB3, PRKAR1A, ADM2, PDE3A, GNAS, CRH, AVP, VIP
REACTOME_PATHWAY	R-HSA-163685~Integration of energy metabolism	34	1.33352e-08	GLP1R, SNAP25, PRKAA2, ADCY4, SLC2A1, ITPR1, ADCY3, ADCY2, ITPR3, ADCY1, IQGAP1, ADIPOR1, ADCY8, ADCY7, ADIPOR2, INS, ADCY5, STK11, PRKAR2A, CD36, PRKACB, ADIPOQ, PRKCA, GCG, ADRA2C, ADRA2A, ACLY, PLCB3, ADCY9, PRKAR1A, GNAS, PLCB1, RAPGEF3, RAPGEF4
REACTOME_PATHWAY	R-HSA-9614085~FOXO-mediated transcription	26	1.84954e-08	CDKN1A, HDAC2, MSTN, FOXO4, RETN, TXN, FOXO3, NR3C1, FOXO1, INS, STK11, AKT2, NPY, AKT1, PPARGC1A, IGFBP1, SMAD2, SMAD3, CAV1, SOD2, YWHAZ, SIRT1, POMC, PINK1, CAT, TXNIP
REACTOME_PATHWAY	R-HSA-9711123~Cellular response to chemical stress	49	2.45931e-08	GSK3B, CDKN1A, NCF1, KEAP1, AREG, AKT2, SESN2, AKT1, TRIM21, ABCC3, ABCC1, G6PD, GPX1, GPX3, PRKCD, CYBB, CYBA, PSMA6, CAT, TXNIP, PPARA, SQSTM1, ATF4, ABCG2, HDAC3, PRKAA2, NOTCH1, TXN, RELA, PRDX5, CCL2, HMOX1, NLRP3, NQO1, CDKN2A, TXNRD1, STAT3, SOD2, SOD3, NFKB1, SOD1, GCLC, CCS, ALB, BCL2, NOX4, NOX5, NFE2L2, BCL2L1
REACTOME_PATHWAY	R-HSA-982772~Growth hormone receptor signaling	16	2.85431e-08	STAT5A, PTPN1, STAT5B, CISH, IRS1, STAT1, STAT3, IRS2, PRL, SOCS2, GH1, ADAM17, SOCS1, MAPK1, JAK2, MAPK3
REACTOME_PATHWAY	R-HSA-512988~Interleukin-3, Interleukin-5 and GM-CSF signaling	22	3.18037e-08	STAT5A, STAT5B, YES1, CSF2, SYK, SHC1, PIK3CD, PIK3R2, PTPN11, PIK3CB, PIK3R1, IL2RG, YWHAZ, IL2, HCK, IL5, PIK3CA, JAK2, SOS1, JAK3, CRK, PRKACB
REACTOME_PATHWAY	R-HSA-5684996~MAPK1/MAPK3 signaling	60	3.51311e-08	CSF2, IRS1, ITGB3, ITGA2B, IRS2, ARRB2, PIK3CB, FGF1, FGF2, AREG, ACTB, ACTG1, SPRED2, JAK2, JAK3, IL6R, PDGFRB, FGB, FGA, VWF, DUSP1, HGF, FGG, FLT3LG, NRG1, PSMA6, PIK3CA, SOS1, MET, VCL, HBEGF, CAMK2B, CAMK2D, SHC1, CAMK2A, PDGFB, TGFA, PIK3R2, PIK3R1, IQGAP1, IL2RG, EGFR, MAPK1, FGF23, CAMK2G, MAPK3, BRAP, KL, ANGPT1, DAB2IP, FN1, PTPN11, IL2, IL6, IL5, CALM3, TEK, CALM1, CALM2, BCL2L1
REACTOME_PATHWAY	R-HSA-2142753~Arachidonate metabolism	24	4.45879e-08	CYP2J2, PON3, ABCC1, FAAH, PTGIS, GPX1, PON2, PON1, ALOX15, PLA2G4A, ALOX12, PTGS2, LTC4S, PTGS1, CYP2C8, ALOX5, TBXAS1, ALOX5AP, CYP1A1, DPEP1, LTA4H, PTGDS, GGT1, PTGES
REACTOME_PATHWAY	R-HSA-163615~PKA activation	14	4.45879e-08	ADCY4, ADCY3, ADCY2, ADCY1, ADCY8, ADCY7, ADCY5, ADCY9, PRKAR1A, PRKAR2A, CALM3, CALM1, CALM2, PRKACB
REACTOME_PATHWAY	R-HSA-913531~Interferon Signaling	61	4.656e-08	CIITA, IFI30, IFIT3, ICAM1, IKBKB, TUBB1, KPNA4, JAK2, B2M, TRIM21, IFNGR1, IFNGR2, SPHK1, PRKCD, HLA-B, HLA-C, HLA-G, PIAS1, ILF3, IFNG, IRF4, IRF5, IRF6, TP53, IRF9, CD44, HLA-DQB1, CAMK2B, BECN1, CAMK2D, CAMK2A, PTAFR, AAAS, TUBA3D, SOCS1, FLNA, MAPK1, FLNB, PLCG1, CAMK2G, HLA-DQA1, MAPK3, SNCA, MAP2K6, PTPN1, EGR1, VCAM1, NUP155, HSPA5, IFNB1, STAT1, STAT2, STAT3, EIF2AK2, PTPN11, HSPA2, HLA-…
REACTOME_PATHWAY	R-HSA-9020702~Interleukin-1 signaling	32	5.99841e-08	USP14, APP, IL1RN, NOD1, HMGB1, IL1RAP, NOD2, AGER, RELA, IKBKB, CASP8, IRAK1, S100A12, MAP2K6, MAP2K4, MAP3K3, IL1R1, RIPK2, IRAK4, S100B, NFKB1, NFKB2, NFKBIA, IL1A, PSMA6, TRAF6, IL1B, SAA1, SAA2, SQSTM1, TP53, MYD88
REACTOME_PATHWAY	R-HSA-174824~Plasma lipoprotein assembly, remodeling, and clearance	27	9.37782e-08	CETP, SCARB1, MTTP, LPL, PCSK9, LIPA, APOE, A2M, APOB, LDLR, PLTP, PRKACB, FGF21, ABCA1, MYLIP, APOA2, NR1H3, APOA1, APOC3, APOA4, APOA5, ALB, APOC1, ANGPTL8, ANGPTL4, LPA, ABCG1
REACTOME_PATHWAY	R-HSA-1280218~Adaptive Immune System	152	1.40935e-07	CD86, NCF1, KEAP1, IFI30, UBE2Z, ICAM1, UBE2L3, NPEPPS, CCND1, RNF19A, GRAP2, AKT2, TUBB1, AKT1, B2M, TRIM21, PRKACB, MYLIP, S100A1, PRKCB, HLA-B, CYBB, HLA-C, CYBA, HLA-G, STIM1, ORAI1, TRIB3, PPIA, S100A9, S100A8, ATF3, EPAS1, MAPKAP1, ITPR1, NEDD4L, ITPR3, PIK3R2, PIK3R1, HIF1A, PIK3R5, C3, RNF213, SOCS1, CD19, BTLA, PLCG2, CD14, PLCG1, ATG7, HLA-DQA1, VASP, JUN, YES1, JUND, VCAM1, KIR2DS1, HS…
REACTOME_PATHWAY	R-HSA-1236975~Antigen processing-Cross presentation	31	1.46872e-07	NCF1, HMGB1, CTSS, IKBKB, CTSL, MRC1, CD14, CD36, B2M, FGB, FGA, S100A1, FGG, HLA-B, CYBB, HLA-C, LNPEP, CYBA, HLA-G, TIRAP, PSMB9, VAMP8, TLR1, PSMA6, TLR6, CALR, S100A9, TLR4, S100A8, MYD88, TLR2
REACTOME_PATHWAY	R-HSA-140837~Intrinsic Pathway of Fibrin Clot Formation	15	1.54266e-07	F10, SERPINE2, VWF, SERPINC1, F12, PROS1, F11, F2, KNG1, SERPINA5, F8, PROC, SERPING1, A2M, KLKB1
REACTOME_PATHWAY	R-HSA-9006335~Signaling by Erythropoietin	15	1.54266e-07	STAT5A, STAT5B, SHC1, EPO, PIK3CD, IRS2, PIK3CB, PIK3R1, PIK3CG, PIK3R5, PIK3CA, PLCG2, PLCG1, JAK2, SOS1
REACTOME_PATHWAY	R-HSA-5668599~RHO GTPases Activate NADPH Oxidases	15	1.54266e-07	NCF1, PRKCB, PRKCD, CYBB, PRKCA, CYBA, MAPK14, MAPK11, PIN1, MAPK1, RAC1, S100A9, S100A8, NOX1, MAPK3
REACTOME_PATHWAY	R-HSA-445989~TAK1-dependent IKK and NF-kappa-B activation	20	1.54266e-07	USP14, APP, RIPK2, NOD1, HMGB1, NOD2, S100B, AGER, RELA, NFKB1, NFKB2, NFKBIA, IKBKB, CASP8, IRAK1, TRAF6, SAA1, S100A12, SAA2, TP53
REACTOME_PATHWAY	R-HSA-1592389~Activation of Matrix Metalloproteinases	17	2.03555e-07	COL18A1, MMP7, MMP1, MMP2, MMP3, PLG, MMP8, MMP9, MMP10, MMP11, MMP14, MMP13, CTSK, TIMP2, TIMP1, KLKB1, ELANE
REACTOME_PATHWAY	R-HSA-111931~PKA-mediated phosphorylation of CREB	14	2.14698e-07	ADCY4, ADCY3, ADCY2, ADCY1, ADCY8, ADCY7, ADCY5, ADCY9, PRKAR1A, PRKAR2A, CALM3, CALM1, CALM2, PRKACB
REACTOME_PATHWAY	R-HSA-5673001~RAF/MAP kinase cascade	57	2.86631e-07	CSF2, IRS1, ITGB3, ITGA2B, IRS2, ARRB2, PIK3CB, FGF1, FGF2, AREG, ACTB, ACTG1, SPRED2, JAK2, JAK3, PDGFRB, FGB, FGA, VWF, DUSP1, HGF, FGG, FLT3LG, NRG1, PSMA6, PIK3CA, SOS1, MET, VCL, HBEGF, CAMK2B, CAMK2D, SHC1, CAMK2A, PDGFB, TGFA, PIK3R2, PIK3R1, IQGAP1, IL2RG, EGFR, MAPK1, FGF23, CAMK2G, MAPK3, BRAP, KL, ANGPT1, DAB2IP, FN1, IL2, IL5, CALM3, TEK, CALM1, CALM2, BCL2L1
REACTOME_PATHWAY	R-HSA-6802952~Signaling by BRAF and RAF1 fusions	24	4.62573e-07	FGB, CAMK2B, FGA, CAMK2D, VWF, ITGB3, CAMK2A, FGG, ITGA2B, FN1, ARRB2, IQGAP1, ACTB, ACTG1, LMNA, MAPK1, CALM3, CALM1, JAK2, ATG7, CALM2, CAMK2G, VCL, MAPK3
REACTOME_PATHWAY	R-HSA-354192~Integrin signaling	15	5.50806e-07	FGB, FGA, PTPN1, SYK, VWF, SHC1, ITGB3, FGG, ITGA2B, FN1, AKT1, SOS1, CRK, RAPGEF3, RAPGEF4
REACTOME_PATHWAY	R-HSA-8963899~Plasma lipoprotein remodeling	17	5.6298e-07	CETP, MTTP, APOA2, APOA1, LPL, APOC3, APOA4, APOA5, ANGPTL8, ALB, ANGPTL4, APOE, APOB, LPA, PLTP, ABCG1, FGF21
REACTOME_PATHWAY	R-HSA-164378~PKA activation in glucagon signalling	12	7.52122e-07	ADCY9, PRKAR1A, PRKAR2A, ADCY4, GNAS, ADCY3, ADCY2, ADCY1, ADCY8, ADCY7, PRKACB, ADCY5
REACTOME_PATHWAY	R-HSA-8986944~Transcriptional Regulation by MECP2	23	8.72434e-07	CAMK2B, PTPN1, CAMK2D, HDAC2, HDAC3, BDNF, CAMK2A, PTEN, HTT, OPRK1, OPRM1, SOX2, IRAK1, CAMK4, CRH, CALM3, PPARG, CALM1, SGK1, CALM2, MET, CAMK2G, PRKACB
REACTOME_PATHWAY	R-HSA-1266695~Interleukin-7 signaling	17	9.00346e-07	STAT5A, STAT5B, CISH, TSLP, IRS1, HGF, STAT3, PIK3R2, IRS2, PIK3R1, IL2RG, SMARCA4, SOCS2, SOCS1, IL7R, JAK3, CRLF2
REACTOME_PATHWAY	R-HSA-198203~PI3K/AKT activation	9	9.77857e-07	NTRK1, PIK3CA, IRS1, PIK3R2, IRS2, PIK3CB, PIK3R1, NGF, RHOA
REACTOME_PATHWAY	R-HSA-448424~Interleukin-17 signaling	24	1.49477e-06	MEF2A, MAP2K4, JUN, RIPK2, NOD1, FOS, NOD2, MAPK14, ELK1, IL17RC, NFKB1, MAPK10, IKBKB, MAPK11, MAPK9, MAPK8, MAPK7, IRAK1, TRAF6, RPS6KA1, MAPK1, MAP2K6, IL17A, MAPK3
REACTOME_PATHWAY	R-HSA-5357801~Programmed Cell Death	45	1.51905e-06	ROCK1, HMGB2, HMGB1, UBE2L3, CASP7, MAPK8, CASP8, CASP3, AKT2, CASP4, CASP1, TNFSF10, AKT1, MAPK1, RIPK1, CD14, DNM1L, BID, ELANE, TP63, MAPK3, GSDMD, TICAM2, GSN, MLKL, RIPK3, CDKN2A, CARD8, PRKCD, STAT3, IL18, TNFRSF10B, YWHAZ, IL1A, PSMA6, OCLN, IL1B, STK26, BCL2, CTNNB1, MAPT, TP53, TLR4, BIRC3, BCL2L1
REACTOME_PATHWAY	R-HSA-186763~Downstream signal transduction	15	1.65626e-06	PDGFRB, STAT5A, STAT5B, STAT1, STAT3, PDGFB, PIK3R2, PTPN11, PIK3CB, PIK3R1, PIK3CA, STAT6, PLCG1, SOS1, CRK
REACTOME_PATHWAY	R-HSA-389356~Co-stimulation by CD28	19	2.0651e-06	CD86, YES1, MAPKAP1, PIK3CD, PIK3R2, PIK3CB, PIK3R1, MTOR, PIK3CG, PIK3R5, CDC42, PIK3CA, AKT2, GRAP2, CD28, AKT1, CTLA4, TRIB3, RAC1
REACTOME_PATHWAY	R-HSA-9755511~KEAP1-NFE2L2 pathway	31	2.13701e-06	GSK3B, CDKN1A, NOTCH1, PRKAA2, KEAP1, TXN, AREG, RELA, AKT2, SESN2, CCL2, AKT1, HMOX1, TRIM21, ABCC3, NQO1, ABCC1, G6PD, CDKN2A, TXNRD1, PRKCD, SOD3, NFKB1, PSMA6, GCLC, BCL2, SQSTM1, ATF4, ABCG2, BCL2L1, NFE2L2
REACTOME_PATHWAY	R-HSA-74751~Insulin receptor signalling cascade	20	2.19401e-06	KL, SHC1, IRS1, INSR, FLT3LG, PIK3R2, IRS2, PTPN11, PIK3CB, PIK3R1, FGF1, FGF2, INS, PIK3CA, AKT2, MAPK1, TRIB3, SOS1, FGF23, MAPK3
REACTOME_PATHWAY	R-HSA-6802957~Oncogenic MAPK signaling	26	2.56982e-06	CAMK2B, CAMK2D, ITGB3, ITGA2B, CAMK2A, ARRB2, IQGAP1, ACTB, ACTG1, SPRED2, LMNA, MAPK1, JAK2, ATG7, CAMK2G, MAPK3, FGB, BRAP, FGA, VWF, FGG, FN1, CALM3, CALM1, CALM2, VCL
REACTOME_PATHWAY	R-HSA-1433557~Signaling by SCF-KIT	18	2.59762e-06	STAT5A, STAT5B, PTPRU, YES1, STAT1, STAT3, PRKCA, PIK3R2, PTPN11, PIK3R1, MMP9, SOCS1, PIK3CA, GRAP2, RAC1, JAK2, SOS1, SH2B3
REACTOME_PATHWAY	R-HSA-450294~MAP kinase activation	22	2.9317e-06	MEF2A, MAP2K4, JUN, RIPK2, NOD1, FOS, NOD2, MAPK14, ELK1, NFKB1, MAPK10, IKBKB, MAPK11, MAPK9, MAPK8, MAPK7, IRAK1, TRAF6, RPS6KA1, MAPK1, MAP2K6, MAPK3
REACTOME_PATHWAY	R-HSA-186797~Signaling by PDGF	21	3.02166e-06	PDGFRB, STAT5A, STAT5B, STAT1, STAT3, PDGFB, PLAT, PIK3R2, PTPN11, PLG, PIK3CB, PIK3R1, THBS1, THBS4, COL3A1, PIK3CA, SPP1, STAT6, PLCG1, SOS1, CRK
REACTOME_PATHWAY	R-HSA-216083~Integrin cell surface interactions	26	3.21265e-06	COL18A1, ITGB3, ITGA2B, ITGB2, TNC, THBS1, ICAM1, COMP, VTN, BSG, KDR, SPP1, FGB, FGA, VCAM1, VWF, ITGA2, FGG, FN1, HSPG2, COL1A1, COL3A1, PECAM1, CD47, CD44, FBN1
REACTOME_PATHWAY	R-HSA-450341~Activation of the AP-1 family of transcription factors	9	4.06895e-06	MAPK10, MAPK11, MAPK9, JUN, MAPK8, MAPK1, FOS, MAPK14, MAPK3
REACTOME_PATHWAY	R-HSA-9615017~FOXO-mediated transcription of oxidative stress, metabolic and neuronal genes	15	4.35682e-06	SMAD2, IGFBP1, HDAC2, SMAD3, FOXO4, RETN, FOXO3, SOD2, NR3C1, FOXO1, INS, POMC, NPY, CAT, PPARGC1A
REACTOME_PATHWAY	R-HSA-193639~p75NTR signals via NF-kB	11	4.48911e-06	NFKBIA, IKBKB, NGFR, IRAK1, RIPK2, TRAF6, NGF, SQSTM1, RELA, NFKB1, MYD88
REACTOME_PATHWAY	R-HSA-389357~CD28 dependent PI3K/Akt signaling	14	4.54069e-06	CD86, MAPKAP1, PIK3CD, PIK3R2, PIK3CB, PIK3R1, MTOR, PIK3CG, PIK3R5, PIK3CA, AKT2, CD28, AKT1, TRIB3
REACTOME_PATHWAY	R-HSA-202733~Cell surface interactions at the vascular wall	44	5.0614e-06	SELPLG, SHC1, ITGB3, PROS1, ITGB2, PIK3R2, PIK3CB, PIK3R1, TREM1, THBD, BSG, OLR1, PLCG1, APOB, CD74, TGFB1, ANGPT2, YES1, ANGPT1, MMP1, CAV1, FN1, TNFRSF10B, PTPN11, MIF, F2, SELE, SELP, COL1A1, PROCR, CEACAM1, PROC, SELL, PIK3CA, CEACAM5, PECAM1, SDC1, CD47, TEK, GAS6, SOS1, PPIA, CD44, PF4
REACTOME_PATHWAY	R-HSA-447115~Interleukin-12 family signaling	21	5.39788e-06	IL10, SERPINB2, GSTO1, STAT1, EBI3, STAT3, AIP, IL27, MIF, SOD2, SOD1, CDC42, MTAP, IFNG, IL23A, PDCD4, STAT4, LCP1, JAK2, IL6ST, PPIA
REACTOME_PATHWAY	R-HSA-73887~Death Receptor Signaling	37	6.58686e-06	RTN4R, HDAC2, HDAC3, TNFAIP3, PSEN1, TNF, KALRN, RELA, RTN4, UBE2L3, IKBKB, MAPK8, CASP8, IRAK1, CASP3, TNFSF10, RIPK1, RAC1, NGFR, RIPK2, TNFRSF10B, TRAF1, NGF, RHOA, NFKB1, TNFRSF1A, NFKBIA, TIAM1, ADAM17, TRAF6, OTULIN, MADD, SOS1, SQSTM1, SOS2, MYD88, BIRC3
REACTOME_PATHWAY	R-HSA-9634638~Estrogen-dependent nuclear events downstream of ESR-membrane signaling	13	7.57185e-06	TGFA, FOS, FOXO3, ELK1, AREG, EGFR, CCND1, AKT2, BCL2, AKT1, MAPK1, HBEGF, MAPK3
REACTOME_PATHWAY	R-HSA-2262752~Cellular responses to stress	120	1.03338e-05	NCF1, EPO, KEAP1, RORA, NR3C1, ETS1, NR3C2, AKT2, RPS6KA1, TUBB1, SESN2, AKT1, TRIM21, MAP3K5, IGFBP1, MAP2K4, G6PD, PRKCD, CYBB, RPSA, CYBA, EEF1A1, AR, TXNIP, TRIB3, CLOCK, SQSTM1, TP53, ATF3, ATF4, ABCG2, NOTCH1, SHC1, EPAS1, HTRA2, TXN, FOXO3, AAAS, HIF1A, PRDX5, HMOX1, NLRP3, APOB, PPARGC1A, MAP2K6, JUN, NUP155, HSPA5, HSPA4, HSPA2, ESR1, NFKB1, GCLC, IL6, CDK6, ALB, BCL2, MDM2, NOX4, NOX5, …
REACTOME_PATHWAY	R-HSA-201556~Signaling by ALK	14	1.22332e-05	HDAC2, DNMT1, HDAC3, IRS1, STAT3, PIK3R2, PIK3CB, PIK3R1, IL2RG, HIF1A, PIK3CA, MDK, PLCG1, JAK3
REACTOME_PATHWAY	R-HSA-879415~Advanced glycosylation endproduct receptor signaling	10	1.22332e-05	LGALS3, APP, SAA1, SAA2, MAPK1, S100A12, HMGB1, S100B, AGER, MAPK3
REACTOME_PATHWAY	R-HSA-9759194~Nuclear events mediated by NFE2L2	25	1.48622e-05	GSK3B, NOTCH1, PRKAA2, KEAP1, TXN, AREG, RELA, CCL2, HMOX1, ABCC3, NQO1, ABCC1, G6PD, CDKN2A, TXNRD1, SOD3, NFKB1, PSMA6, GCLC, BCL2, SQSTM1, ATF4, ABCG2, BCL2L1, NFE2L2
REACTOME_PATHWAY	R-HSA-933542~TRAF6 mediated NF-kB activation	13	2.17573e-05	APP, HMGB1, S100B, AGER, RELA, NFKB1, NFKB2, NFKBIA, IKBKB, TRAF6, SAA1, S100A12, SAA2
REACTOME_PATHWAY	R-HSA-2980736~Peptide hormone metabolism	25	2.30705e-05	ACHE, UCN, CPB2, PLA2G7, INS, DPP4, ANPEP, FFAR4, CGA, CTSD, BCHE, ACE, MME, ATP6AP2, GCG, IGF1, AGT, GIP, POMC, GH1, ACE2, LEP, CTNNB1, GHRL, CES1
REACTOME_PATHWAY	R-HSA-2428924~IGF1R signaling cascade	18	2.7628e-05	KL, IRS1, IGF2, FLT3LG, PIK3R2, IRS2, PTPN11, PIK3CB, PIK3R1, IGF1, FGF1, FGF2, IGF1R, PIK3CA, AKT2, TRIB3, SOS1, FGF23
REACTOME_PATHWAY	R-HSA-2428928~IRS-related events triggered by IGF1R	18	2.7628e-05	KL, IRS1, IGF2, FLT3LG, PIK3R2, IRS2, PTPN11, PIK3CB, PIK3R1, IGF1, FGF1, FGF2, IGF1R, PIK3CA, AKT2, TRIB3, SOS1, FGF23
REACTOME_PATHWAY	R-HSA-9680350~Signaling by CSF1 (M-CSF) in myeloid cells	14	2.95355e-05	YES1, CSF1, SHC1, STAT1, STAT3, PIK3CD, PTPN11, PIK3CB, PIK3R1, HCK, PIK3CA, GRAP2, PLCG2, SOS1
REACTOME_PATHWAY	R-HSA-9027276~Erythropoietin activates Phosphoinositide-3-kinase (PI3K)	9	3.30636e-05	PIK3CA, EPO, PIK3CD, IRS2, PIK3CB, PIK3R1, JAK2, PIK3CG, PIK3R5
REACTOME_PATHWAY	R-HSA-9006931~Signaling by Nuclear Receptors	55	3.30636e-05	HSPB1, ELK1, AREG, IGF1R, CCND1, AKT2, AKT1, CTSD, MYLIP, MMP7, SPHK1, MMP2, MMP3, FOS, MMP9, RUNX1, PIK3CA, PLIN1, DLD, ABCG1, HBEGF, PPARD, CETP, HDAC3, ADH1C, TGFA, PIK3R2, PIK3R1, GATA3, FOXO3, EGFR, MAPK1, APOD, APOE, PLTP, MAPK3, ABCA1, JUN, JUND, POU2F1, CAV2, NOS3, CAV1, NR1H3, ESR1, ESR2, USF1, CDK9, CXCL12, APOC1, BCL2, FOSB, CALM3, CALM1, CALM2
REACTOME_PATHWAY	R-HSA-1236974~ER-Phagosome pathway	24	3.36542e-05	FGB, FGA, S100A1, FGG, HLA-B, HLA-C, HMGB1, HLA-G, TIRAP, PSMB9, VAMP8, TLR1, IKBKB, PSMA6, CD14, CALR, CD36, TLR6, S100A9, B2M, TLR4, S100A8, MYD88, TLR2
REACTOME_PATHWAY	R-HSA-912526~Interleukin receptor SHC signaling	13	3.36542e-05	CSF2, SHC1, PIK3CD, PIK3R2, PIK3CB, PIK3R1, IL2RG, IL2, IL5, PIK3CA, JAK2, SOS1, JAK3
REACTOME_PATHWAY	R-HSA-3000170~Syndecan interactions	13	3.36542e-05	TGFB1, ITGB4, ITGB3, ITGA2, TNC, FN1, PRKCA, FGF2, THBS1, COL1A1, VTN, COL3A1, SDC1
REACTOME_PATHWAY	R-HSA-5218921~VEGFR2 mediated cell proliferation	11	3.44072e-05	PRKCB, SPHK1, PRKCD, ITPR1, KDR, CALM3, PRKCA, ITPR3, PLCG1, CALM1, CALM2
REACTOME_PATHWAY	R-HSA-2404192~Signaling by Type 1 Insulin-like Growth Factor 1 Receptor (IGF1R)	18	3.58261e-05	KL, IRS1, IGF2, FLT3LG, PIK3R2, IRS2, PTPN11, PIK3CB, PIK3R1, IGF1, FGF1, FGF2, IGF1R, PIK3CA, AKT2, TRIB3, SOS1, FGF23
REACTOME_PATHWAY	R-HSA-168638~NOD1/2 Signaling Pathway	15	4.93007e-05	RIPK2, TNFAIP3, NOD1, NOD2, MAPK14, MAPK13, IKBKB, MAPK11, CASP8, IRAK1, TRAF6, CASP4, CASP1, MAP2K6, BIRC3
REACTOME_PATHWAY	R-HSA-6783589~Interleukin-6 family signaling	12	5.99674e-05	IL11, IL6, CTF1, STAT1, STAT3, OSM, LIF, PTPN11, IL6ST, JAK2, OSMR, IL6R
REACTOME_PATHWAY	R-HSA-8963898~Plasma lipoprotein assembly	11	6.13142e-05	ABCA1, MTTP, APOC1, APOA2, APOC3, APOA1, APOA4, APOE, A2M, APOB, PRKACB
REACTOME_PATHWAY	R-HSA-1442490~Collagen degradation	20	6.49444e-05	COL18A1, MMP7, MMP1, MMP2, MMP3, ADAM10, MMP8, MMP9, MMP10, MMP12, COL1A1, MMP11, COL3A1, MMP14, ADAM17, MMP13, CTSL, CTSK, CTSD, ELANE
REACTOME_PATHWAY	R-HSA-3299685~Detoxification of Reactive Oxygen Species	15	6.90087e-05	GPX1, NCF1, GPX3, TXNRD1, CYBB, CYBA, TXN, SOD2, SOD3, SOD1, PRDX5, CCS, CAT, NOX4, NOX5
REACTOME_PATHWAY	R-HSA-9607240~FLT3 Signaling	15	6.90087e-05	STAT5A, STAT5B, SYK, FLT3LG, PTPN11, PIK3R1, FOXO3, SOCS2, HCK, PIK3CA, AKT2, GRAP2, AKT1, SOS1, SH2B3
REACTOME_PATHWAY	R-HSA-209560~NF-kB is activated and signals survival	9	7.27884e-05	NFKBIA, IKBKB, NGFR, IRAK1, TRAF6, NGF, SQSTM1, RELA, NFKB1
REACTOME_PATHWAY	R-HSA-5218859~Regulated Necrosis	19	7.30063e-05	GSDMD, MLKL, RIPK3, IL18, TNFRSF10B, HMGB1, UBE2L3, IL1A, CASP8, IL1B, CASP3, CASP4, CASP1, TNFSF10, RIPK1, TP53, ELANE, TP63, BIRC3
REACTOME_PATHWAY	R-HSA-74749~Signal attenuation	8	8.17484e-05	SHC1, IRS1, INSR, MAPK1, IRS2, SOS1, MAPK3, INS
REACTOME_PATHWAY	R-HSA-9020958~Interleukin-21 signaling	8	8.17484e-05	STAT5A, IL21, STAT5B, STAT1, STAT3, STAT4, IL2RG, JAK3
REACTOME_PATHWAY	R-HSA-2586552~Signaling by Leptin	8	8.17484e-05	STAT5A, STAT5B, IRS1, LEP, STAT3, IRS2, PTPN11, JAK2
REACTOME_PATHWAY	R-HSA-8963901~Chylomicron remodeling	8	8.17484e-05	APOA2, LPL, APOC3, APOA1, APOA4, APOE, APOB, APOA5
REACTOME_PATHWAY	R-HSA-170660~Adenylate cyclase activating pathway	8	8.17484e-05	ADCY9, ADCY4, ADCY3, ADCY2, ADCY1, ADCY8, ADCY7, ADCY5
REACTOME_PATHWAY	R-HSA-448706~Interleukin-1 processing	8	8.17484e-05	GSDMD, IL1A, IL1B, CASP1, IL18, RELA, NFKB1, NFKB2
REACTOME_PATHWAY	R-HSA-418346~Platelet homeostasis	24	8.71824e-05	PTGIR, TRPC6, NOS2, NOS3, ITPR1, PLA2G4A, PTPN11, ITPR3, ATP2B1, MAPK14, LRP8, P2RX7, P2RX4, STIM1, KCNMA1, PECAM1, GNAS, ORAI1, CALM3, NOS1, CALM1, APOB, CALM2, PRKG1
REACTOME_PATHWAY	R-HSA-8854691~Interleukin-20 family signaling	12	8.98272e-05	STAT5A, IL22, STAT5B, IL20, STAT1, IL10RB, STAT2, STAT3, STAT4, PTPN11, JAK2, JAK3
REACTOME_PATHWAY	R-HSA-5676594~TNF receptor superfamily (TNFSF) members mediating non-canonical NF-kB pathway	10	9.38931e-05	CD40, CD40LG, TNFRSF12A, TNFSF14, TRAF3, TNFSF12, LTA, TNFSF11, TNFRSF11A, BIRC3
REACTOME_PATHWAY	R-HSA-9730414~MITF-M-regulated melanocyte development	34	0.000101292	GSK3B, CDKN1A, BCL2A1, CSF1, SERPINE1, ACTB, SOX2, EDNRB, CCND1, AKT2, RPS6KA1, TNFSF11, MAPK1, PPARGC1A, EDIL3, MAPK3, EDN1, CDKN2A, ITGA2, TFEB, MAPK14, YWHAZ, SIRT1, USF1, SMARCA4, POMC, MC3R, CEACAM1, ZEB1, EPRS1, IRF4, BCL2, CTNNB1, MET
REACTOME_PATHWAY	R-HSA-109606~Intrinsic Pathway for Apoptosis	18	0.000101836	GSDMD, CDKN2A, CARD8, STAT3, YWHAZ, CASP7, MAPK8, CASP8, CASP3, AKT2, BCL2, AKT1, MAPK1, BID, TP53, TP63, BCL2L1, MAPK3
REACTOME_PATHWAY	R-HSA-422356~Regulation of insulin secretion	22	0.00010541	GLP1R, SNAP25, SLC2A1, ITPR1, PRKCA, GCG, ITPR3, IQGAP1, ADCY8, ADRA2C, ADRA2A, INS, ADCY5, PLCB3, PRKAR1A, PRKAR2A, GNAS, CD36, PLCB1, PRKACB, RAPGEF3, RAPGEF4
REACTOME_PATHWAY	R-HSA-198725~Nuclear Events (kinase and transcription factor activation)	19	0.000113833	MEF2A, EGR1, EGR2, JUND, FOS, MAPK14, F3, ELK1, FOSL1, MAPK11, MAPK7, CDK5, RPS6KA1, FOSB, MAPK1, TRIB1, SGK1, JUNB, MAPK3
REACTOME_PATHWAY	R-HSA-8983432~Interleukin-15 signaling	9	0.000142361	STAT5A, STAT5B, SHC1, IL15, STAT3, IL2RG, SOS1, JAK3, SOS2
REACTOME_PATHWAY	R-HSA-2172127~DAP12 interactions	17	0.000147681	SYK, KIR2DS1, KIR2DS2, HLA-B, HLA-C, TREM2, PIK3R2, PIK3CB, PIK3R1, TREM1, PIK3CA, GRAP2, PLCG2, PLCG1, RAC1, SOS1, B2M
REACTOME_PATHWAY	R-HSA-74752~Signaling by Insulin receptor	22	0.000157959	PTPN1, KL, SHC1, IRS1, INSR, FLT3LG, PIK3R2, IRS2, PTPN11, PIK3CB, PIK3R1, FGF1, FGF2, INS, PIK3CA, AKT2, MAPK1, TRIB3, SOS1, CTSD, FGF23, MAPK3
REACTOME_PATHWAY	R-HSA-450282~MAPK targets/ Nuclear events mediated by MAP kinases	13	0.00016148	MEF2A, JUN, FOS, MAPK14, ELK1, MAPK10, MAPK11, MAPK9, MAPK8, MAPK7, RPS6KA1, MAPK1, MAPK3
REACTOME_PATHWAY	R-HSA-210993~Tie2 Signaling	10	0.000163015	ANGPT2, PIK3CA, ANGPT1, SHC1, PIK3R2, PTPN11, TEK, PIK3CB, PIK3R1, SOS1
REACTOME_PATHWAY	R-HSA-9662851~Anti-inflammatory response favouring Leishmania parasite infection	32	0.000163015	ADCY4, ITPR1, ADCY3, ADCY2, ITPR3, ADCY1, ADCY8, ADCY7, ADCY5, FCGR3A, PRKAR2A, PLCG2, PLCG1, GGT1, PRKACB, IL10, CD163, YES1, SYK, PLK2, MAPK14, HCK, ADAM17, IL6, FCGR2A, ADCY9, PRKAR1A, GNAS, DPEP1, CALM3, CALM1, CALM2
REACTOME_PATHWAY	R-HSA-9664433~Leishmania parasite growth and survival	32	0.000163015	ADCY4, ITPR1, ADCY3, ADCY2, ITPR3, ADCY1, ADCY8, ADCY7, ADCY5, FCGR3A, PRKAR2A, PLCG2, PLCG1, GGT1, PRKACB, IL10, CD163, YES1, SYK, PLK2, MAPK14, HCK, ADAM17, IL6, FCGR2A, ADCY9, PRKAR1A, GNAS, DPEP1, CALM3, CALM1, CALM2
REACTOME_PATHWAY	R-HSA-193704~p75 NTR receptor-mediated signalling	25	0.000166823	RTN4R, HDAC2, HDAC3, PSEN1, KALRN, RELA, RTN4, IKBKB, MAPK8, IRAK1, CASP3, RAC1, NGFR, RIPK2, NGF, RHOA, NFKB1, NFKBIA, TIAM1, ADAM17, TRAF6, SOS1, SQSTM1, SOS2, MYD88
REACTOME_PATHWAY	R-HSA-109581~Apoptosis	35	0.000166823	ROCK1, HMGB2, HMGB1, CASP7, MAPK8, CASP8, CASP3, AKT2, TNFSF10, AKT1, MAPK1, RIPK1, CD14, DNM1L, BID, TP63, MAPK3, GSDMD, TICAM2, GSN, CDKN2A, CARD8, PRKCD, STAT3, TNFRSF10B, YWHAZ, PSMA6, OCLN, STK26, BCL2, CTNNB1, MAPT, TP53, TLR4, BCL2L1
REACTOME_PATHWAY	R-HSA-6802948~Signaling by high-kinase activity BRAF mutants	14	0.000166823	FGB, FGA, VWF, ITGB3, FGG, ITGA2B, FN1, ARRB2, IQGAP1, ACTB, ACTG1, MAPK1, VCL, MAPK3
REACTOME_PATHWAY	R-HSA-383280~Nuclear Receptor transcription pathway	17	0.000183354	VDR, NR1I2, NR1H4, RORA, NR3C1, NR0B2, ESR1, ESR2, NR3C2, NR4A2, AR, NR4A1, NR4A3, HNF4A, PPARG, PPARA, PPARD
REACTOME_PATHWAY	R-HSA-3000171~Non-integrin membrane-ECM interactions	22	0.000183354	LAMA5, TGFB1, ITGB4, ITGB3, ITGA2, PDGFB, TNC, NTN4, FN1, PRKCA, LAMC2, LAMC1, FGF2, HSPG2, THBS1, ACTB, ACTG1, COL1A1, VTN, COL3A1, TTR, SDC1
REACTOME_PATHWAY	R-HSA-9945266~Differentiation of T cells	8	0.000183354	IFNG, CXCR3, STAT4, CCL3, NFATC1, RUNX3, TNF, RUNX1
REACTOME_PATHWAY	R-HSA-9942503~Differentiation of naive CD+ T cells to T helper 1 cells (Th1 cells)	8	0.000183354	IFNG, CXCR3, STAT4, CCL3, NFATC1, RUNX3, TNF, RUNX1
REACTOME_PATHWAY	R-HSA-9734767~Developmental Cell Lineages	33	0.000183372	FLG, LAMA5, KLK1, TFRC, ITGB4, REG1A, CXCR4, TGFA, LAMC2, GATA3, LAMC1, PRL, FGF2, AREG, EGFR, AQP1, VTN, SHH, MUC1, TP63, CD74, ANXA1, MME, FN1, KRT7, RNASE1, ESR1, COL1A1, COL3A1, KRT18, SLPI, CD44, ABCG2
REACTOME_PATHWAY	R-HSA-9012546~Interleukin-18 signaling	7	0.000192668	IL4, IL18RAP, IL37, ALOX5, IL13, IL18, IL18R1
REACTOME_PATHWAY	R-HSA-4090294~SUMOylation of intracellular receptors	12	0.000194364	NR4A2, HDAC4, AR, VDR, NR1I2, PPARG, RORA, PPARA, NR3C1, ESR1, NR3C2, PIAS1
REACTOME_PATHWAY	R-HSA-445717~Aquaporin-mediated transport	17	0.000233184	AQP9, ADCY4, ADCY3, AQP4, ADCY2, ADCY1, ADCY8, ADCY7, AQP1, ADCY5, ADCY9, PRKAR1A, MIP, PRKAR2A, GNAS, AVP, PRKACB
REACTOME_PATHWAY	R-HSA-9670439~Signaling by phosphorylated juxtamembrane, extracellular and kinase domain KIT mutants	10	0.000258842	STAT5A, STAT5B, YES1, PIK3CA, STAT1, STAT3, PIK3R2, PIK3R1, JAK2, SOS1
REACTOME_PATHWAY	R-HSA-422085~Synthesis, secretion, and deacylation of Ghrelin	10	0.000258842	GH1, UCN, ACHE, BCHE, LEP, GCG, GHRL, IGF1, PLA2G7, INS
REACTOME_PATHWAY	R-HSA-9841251~Mitochondrial unfolded protein response (UPRmt)	10	0.000258842	HSF1, CAT, HTRA2, AKT1, FOXO3, SOD2, ESR1, HSPA1B, HSPD1, HSPA1A
REACTOME_PATHWAY	R-HSA-9669938~Signaling by KIT in disease	10	0.000258842	STAT5A, STAT5B, YES1, PIK3CA, STAT1, STAT3, PIK3R2, PIK3R1, JAK2, SOS1
REACTOME_PATHWAY	R-HSA-418597~G alpha (z) signalling events	16	0.000258842	PRKCG, PRKCB, PRKCE, PRKCD, ADCY4, ADCY3, PRKCA, ADCY2, ADCY1, ADCY8, ADRA2C, ADCY7, ADRA2A, ADCY5, ADCY9, GNAS
REACTOME_PATHWAY	R-HSA-381340~Transcriptional regulation of white adipocyte differentiation	22	0.000259727	CEBPA, EGR2, CEBPB, TGFB1, HDAC3, CEBPD, ADIPOQ, LPL, TNF, SREBF2, RELA, NFKB1, CDK8, KLF5, FABP4, LEP, PPARG, PLIN1, CD36, ANGPTL4, PPARA, PPARGC1A
REACTOME_PATHWAY	R-HSA-432040~Vasopressin regulates renal water homeostasis via Aquaporins	15	0.000283487	ADCY4, ADCY3, AQP4, ADCY2, ADCY1, ADCY8, ADCY7, AQP1, ADCY5, ADCY9, PRKAR1A, PRKAR2A, GNAS, AVP, PRKACB
REACTOME_PATHWAY	R-HSA-163359~Glucagon signaling in metabolic regulation	13	0.000301801	ADCY4, ADCY3, ADCY2, GCG, ADCY1, ADCY8, ADCY7, ADCY5, ADCY9, PRKAR1A, PRKAR2A, GNAS, PRKACB
REACTOME_PATHWAY	R-HSA-975634~Retinoid metabolism and transport	15	0.000375725	LRP1, APOA2, APOA1, LPL, APOC3, APOA4, HSPG2, LRP8, RBP4, APOM, TTR, SDC1, APOE, APOB, LDLR
REACTOME_PATHWAY	R-HSA-111932~CaMK IV-mediated phosphorylation of CREB	8	0.000375861	CAMK2B, CAMK2D, CAMK4, CAMK2A, CALM3, CALM1, CAMK2G, CALM2
REACTOME_PATHWAY	R-HSA-9679506~SARS-CoV Infections	75	0.000401606	GSK3B, KEAP1, COMT, NR3C1, PYCARD, IKBKB, GJA1, CTSL, AKT2, CASP1, AKT1, JAK2, HAVCR1, JAK3, B2M, IL6R, MBL2, RIPK3, SYK, IFNGR1, RIPK2, IL1R1, IFNGR2, SIGMAR1, SFTPD, HLA-B, HLA-C, RPSA, HSPG2, HLA-G, IL17RC, YWHAZ, RUNX1, TLR1, EEF1A1, ACE2, ANO1, TRAF3, TRAF6, TLR8, TLR7, MASP1, SOS1, PPIA, TLR2, BECN1, HDAC2, ROCK1, ROCK2, NOD1, NOD2, AAAS, RELA, IRAK1, PLCG2, NLRP3, RIPK1, VHL, SMN1, HNRNPA1…
REACTOME_PATHWAY	R-HSA-2424491~DAP12 signaling	12	0.000401606	SYK, PIK3CA, GRAP2, PLCG2, PIK3R2, TREM2, PLCG1, RAC1, PIK3CB, PIK3R1, SOS1, B2M
REACTOME_PATHWAY	R-HSA-5218920~VEGFR2 mediated vascular permeability	12	0.000401606	NOS3, AKT2, MAPKAP1, CAV1, CTNNB1, AKT1, TRIB3, CALM3, RAC1, CALM1, CALM2, MTOR
REACTOME_PATHWAY	R-HSA-9671793~Diseases of hemostasis	10	0.000409075	COL1A1, F8, ADAMTS13, VWF, F10, F12, F11, SERPING1, F2, KLKB1
REACTOME_PATHWAY	R-HSA-9018678~Biosynthesis of specialized proresolving mediators (SPMs)	10	0.000409075	CYP2C8, CYP2D6, ALOX5, ALOX5AP, ALOX15, CYP1A1, ALOX12, LTA4H, LTC4S, PTGS2
REACTOME_PATHWAY	R-HSA-9006936~Signaling by TGFB family members	33	0.000425466	ITGB3, SERPINE1, NEDD4L, ARRB2, PSEN1, FGF2, FSTL1, FSTL3, TIMP2, MAPK1, TIMP1, JUNB, MAPK3, SMAD2, TGFB2, CDKN2B, TGFB1, SMAD3, PARP1, SMURF2, TGFB3, FST, GDF2, RHOA, TGFBR1, TGFBR2, PPP1CA, CDK9, CDK8, BMP2, MMP14, BMPR1A, FBN1
REACTOME_PATHWAY	R-HSA-9703648~Signaling by FLT3 ITD and TKD mutants	9	0.000429403	STAT5A, STAT5B, CDKN1A, PIK3CA, NOX4, PTPN11, PIK3R1, SOS1, BCL2L1
REACTOME_PATHWAY	R-HSA-9705671~SARS-CoV-2 activates/modulates innate and adaptive immune responses	28	0.000472067	BECN1, NOD1, NOD2, AAAS, IKBKB, IRAK1, NLRP3, B2M, MBL2, NUP155, IFNB1, STAT1, RIPK2, STAT2, SFTPD, HLA-B, HLA-C, PTPN11, IL17RC, HLA-G, TLR1, TRAF3, TRAF6, TLR8, TLR7, MASP1, IL17A, TLR2
REACTOME_PATHWAY	R-HSA-8985947~Interleukin-9 signaling	7	0.000476334	STAT5A, STAT5B, STAT1, STAT3, IL9, IL2RG, JAK3
REACTOME_PATHWAY	R-HSA-2142688~Synthesis of 5-eicosatetraenoic acids	7	0.000476334	PON3, GPX1, ALOX5, PON2, ALOX5AP, PON1, LTC4S
REACTOME_PATHWAY	R-HSA-438064~Post NMDA receptor activation events	22	0.000514286	CAMK2B, CAMK2D, PRKAA1, PRKAA2, CAMK2A, NRG1, ADCY1, ADCY8, TUBA3D, PRKAR1A, PRKAR2A, CAMK4, TUBB1, RPS6KA1, MAPK1, CALM3, RAC1, CALM1, CALM2, CAMK2G, PRKACB, MAPK3
REACTOME_PATHWAY	R-HSA-5674135~MAP2K and MAPK activation	14	0.000519754	FGB, FGA, VWF, ITGB3, FGG, ITGA2B, FN1, ARRB2, IQGAP1, ACTB, ACTG1, MAPK1, VCL, MAPK3
REACTOME_PATHWAY	R-HSA-8939211~ESR-mediated signaling	41	0.000604874	HSPB1, TGFA, PIK3R2, GATA3, PIK3R1, FOXO3, ELK1, AREG, EGFR, IGF1R, CCND1, AKT2, AKT1, MAPK1, CTSD, MAPK3, JUN, POU2F1, JUND, MMP7, CAV2, NOS3, MMP2, CAV1, SPHK1, MMP3, FOS, MMP9, ESR1, USF1, ESR2, RUNX1, CDK9, CXCL12, PIK3CA, BCL2, FOSB, CALM3, CALM1, CALM2, HBEGF
REACTOME_PATHWAY	R-HSA-112399~IRS-mediated signalling	15	0.000608198	KL, IRS1, FLT3LG, PIK3R2, IRS2, PTPN11, PIK3CB, PIK3R1, FGF1, FGF2, PIK3CA, AKT2, TRIB3, SOS1, FGF23
REACTOME_PATHWAY	R-HSA-3000178~ECM proteoglycans	20	0.000679281	LAMA5, APP, TGFB2, TGFB1, TGFB3, ITGB3, ITGA2, ITGA2B, SERPINE1, TNC, FN1, LAMC1, HSPG2, DCN, COL1A1, COMP, ACAN, VTN, COL3A1, VCAN
REACTOME_PATHWAY	R-HSA-8950505~Gene and protein expression by JAK-STAT signaling after Interleukin-12 stimulation	14	0.00068231	IL10, SERPINB2, GSTO1, AIP, MIF, SOD2, SOD1, CDC42, MTAP, IFNG, PDCD4, STAT4, LCP1, PPIA
REACTOME_PATHWAY	R-HSA-209543~p75NTR recruits signalling complexes	8	0.00068329	IKBKB, NGFR, IRAK1, RIPK2, TRAF6, NGF, SQSTM1, MYD88
REACTOME_PATHWAY	R-HSA-75205~Dissolution of Fibrin Clot	8	0.00068329	SERPINB2, SERPINE2, PLAU, SERPINF2, SERPINE1, PLAUR, PLG, PLAT
REACTOME_PATHWAY	R-HSA-877312~Regulation of IFNG signaling	8	0.00068329	PTPN1, SOCS1, IFNG, IFNGR1, IFNGR2, PTPN11, JAK2, PIAS1
REACTOME_PATHWAY	R-HSA-5578775~Ion homeostasis	17	0.000686781	CAMK2B, RYR1, CAMK2D, TRPC1, CAMK2A, ITPR1, ITPR3, ATP2B1, STIM1, ORAI1, TNNI3, CALM3, NOS1, CALM1, CALM2, CAMK2G, PRKACB
REACTOME_PATHWAY	R-HSA-1810476~RIP-mediated NFkB activation via ZBP1	9	0.000693743	NFKBIA, IKBKB, RIPK3, RIPK1, RELA, NFKB1, MYD88, TLR3, NFKB2
REACTOME_PATHWAY	R-HSA-2022377~Metabolism of Angiotensinogen to Angiotensins	9	0.000693743	ACE2, CPB2, ACE, MME, ANPEP, ATP6AP2, CTSD, AGT, CES1
REACTOME_PATHWAY	R-HSA-5674400~Constitutive Signaling by AKT1 E17K in Cancer	11	0.00071723	GSK3B, NR4A1, CDKN1A, AKT2, MAPKAP1, MDM2, AKT1, FOXO4, FOXO3, FOXO1, MTOR
REACTOME_PATHWAY	R-HSA-114604~GPVI-mediated activation cascade	13	0.000718998	SYK, PIK3R2, PTPN11, PIK3CB, PIK3R1, RHOA, PIK3CG, PIK3R5, CDC42, COL1A1, PIK3CA, PLCG2, RAC1
REACTOME_PATHWAY	R-HSA-109704~PI3K Cascade	14	0.000866907	KL, IRS1, FLT3LG, PIK3R2, IRS2, PTPN11, PIK3CB, PIK3R1, FGF1, FGF2, PIK3CA, AKT2, TRIB3, FGF23
REACTOME_PATHWAY	R-HSA-6806667~Metabolism of fat-soluble vitamins	15	0.000965797	LRP1, APOA2, APOA1, LPL, APOC3, APOA4, HSPG2, LRP8, RBP4, APOM, TTR, SDC1, APOE, APOB, LDLR
REACTOME_PATHWAY	R-HSA-388841~Regulation of T cell activation by CD28 family	47	0.000991534	CD86, GSK3B, PRKAA1, PRKAA2, EPAS1, MAPKAP1, PIK3CD, PIK3R2, PIK3CB, PIK3R1, HIF1A, RELA, PIK3CG, PIK3R5, CDC42, CCND1, AKT2, GRAP2, BTLA, AKT1, CTLA4, RAC1, HLA-DQA1, BRD4, JUN, JUND, YES1, STAT1, STAT3, PTPN11, FOS, MTOR, NFKB1, NFKB2, PSMA6, COPS5, PIK3CA, CD28, CTNNB1, FOSB, HLA-DRA, TRIB3, ATF3, HLA-DRB1, EZH2, NFE2L2, HLA-DQB1
REACTOME_PATHWAY	R-HSA-8964058~HDL remodeling	7	0.00100479	CETP, ALB, APOC3, APOA1, APOE, PLTP, ABCG1
REACTOME_PATHWAY	R-HSA-8877330~RUNX1 and FOXP3 control the development of regulatory T lymphocytes (Tregs)	7	0.00100479	CR1, IFNG, NFATC2, CTLA4, FOXP3, IL2, RUNX1
REACTOME_PATHWAY	R-HSA-9018677~Biosynthesis of DHA-derived SPMs	9	0.00110031	CYP2C8, CYP2D6, ALOX5, ALOX15, CYP1A1, ALOX12, LTA4H, LTC4S, PTGS2
REACTOME_PATHWAY	R-HSA-881907~Gastrin-CREB signalling pathway via PKC and MAPK	9	0.00110031	MAPK7, RPS6KA1, MMP3, MAPK1, PRKCA, SOS1, EGFR, MAPK3, HBEGF
REACTOME_PATHWAY	R-HSA-170670~Adenylate cyclase inhibitory pathway	8	0.00117458	ADCY9, ADCY4, ADCY3, ADCY2, ADCY1, ADCY8, ADCY7, ADCY5
REACTOME_PATHWAY	R-HSA-442720~CREB1 phosphorylation through the activation of Adenylate Cyclase	8	0.00117458	PRKAR1A, PRKAR2A, CALM3, ADCY1, CALM1, ADCY8, CALM2, PRKACB
REACTOME_PATHWAY	R-HSA-9686114~Non-canonical inflammasome activation	8	0.00117458	GSDMD, IL1B, CASP3, CASP4, IL18, CALM3, CALM1, CALM2
REACTOME_PATHWAY	R-HSA-9664323~FCGR3A-mediated IL10 synthesis	24	0.00121171	IL10, YES1, SYK, ADCY4, ITPR1, ADCY3, ADCY2, ITPR3, ADCY1, ADCY8, ADCY7, ADCY5, HCK, FCGR3A, FCGR2A, ADCY9, PRKAR1A, PRKAR2A, PLCG2, CALM3, PLCG1, CALM1, CALM2, PRKACB
REACTOME_PATHWAY	R-HSA-3000471~Scavenging by Class B Receptors	6	0.00121171	SCARB1, SAA1, SAA2, APOA1, CD36, APOB
REACTOME_PATHWAY	R-HSA-9842640~Signaling by LTK in cancer	6	0.00121171	PIK3CA, MAPK1, PIK3R2, PIK3CB, PIK3R1, MAPK3
REACTOME_PATHWAY	R-HSA-5655302~Signaling by FGFR1 in disease	13	0.0012231	STAT5A, STAT5B, STAT1, STAT3, PIK3R1, FGF1, FGF2, BCR, PIK3CA, PLCG1, SOS1, FGF23, FGFR1
REACTOME_PATHWAY	R-HSA-9748784~Drug ADME	25	0.00122806	PON3, SLC22A3, ABCB1, PON1, ADK, GSTT1, HSD11B1, SULT1A1, SLCO1B1, CYP2D6, BSG, RAC1, GGT1, XDH, ABCC3, BCHE, ABCC1, GSTM1, UGT1A1, CYP2C8, ALB, ADA, ITPA, ABCG2, CES1
REACTOME_PATHWAY	R-HSA-9006115~Signaling by NTRK2 (TRKB)	10	0.00130741	TIAM1, PIK3CA, CDK5, BDNF, NTF3, PTPN11, PLCG1, RAC1, PIK3R1, SOS1
REACTOME_PATHWAY	R-HSA-9725371~Nuclear events stimulated by ALK signaling in cancer	12	0.00132504	STAT5A, ZAP70, DNMT1, CEBPB, BCL2A1, IRF4, IL10RA, STAT3, MAPK1, FOXM1, JUNB, MAPK3
REACTOME_PATHWAY	R-HSA-5620971~Pyroptosis	11	0.00135934	GSDMD, IL1A, IL1B, CASP3, CASP4, CASP1, IL18, HMGB1, TP53, TP63, ELANE
REACTOME_PATHWAY	R-HSA-9634597~GPER1 signaling	14	0.00135934	ADCY4, FN1, ADCY3, ADCY2, ADCY1, ADCY8, ADCY7, ADCY5, ADCY9, PRKAR1A, GPER1, PRKAR2A, GNAS, PRKACB
REACTOME_PATHWAY	R-HSA-8878166~Transcriptional regulation by RUNX2	24	0.00135934	HDAC4, GSK3B, CDKN1A, YES1, HDAC3, STAT1, NR3C1, ESR1, HDAC6, RUNX1, COL1A1, AR, LGALS3, PSMA6, BMP2, MMP13, MAF, CCND1, AKT2, ABL1, AKT1, MAPK1, PPARGC1A, MAPK3
REACTOME_PATHWAY	R-HSA-9020591~Interleukin-12 signaling	15	0.00144567	IL10, SERPINB2, GSTO1, AIP, MIF, SOD2, SOD1, CDC42, MTAP, IFNG, PDCD4, STAT4, LCP1, JAK2, PPIA
REACTOME_PATHWAY	R-HSA-382551~Transport of small molecules	100	0.00154207	SCARB1, TFRC, HFE, AQP9, AQP4, LIPA, BEST1, AQP1, BSG, PRKACB, MYLIP, RUNX1, ADCY9, TFR2, MIP, PRKAR1A, LPA, ABCG1, ABCG2, CETP, SLC22A3, ABCB1, MTTP, SLC1A2, NEDD4L, LPL, SLC5A1, SLC5A2, SLC9A1, TRPM2, SLCO1B1, ASIC4, PRKAR2A, HMOX1, RIPK1, TRPM7, APOD, APOE, A2M, ASIC2, APOB, ASIC3, PLTP, ASIC1, FGF21, ABCA1, MLKL, TRPV3, TRPV1, CP, SLC2A9, TRPV4, ALB, LCN2, GNAS, CALM3, CALM1, CALM2, RYR1, SLC…
REACTOME_PATHWAY	R-HSA-212436~Generic Transcription Pathway	159	0.00162812	CSF2, ITGA2B, SERPINE1, RORA, NR3C1, NR3C2, SOX2, LGALS3, STK11, CCND1, AKT2, NPPA, NAMPT, SESN2, AKT1, CCN2, JUNB, PRKACB, TP63, IGFBP1, G6PD, PRKCB, IGFBP3, RUNX3, FOXP3, RUNX1, AR, CLDN5, MAF, FANCD2, TXNIP, TP53, NOTCH3, NOTCH1, MAPKAP1, NOTCH4, NEDD4L, TGFA, GATA3, TXN, FOXO4, FOXO3, FOXO1, IRAK1, ABL1, APOE, CGA, ZNF268, PPARGC1A, MAP2K6, SMAD2, JUN, YES1, TGFB1, SMAD3, SMURF2, BDNF, VDR, P…
REACTOME_PATHWAY	R-HSA-9022692~Regulation of MECP2 expression and activity	12	0.00174101	CAMK2B, CAMK2D, HDAC2, HDAC3, CAMK4, CAMK2A, HTT, CALM3, CALM1, CAMK2G, CALM2, PRKACB
REACTOME_PATHWAY	R-HSA-1227986~Signaling by ERBB2	15	0.00179053	YES1, SHC1, PRKCE, PRKCD, PRKCA, NRG1, PIK3R1, RHOA, EGFR, PIK3CA, AKT2, AKT1, PLCG1, SOS1, HBEGF
REACTOME_PATHWAY	R-HSA-1059683~Interleukin-6 signaling	7	0.00184977	IL6, STAT1, STAT3, PTPN11, IL6ST, JAK2, IL6R
REACTOME_PATHWAY	R-HSA-8963888~Chylomicron assembly	7	0.00184977	MTTP, APOA2, APOC3, APOA1, APOA4, APOE, APOB
REACTOME_PATHWAY	R-HSA-2029480~Fcgamma receptor (FCGR) dependent phagocytosis	30	0.00184977	ITPR1, PIK3R2, ITPR3, PIK3CB, PIK3R1, PLA2G6, ACTB, ACTG1, CDC42, FCGR3A, PLCG2, ABL1, MAPK1, PLCG1, RAC1, WASF1, WASF2, MAPK3, YES1, SYK, PRKCE, PRKCD, LIMK1, MYO9B, HCK, FCGR2A, ABI2, PIK3CA, ELMO1, CRK
REACTOME_PATHWAY	R-HSA-372708~p130Cas linkage to MAPK signaling for integrins	8	0.00186388	FGB, FGA, VWF, ITGB3, FGG, ITGA2B, FN1, CRK
REACTOME_PATHWAY	R-HSA-354194~GRB2:SOS provides linkage to MAPK signaling for Integrins	8	0.00186388	FGB, FGA, VWF, ITGB3, FGG, ITGA2B, FN1, SOS1
REACTOME_PATHWAY	R-HSA-8853659~RET signaling	13	0.00196897	SHC1, PIK3CD, PRKCA, PIK3R2, IRS2, PTPN11, PIK3CB, PIK3R1, MAPK7, PIK3CA, PLCG1, SOS1, PRKACB
REACTOME_PATHWAY	R-HSA-112315~Transmission across Chemical Synapses	46	0.00243321	CAMK2B, SNAP25, ACHE, CAMK2D, PRKAA1, PRKAA2, CHRNA5, MAOA, CHRNA4, CAMK2A, ADCY4, SLC1A2, ADCY3, ADCY2, ADCY1, COMT, ADCY8, ADCY7, SLC6A4, ADCY5, TUBA3D, ALDH2, PRKAR2A, TUBB1, RPS6KA1, MAPK1, RAC1, GLUL, CAMK2G, PRKACB, MAPK3, PRKCG, BCHE, KCNJ5, PRKCB, PRKCA, NRG1, PLCB3, ADCY9, PRKAR1A, CAMK4, MDM2, CALM3, PLCB1, CALM1, CALM2
REACTOME_PATHWAY	R-HSA-418360~Platelet calcium homeostasis	11	0.00246146	P2RX7, P2RX4, TRPC6, STIM1, ITPR1, ORAI1, CALM3, ITPR3, ATP2B1, CALM1, CALM2
REACTOME_PATHWAY	R-HSA-9674555~Signaling by CSF3 (G-CSF)	11	0.00246146	STAT5A, STAT5B, HCK, CSF3, SOCS1, SYK, SHC1, STAT1, STAT3, PTPN11, JAK2
REACTOME_PATHWAY	R-HSA-9732724~IFNG signaling activates MAPKs	6	0.00271619	IFNG, IFNGR1, IFNGR2, MAPK1, JAK2, MAPK3
REACTOME_PATHWAY	R-HSA-8941855~RUNX3 regulates CDKN1A transcription	6	0.00271619	SMAD2, CDKN1A, TGFB1, SMAD3, RUNX3, TP53
REACTOME_PATHWAY	R-HSA-556833~Metabolism of lipids	102	0.00281281	FAAH, RORA, AHR, FADS2, CYP2D6, FDXR, PTGDS, GGT1, PRKACB, FADS1, ARSA, CYP27A1, ACLY, PLA2G10, DPEP1, TRIB3, PRKD1, CLOCK, PTGES, ABCG2, ALOX15, PIK3R2, ALOX12, PIK3R1, PLA2G6, FUT2, CYP19A1, PIK3R5, HSD11B1, SLCO1B1, UGCG, LTA4H, CGA, PPARGC1A, ABCA1, CYP2J2, VDR, CAV1, CDK8, CYP2C8, STAR, CYP11B2, TBXAS1, ALB, CYP1A1, DEGS1, ACHE, SLC44A2, PTEN, PIK3CD, PIK3CB, PIK3CG, SMPD1, TSPO, TNFAIP8L2, …
REACTOME_PATHWAY	R-HSA-9960519~CASP4-mediated substrate cleavage	5	0.00298162	GSDMD, IL1B, CASP3, CASP4, IL18
REACTOME_PATHWAY	R-HSA-3928662~EPHB-mediated forward signaling	13	0.00314555	YES1, ROCK1, ROCK2, LIMK1, KALRN, RHOA, ACTB, ACTG1, CDC42, EFNB2, TIAM1, RAC1, EPHB2
REACTOME_PATHWAY	R-HSA-381676~Glucagon-like Peptide-1 (GLP1) regulates insulin secretion	13	0.00314555	GLP1R, ITPR1, GCG, ITPR3, IQGAP1, ADCY8, ADCY5, PRKAR1A, PRKAR2A, GNAS, PRKACB, RAPGEF3, RAPGEF4
REACTOME_PATHWAY	R-HSA-9673770~Signaling by PDGFRA extracellular domain mutants	7	0.00317906	PIK3CA, STAT1, STAT3, PIK3R2, PIK3CB, PIK3R1, SOS1
REACTOME_PATHWAY	R-HSA-9020558~Interleukin-2 signaling	7	0.00317906	STAT5A, STAT5B, SYK, SHC1, IL2RG, JAK3, IL2
REACTOME_PATHWAY	R-HSA-1236977~Endosomal/Vacuolar pathway	7	0.00317906	CTSL, HLA-B, HLA-C, LNPEP, B2M, HLA-G, CTSS
REACTOME_PATHWAY	R-HSA-9927354~Co-stimulation by ICOS	7	0.00317906	PIK3CA, PIK3CD, PIK3R2, PIK3CB, PIK3R1, PIK3CG, PIK3R5
REACTOME_PATHWAY	R-HSA-9673767~Signaling by PDGFRA transmembrane, juxtamembrane and kinase domain mutants	7	0.00317906	PIK3CA, STAT1, STAT3, PIK3R2, PIK3CB, PIK3R1, SOS1
REACTOME_PATHWAY	R-HSA-1839124~FGFR1 mutant receptor activation	11	0.00317906	BCR, STAT5A, STAT5B, PIK3CA, STAT1, STAT3, PIK3R1, FGF1, FGF2, FGF23, FGFR1
REACTOME_PATHWAY	R-HSA-442755~Activation of NMDA receptors and postsynaptic events	22	0.00323003	CAMK2B, CAMK2D, PRKAA1, PRKAA2, CAMK2A, NRG1, ADCY1, ADCY8, TUBA3D, PRKAR1A, PRKAR2A, CAMK4, TUBB1, RPS6KA1, MAPK1, CALM3, RAC1, CALM1, CALM2, CAMK2G, PRKACB, MAPK3
REACTOME_PATHWAY	R-HSA-9692914~SARS-CoV-1-host interactions	22	0.00323003	SMAD2, SMAD3, RIPK3, CAV1, SFTPD, RPSA, YWHAZ, RELA, NFKB1, RUNX1, PYCARD, NFKBIA, EEF1A1, TRAF3, TRAF6, CASP1, NLRP3, RIPK1, TLR7, HNRNPA1, PPIA, BCL2L1
REACTOME_PATHWAY	R-HSA-1606322~ZBP1(DAI) mediated induction of type I IFNs	9	0.00334115	NFKBIA, IKBKB, RIPK3, RIPK1, RELA, NFKB1, MYD88, TLR3, NFKB2
REACTOME_PATHWAY	R-HSA-180024~DARPP-32 events	10	0.0033678	CDK5, PRKAR1A, PDE4D, PRKAR2A, PDE4A, CALM3, CALM1, CALM2, PRKACB, PPP1CA
REACTOME_PATHWAY	R-HSA-5607764~CLEC7A (Dectin-1) signaling	20	0.00351793	SYK, PRKCD, ITPR1, NFATC2, NFATC1, ITPR3, RELA, NFKB1, NFKB2, PYCARD, NFKBIA, IKBKB, PSMA6, CASP8, IL1B, TRAF6, PLCG2, CALM3, CALM1, CALM2
REACTOME_PATHWAY	R-HSA-112314~Neurotransmitter receptors and postsynaptic signal transmission	37	0.00351793	CAMK2B, CAMK2D, PRKAA1, PRKAA2, CHRNA5, CHRNA4, CAMK2A, ADCY4, ADCY3, ADCY2, ADCY1, ADCY8, ADCY7, ADCY5, TUBA3D, PRKAR2A, TUBB1, RPS6KA1, MAPK1, RAC1, CAMK2G, PRKACB, MAPK3, PRKCG, KCNJ5, PRKCB, PRKCA, NRG1, PLCB3, ADCY9, PRKAR1A, CAMK4, MDM2, CALM3, PLCB1, CALM1, CALM2
REACTOME_PATHWAY	R-HSA-9692916~SARS-CoV-1 activates/modulates innate immune responses	13	0.00378987	RIPK3, SFTPD, RELA, NFKB1, RUNX1, PYCARD, NFKBIA, TRAF3, TRAF6, CASP1, NLRP3, TLR7, PPIA
REACTOME_PATHWAY	R-HSA-9660821~ADORA2B mediated anti-inflammatory cytokines production	13	0.00378987	ADCY4, ADCY3, ADCY2, ADCY1, ADCY8, ADCY7, ADCY5, IL6, ADCY9, PRKAR1A, PRKAR2A, GNAS, PRKACB
REACTOME_PATHWAY	R-HSA-5668541~TNFR2 non-canonical NF-kB pathway	20	0.0040419	CD40, TNFRSF12A, TNFSF14, TNFSF12, TNFRSF9, TNFRSF11B, TNFRSF11A, TNFRSF1B, TNF, NFKB2, TNFRSF1A, PSMA6, CD40LG, TRAF3, TNFSF4, LTA, TNFRSF17, TNFSF11, TNFRSF25, BIRC3
REACTOME_PATHWAY	R-HSA-2672351~Stimuli-sensing channels	23	0.00410162	RYR1, TRPC6, MLKL, RIPK3, TSC22D3, TRPC1, TRPV3, NEDD4L, TRPV1, BEST1, ANO1, TRPM2, ASIC4, TRPV4, RIPK1, TRPM7, CALM3, CALM1, ASIC2, SGK1, CALM2, ASIC3, ASIC1
REACTOME_PATHWAY	R-HSA-211945~Phase I - Functionalization of compounds	23	0.00410162	CYP2J2, AOC3, PTGIS, ADH1C, MAOA, EPHX1, NR1H4, AIP, AHR, CYP3A5, CYP19A1, PTGS1, POMC, CYP27A1, CYP2C8, CYP24A1, ALDH2, CYP11B2, CYP2D6, TBXAS1, CYP1A1, FDXR, CES1
REACTOME_PATHWAY	R-HSA-9843745~Adipogenesis	23	0.00410162	CEBPA, EGR2, HDAC2, CEBPB, TGFB1, HDAC3, CEBPD, ADIPOQ, LPL, TNF, SREBF2, RELA, NFKB1, CDK8, KLF5, FABP4, LEP, PPARG, PLIN1, CD36, ANGPTL4, PPARA, PPARGC1A
REACTOME_PATHWAY	R-HSA-9856649~Transcriptional and post-translational regulation of MITF-M expression and activity	16	0.00423455	GSK3B, EDN1, CSF1, TFEB, YWHAZ, SIRT1, SOX2, POMC, MC3R, EDNRB, EPRS1, RPS6KA1, TNFSF11, MAPK1, CTNNB1, MAPK3
REACTOME_PATHWAY	R-HSA-9617828~FOXO-mediated transcription of cell cycle genes	8	0.00423455	SMAD2, CDKN1A, SMAD3, MSTN, CAV1, FOXO4, FOXO3, FOXO1
REACTOME_PATHWAY	R-HSA-9651496~Defects of contact activation system (CAS) and kallikrein/kinin system (KKS)	8	0.00423455	F8, VWF, F10, F12, F11, SERPING1, F2, KLKB1
REACTOME_PATHWAY	R-HSA-9768919~NPAS4 regulates expression of target genes	9	0.00456555	CDK5, BDNF, PLK2, NAMPT, MDM2, MAPK1, FOS, MAPK3, INS
REACTOME_PATHWAY	R-HSA-912631~Regulation of signaling by CBL	9	0.00456555	HCK, YES1, SYK, PIK3CA, PIK3CD, PIK3R2, PIK3CB, PIK3R1, CRK
REACTOME_PATHWAY	R-HSA-450321~JNK (c-Jun kinases) phosphorylation and activation mediated by activated human TAK1	9	0.00456555	MAPK10, MAP2K4, MAPK9, MAPK8, IRAK1, RIPK2, TRAF6, NOD1, NOD2
REACTOME_PATHWAY	R-HSA-170834~Signaling by TGF-beta Receptor Complex	21	0.00459474	SMAD2, TGFB2, CDKN2B, TGFB1, SMAD3, PARP1, SMURF2, TGFB3, ITGB3, SERPINE1, NEDD4L, RHOA, TGFBR1, TGFBR2, PPP1CA, CDK9, CDK8, MAPK1, JUNB, FBN1, MAPK3
REACTOME_PATHWAY	R-HSA-5607763~CLEC7A (Dectin-1) induces NFAT activation	7	0.00502025	ITPR1, NFATC2, NFATC1, CALM3, ITPR3, CALM1, CALM2
REACTOME_PATHWAY	R-HSA-9662834~CD163 mediating an anti-inflammatory response	6	0.00502025	IL10, IL6, ADAM17, CD163, PLK2, MAPK14
REACTOME_PATHWAY	R-HSA-8951936~RUNX3 regulates p14-ARF	6	0.00502025	HDAC4, BRD2, TGFB1, CCND1, RUNX3, RUNX1
REACTOME_PATHWAY	R-HSA-168928~DDX58/IFIH1-mediated induction of interferon-alpha/beta	19	0.00502891	APP, IFNB1, TNFAIP3, HMGB1, S100B, AGER, RELA, NFKB1, NFKB2, NFKBIA, IKBKB, CASP8, TRAF3, TRAF6, SAA1, S100A12, SAA2, PIN1, RIPK1
REACTOME_PATHWAY	R-HSA-196854~Metabolism of vitamins and cofactors	35	0.00502891	SLC23A2, NNMT, LRP1, SHMT1, SLC2A1, LPL, LRP8, NT5E, APOM, TTR, NAMPT, AKT1, ENPP1, ACP5, CD38, APOE, ENPP3, APOB, LDLR, ABCC1, GCH1, GSTO1, NOS3, APOA2, APOA1, APOC3, MTHFR, APOA4, HSPG2, RBP4, VNN1, SDC1, CALM3, CALM1, CALM2
REACTOME_PATHWAY	R-HSA-9031628~NGF-stimulated transcription	12	0.00549667	FOSL1, EGR1, EGR2, JUND, CDK5, FOSB, FOS, TRIB1, SGK1, ELK1, F3, JUNB
REACTOME_PATHWAY	R-HSA-9682385~FLT3 signaling in disease	10	0.00574805	STAT5A, STAT5B, CDKN1A, PIK3CA, FLT3LG, NOX4, PTPN11, PIK3R1, SOS1, BCL2L1
REACTOME_PATHWAY	R-HSA-1855204~Synthesis of IP3 and IP4 in the cytosol	10	0.00574805	PLCB3, PLCB4, PTEN, PLCG2, PLCE1, CALM3, PLCG1, CALM1, PLCB1, CALM2
REACTOME_PATHWAY	R-HSA-3295583~TRP channels	10	0.00574805	TRPM2, TRPC6, MLKL, RIPK3, TRPC1, TRPV4, TRPV3, RIPK1, TRPM7, TRPV1
REACTOME_PATHWAY	R-HSA-3371556~Cellular response to heat stress	20	0.00583337	CAMK2B, GSK3B, CAMK2D, HSPA5, NUP155, HSPA4, CAMK2A, HSPA2, AAAS, SIRT1, MTOR, HDAC6, EEF1A1, HSF1, MAPK1, ATM, CAMK2G, HSPA1B, HSPA1A, MAPK3
REACTOME_PATHWAY	R-HSA-1236394~Signaling by ERBB4	15	0.00619212	STAT5A, SHC1, NRG1, PIK3R1, PSEN1, S100B, ESR1, EGFR, GFAP, ADAM17, CXCL12, PIK3CA, APOE, SOS1, HBEGF
REACTOME_PATHWAY	R-HSA-9705683~SARS-CoV-2-host interactions	35	0.00642569	BECN1, NOD1, NOD2, AAAS, IKBKB, GJA1, IRAK1, AKT2, AKT1, NLRP3, SMN1, B2M, MBL2, NUP155, IFNB1, STAT1, RIPK2, CAV1, STAT2, SFTPD, HLA-B, HLA-C, RPSA, PTPN11, IL17RC, YWHAZ, HLA-G, TLR1, TRAF3, TRAF6, TLR8, TLR7, MASP1, IL17A, TLR2
REACTOME_PATHWAY	R-HSA-9824439~Bacterial Infection Pathways	22	0.00652357	LAMA5, MAP2K4, SNAP25, NOS2, TXNRD1, FN1, LAMC2, LAMC1, RNF213, CASP4, MRC1, MAPK1, CTNNB1, CALM3, CALM1, CALM2, MET, B2M, MAP2K6, HBEGF, TLR2, MAPK3
REACTOME_PATHWAY	R-HSA-5660668~CLEC7A/inflammasome pathway	5	0.00711351	PYCARD, CASP8, IL1B, RELA, NFKB1
REACTOME_PATHWAY	R-HSA-3304356~SMAD2/3 Phosphorylation Motif Mutants in Cancer	5	0.00711351	SMAD2, TGFB1, SMAD3, TGFBR1, TGFBR2
REACTOME_PATHWAY	R-HSA-3656532~TGFBR1 KD Mutants in Cancer	5	0.00711351	SMAD2, TGFB1, SMAD3, TGFBR1, TGFBR2
REACTOME_PATHWAY	R-HSA-5669034~TNFs bind their physiological receptors	10	0.00741351	TNFSF14, TNFRSF9, TNFSF4, LTA, TNFRSF17, TNFSF11, TNFRSF11B, TNFRSF25, TNFRSF1B, TNFRSF1A
REACTOME_PATHWAY	R-HSA-9860927~Turbulent (oscillatory, disturbed) flow shear stress activates signaling by PIEZO1 and integrins in endothelial cells	10	0.00741351	NFKBIA, IKBKB, PTPN1, STAT1, ITGB3, ABL1, FN1, RELA, NFKB1, VCL
REACTOME_PATHWAY	R-HSA-177929~Signaling by EGFR	14	0.00775587	SHC1, ADAM10, TGFA, PTPN11, PIK3R1, AREG, EGFR, CDC42, ADAM17, PIK3CA, SPRY1, PLCG1, SOS1, HBEGF
REACTOME_PATHWAY	R-HSA-202403~TCR signaling	23	0.00793704	VASP, RIPK2, PTEN, PTPN22, PIK3R2, PIK3CB, PIK3R1, RELA, NFKB1, NFKBIA, ENAH, IKBKB, ZAP70, PSMA6, PIK3CA, TRAF6, GRAP2, PLCG2, HLA-DRA, PLCG1, HLA-DQA1, HLA-DRB1, HLA-DQB1
REACTOME_PATHWAY	R-HSA-9678108~SARS-CoV-1 Infection	27	0.00815624	BECN1, GSK3B, RELA, PYCARD, CTSL, CASP1, NLRP3, RIPK1, VHL, HNRNPA1, SMAD2, SMAD3, RIPK3, CAV1, SFTPD, RPSA, YWHAZ, NFKB1, RUNX1, NFKBIA, EEF1A1, ACE2, TRAF3, TRAF6, TLR7, PPIA, BCL2L1
REACTOME_PATHWAY	R-HSA-8940973~RUNX2 regulates osteoblast differentiation	9	0.00815624	COL1A1, AR, YES1, HDAC3, MAF, ABL1, MAPK1, HDAC6, MAPK3
REACTOME_PATHWAY	R-HSA-3371571~HSF1-dependent transactivation	9	0.00815624	CAMK2B, CAMK2D, HSF1, CAMK2A, HSPA2, CAMK2G, HSPA1B, MTOR, HSPA1A
REACTOME_PATHWAY	R-HSA-8878159~Transcriptional regulation by RUNX3	19	0.00837445	SMAD2, HDAC4, BRD2, CDKN1A, TGFB1, NOTCH1, SMAD3, SMURF2, CDKN2A, FOXO3, RUNX3, RUNX1, PSMA6, CCND1, MDM2, SPP1, CTNNB1, CCN2, TP53
REACTOME_PATHWAY	R-HSA-9818027~NFE2L2 regulating anti-oxidant/detoxification enzymes	8	0.00837445	NQO1, GCLC, TXNRD1, HMOX1, TXN, SOD3, ATF4, NFE2L2
REACTOME_PATHWAY	R-HSA-3000480~Scavenging by Class A Receptors	8	0.00837445	COL1A1, MSR1, COL3A1, APOA1, MASP1, CALR, APOE, APOB
REACTOME_PATHWAY	R-HSA-9617629~Regulation of FOXO transcriptional activity by acetylation	6	0.00842423	TXNIP, FOXO4, TXN, FOXO3, SIRT1, FOXO1
REACTOME_PATHWAY	R-HSA-159763~Transport of gamma-carboxylated protein precursors from the endoplasmic reticulum to the Golgi apparatus	6	0.00842423	F7, PROC, F10, PROS1, F2, GAS6
REACTOME_PATHWAY	R-HSA-442729~CREB1 phosphorylation through the activation of CaMKII/CaMKK/CaMKIV cascasde	6	0.00842423	CAMK2B, CAMK4, CALM3, CALM1, CAMK2G, CALM2
REACTOME_PATHWAY	R-HSA-2562578~TRIF-mediated programmed cell death	6	0.00842423	TICAM2, CASP8, RIPK3, RIPK1, CD14, TLR4
REACTOME_PATHWAY	R-HSA-198693~AKT phosphorylates targets in the nucleus	6	0.00842423	NR4A1, AKT2, AKT1, FOXO4, FOXO3, FOXO1
REACTOME_PATHWAY	R-HSA-9702518~STAT5 activation downstream of FLT3 ITD mutants	6	0.00842423	STAT5A, STAT5B, CDKN1A, NOX4, PTPN11, BCL2L1
REACTOME_PATHWAY	R-HSA-1989781~PPARA activates gene expression	23	0.00962628	ABCA1, HDAC3, TXNRD1, APOA2, NR1H4, NR1H3, APOA1, RORA, AHR, HMGCR, APOA5, SREBF2, AGT, CDK8, CYP1A1, TRIB3, PPARG, CD36, ANGPTL4, PPARA, CLOCK, PPARGC1A, FADS1
REACTOME_PATHWAY	R-HSA-1643713~Signaling by EGFR in Cancer	9	0.0105631	PIK3CA, SHC1, TGFA, PLCG1, PIK3R1, SOS1, AREG, EGFR, HBEGF
REACTOME_PATHWAY	R-HSA-9705462~Inactivation of CSF3 (G-CSF) signaling	9	0.0105631	STAT5A, STAT5B, HCK, CSF3, SOCS1, SYK, STAT1, STAT3, JAK2
REACTOME_PATHWAY	R-HSA-8848021~Signaling by PTK6	14	0.0105631	PTPN1, EPAS1, STAT3, NRG1, NR3C1, HIF1A, RHOA, EGFR, CCND1, ELMO1, AKT1, RAC1, CRK, HBEGF
REACTOME_PATHWAY	R-HSA-9006927~Signaling by Non-Receptor Tyrosine Kinases	14	0.0105631	PTPN1, EPAS1, STAT3, NRG1, NR3C1, HIF1A, RHOA, EGFR, CCND1, ELMO1, AKT1, RAC1, CRK, HBEGF
REACTOME_PATHWAY	R-HSA-400206~Regulation of lipid metabolism by PPARalpha	23	0.0106248	ABCA1, HDAC3, TXNRD1, APOA2, NR1H4, NR1H3, APOA1, RORA, AHR, HMGCR, APOA5, SREBF2, AGT, CDK8, CYP1A1, TRIB3, PPARG, CD36, ANGPTL4, PPARA, CLOCK, PPARGC1A, FADS1
REACTOME_PATHWAY	R-HSA-203615~eNOS activation	7	0.0110259	DDAH1, NOS3, CAV1, AKT1, CALM3, CALM1, CALM2
REACTOME_PATHWAY	R-HSA-9671555~Signaling by PDGFR in disease	8	0.0113313	PIK3CA, STAT1, STAT3, KDR, PIK3R2, PIK3CB, PIK3R1, SOS1
REACTOME_PATHWAY	R-HSA-9856651~MITF-M-dependent gene expression	21	0.0113928	CDKN1A, BCL2A1, CDKN2A, ITGA2, SERPINE1, MAPK14, SIRT1, ACTB, USF1, SMARCA4, SOX2, CEACAM1, ZEB1, CCND1, IRF4, AKT2, BCL2, CTNNB1, EDIL3, MET, PPARGC1A
REACTOME_PATHWAY	R-HSA-5626467~RHO GTPases activate IQGAPs	11	0.0120062	CDC42, TUBA3D, TUBB1, CTNNB1, CALM3, RAC1, IQGAP1, CALM1, CALM2, ACTB, ACTG1
REACTOME_PATHWAY	R-HSA-9842663~Signaling by LTK	6	0.0135236	PIK3CA, IRS1, PIK3R2, PIK3CB, PIK3R1, SOS1
REACTOME_PATHWAY	R-HSA-112311~Neurotransmitter clearance	6	0.0135236	ACHE, BCHE, ALDH2, MAOA, COMT, SLC6A4
REACTOME_PATHWAY	R-HSA-159782~Removal of aminoterminal propeptides from gamma-carboxylated proteins	6	0.0135236	F7, PROC, F10, PROS1, F2, GAS6
REACTOME_PATHWAY	R-HSA-159740~Gamma-carboxylation of protein precursors	6	0.0135236	F7, PROC, F10, PROS1, F2, GAS6
REACTOME_PATHWAY	R-HSA-9020956~Interleukin-27 signaling	6	0.0135236	STAT1, EBI3, STAT3, IL27, IL6ST, JAK2
REACTOME_PATHWAY	R-HSA-193692~Regulated proteolysis of p75NTR	6	0.0135236	NGFR, ADAM17, TRAF6, PSEN1, RELA, NFKB1
REACTOME_PATHWAY	R-HSA-9701898~STAT3 nuclear events downstream of ALK signaling	6	0.0135236	HDAC2, DNMT1, HDAC3, STAT3, IL2RG, HIF1A
REACTOME_PATHWAY	R-HSA-9027283~Erythropoietin activates STAT5	5	0.0136192	STAT5A, STAT5B, EPO, IRS2, JAK2
REACTOME_PATHWAY	R-HSA-9027277~Erythropoietin activates Phospholipase C gamma (PLCG)	5	0.0136192	EPO, PLCG2, IRS2, PLCG1, JAK2
REACTOME_PATHWAY	R-HSA-3304349~Loss of Function of SMAD2/3 in Cancer	5	0.0136192	SMAD2, TGFB1, SMAD3, TGFBR1, TGFBR2
REACTOME_PATHWAY	R-HSA-5603029~IkBA variant leads to EDA-ID	5	0.0136192	NFKBIA, IKBKB, RELA, NFKB1, NFKB2
REACTOME_PATHWAY	R-HSA-3134963~DEx/H-box helicases activate type I IFN and inflammatory cytokines production	5	0.0136192	DHX36, RELA, NFKB1, MYD88, NFKB2
REACTOME_PATHWAY	R-HSA-9022535~Loss of phosphorylation of MECP2 at T308	5	0.0136192	CAMK4, CALM3, CALM1, CALM2, PRKACB
REACTOME_PATHWAY	R-HSA-8978868~Fatty acid metabolism	30	0.0140115	PON3, FAAH, PRKAA2, PON2, PON1, ALOX15, ALOX12, LTC4S, PTGS2, PTGS1, FADS2, ALOX5, LTA4H, PTGDS, GGT1, ABCD1, FADS1, CYP2J2, ABCC1, PTGIS, GPX1, PLA2G4A, ACLY, CYP2C8, TBXAS1, ALOX5AP, CYP1A1, DPEP1, PTGES, PPARD
REACTOME_PATHWAY	R-HSA-1251985~Nuclear signaling by ERBB4	10	0.0141078	STAT5A, ADAM17, CXCL12, NRG1, APOE, PSEN1, S100B, ESR1, GFAP, HBEGF
REACTOME_PATHWAY	R-HSA-8941326~RUNX2 regulates bone development	10	0.0141078	COL1A1, HDAC4, AR, YES1, HDAC3, MAF, ABL1, MAPK1, HDAC6, MAPK3
REACTOME_PATHWAY	R-HSA-442742~CREB1 phosphorylation through NMDA receptor-mediated activation of RAS signaling	10	0.0141078	CAMK2B, CAMK2D, RPS6KA1, CAMK2A, MAPK1, CALM3, CALM1, CAMK2G, CALM2, MAPK3
REACTOME_PATHWAY	R-HSA-1834949~Cytosolic sensors of pathogen-associated DNA	15	0.0146258	RIPK3, TREX1, RELA, NFKB1, NFKB2, NFKBIA, IKBKB, AIM2, DHX36, CTNNB1, RIPK1, STAT6, TRIM21, MYD88, TLR3
REACTOME_PATHWAY	R-HSA-2142691~Synthesis of Leukotrienes (LT) and Eoxins (EX)	8	0.0146815	ABCC1, ALOX5, ALOX5AP, ALOX15, DPEP1, LTA4H, GGT1, LTC4S
REACTOME_PATHWAY	R-HSA-2454202~Fc epsilon receptor (FCERI) signaling	31	0.0150858	ITPR1, PIK3R2, ITPR3, PIK3CB, PIK3R1, RELA, IKBKB, MAPK9, MAPK8, GRAP2, PLCG2, MAPK1, PLCG1, RAC1, MAPK3, MAP2K4, JUN, SYK, NFATC2, NFATC1, FOS, NFKB1, MAPK10, NFKBIA, PSMA6, PIK3CA, TRAF6, CALM3, CALM1, SOS1, CALM2
REACTOME_PATHWAY	R-HSA-140534~Caspase activation via Death Receptors in the presence of ligand	7	0.0150858	TICAM2, CASP8, TNFSF10, TNFRSF10B, RIPK1, CD14, TLR4
REACTOME_PATHWAY	R-HSA-139853~Elevation of cytosolic Ca2+ levels	7	0.0150858	P2RX7, P2RX4, TRPC6, STIM1, ITPR1, ORAI1, ITPR3
REACTOME_PATHWAY	R-HSA-75153~Apoptotic execution phase	13	0.0150858	GSN, ROCK1, PRKCD, HMGB2, HMGB1, CASP7, OCLN, CASP8, CASP3, STK26, CTNNB1, MAPT, DNM1L
REACTOME_PATHWAY	R-HSA-9924644~Developmental Lineages of the Mammary Gland	11	0.0170956	MUC1, KRT18, MME, SLPI, TGFA, GATA3, PRL, ESR1, AREG, CD44, EGFR
REACTOME_PATHWAY	R-HSA-5689896~Ovarian tumor domain proteases	11	0.0170956	TRAF3, RIPK2, TRAF6, PTEN, TNFAIP3, RIPK1, NOD1, NOD2, ESR1, TP53, RHOA
REACTOME_PATHWAY	R-HSA-187687~Signalling to ERKs	10	0.0173332	NTRK1, MAPK11, SHC1, MAPK1, NGF, MAPK14, SOS1, CRK, MAPK13, MAPK3
REACTOME_PATHWAY	R-HSA-373080~Class B/2 (Secretin family receptors)	19	0.0182053	GLP1R, UCN, CALCA, WNT2B, WNT5A, ADM, GCG, PTHLH, CRHR1, GIP, ADCYAP1, SHH, SMO, UCN2, ADM2, CRH, GNAS, VIP, CD55
REACTOME_PATHWAY	R-HSA-8985586~SLIT2:ROBO1 increases RHOA activity	4	0.0182215	MYO9B, SLIT2, RHOA, ROBO1
REACTOME_PATHWAY	R-HSA-9686347~Microbial modulation of RIPK1-mediated regulated necrosis	4	0.0182215	CASP8, MLKL, RIPK3, RIPK1
REACTOME_PATHWAY	R-HSA-9025094~Biosynthesis of DPAn-3 SPMs	4	0.0182215	ALOX5, ALOX15, ALOX12, PTGS2
REACTOME_PATHWAY	R-HSA-9018683~Biosynthesis of DPA-derived SPMs	4	0.0182215	ALOX5, ALOX15, ALOX12, PTGS2
REACTOME_PATHWAY	R-HSA-2990846~SUMOylation	31	0.0187067	HDAC4, HDAC2, DNMT1, NR1I2, RORA, PARK7, AAAS, NR3C1, RELA, NR3C2, WRN, VHL, PPARGC1A, PARP1, NUP155, CDKN2A, VDR, DNMT3A, EIF2AK2, ESR1, SENP1, PIAS1, NFKB2, NR4A2, NFKBIA, AR, MDM2, BIRC5, PPARG, PPARA, TP53
REACTOME_PATHWAY	R-HSA-6806834~Signaling by MET	17	0.0188877	LAMA5, PTPN1, HGF, ITGA2, STAT3, FN1, LAMC2, PTPN11, LAMC1, PIK3R1, COL1A1, COL3A1, PIK3CA, RAC1, SOS1, MET, CRK
REACTOME_PATHWAY	R-HSA-1250196~SHC1 events in ERBB2 signaling	8	0.0189148	SHC1, PRKCE, PRKCD, PRKCA, NRG1, SOS1, EGFR, HBEGF
REACTOME_PATHWAY	R-HSA-198753~ERK/MAPK targets	8	0.0189148	MEF2A, MAPK11, MAPK7, RPS6KA1, MAPK1, MAPK14, ELK1, MAPK3
REACTOME_PATHWAY	R-HSA-9734779~Developmental Cell Lineages of the Integumentary System	16	0.0189148	FLG, MME, TFRC, ITGB4, TGFA, GATA3, PRL, ESR1, AREG, EGFR, MUC1, KRT18, SLPI, CD44, TP63, ABCG2
REACTOME_PATHWAY	R-HSA-2025928~Calcineurin activates NFAT	6	0.019383	NFATC2, NFATC1, CALM3, CALM1, CALM2, PPIA
REACTOME_PATHWAY	R-HSA-8984722~Interleukin-35 Signalling	6	0.019383	STAT1, EBI3, STAT3, STAT4, IL6ST, JAK2
REACTOME_PATHWAY	R-HSA-9673324~WNT5:FZD7-mediated leishmania damping	6	0.019383	JUN, MAPK8, WNT5A, CYBA, RAC1, NOX1
REACTOME_PATHWAY	R-HSA-9614399~Regulation of localization of FOXO transcription factors	6	0.019383	AKT2, AKT1, FOXO4, FOXO3, YWHAZ, FOXO1
REACTOME_PATHWAY	R-HSA-159854~Gamma-carboxylation, transport, and amino-terminal cleavage of proteins	6	0.019383	F7, PROC, F10, PROS1, F2, GAS6
REACTOME_PATHWAY	R-HSA-9664420~Killing mechanisms	6	0.019383	JUN, MAPK8, WNT5A, CYBA, RAC1, NOX1
REACTOME_PATHWAY	R-HSA-6788467~IL-6-type cytokine receptor ligand interactions	7	0.0201493	IL11, CTF1, OSM, LIF, IL6ST, JAK2, OSMR
REACTOME_PATHWAY	R-HSA-9856532~Mechanical load activates signaling by PIEZO1 and integrins in osteocytes	7	0.0201493	PANX1, P2RX7, GJA1, ITGB3, SPP1, AKT1, HSPG2
REACTOME_PATHWAY	R-HSA-180292~GAB1 signalosome	7	0.0201493	PIK3CA, TGFA, PTPN11, PIK3R1, AREG, EGFR, HBEGF
REACTOME_PATHWAY	R-HSA-9634815~Transcriptional Regulation by NPAS4	10	0.0204707	CDK5, BDNF, PLK2, NAMPT, MDM2, MAPK1, FOS, NR3C1, MAPK3, INS
REACTOME_PATHWAY	R-HSA-2559583~Cellular Senescence	32	0.0209205	CDKN1A, CEBPB, CXCL8, TXN, ETS1, RELA, MAPK9, MAPK8, MAPK7, RPS6KA1, MAPK1, MAPK3, MAP2K6, MAP3K5, MAP2K4, CDKN2B, JUN, IFNB1, CDKN2A, STAT3, FOS, MAPK14, NFKB1, MAPK10, MAPK11, IL1A, IL6, CDK6, MDM2, ATM, TP53, EZH2
REACTOME_PATHWAY	R-HSA-3108232~SUMO E3 ligases SUMOylate target proteins	30	0.0211567	HDAC4, HDAC2, DNMT1, NR1I2, RORA, PARK7, AAAS, NR3C1, RELA, NR3C2, WRN, VHL, PPARGC1A, PARP1, NUP155, CDKN2A, VDR, DNMT3A, EIF2AK2, ESR1, PIAS1, NFKB2, NR4A2, NFKBIA, AR, MDM2, BIRC5, PPARG, PPARA, TP53
REACTOME_PATHWAY	R-HSA-9839373~Signaling by TGFBR3	12	0.0218421	SMAD2, TGFB2, MMP14, TGFB1, SMAD3, TIMP2, TIMP1, ARRB2, PSEN1, FGF2, TGFBR1, TGFBR2
REACTOME_PATHWAY	R-HSA-5576891~Cardiac conduction	24	0.0218867	KCNH2, CAMK2B, RYR1, CAMK2D, MME, NPR1, TRPC1, CAMK2A, ITPR1, ITPR3, ATP2B1, NPPC, SCN10A, STIM1, NPPA, ORAI1, TNNI3, CALM3, NOS1, CALM1, CALM2, CAMK2G, PRKACB, CES1
REACTOME_PATHWAY	R-HSA-163680~AMPK inhibits chREBP transcriptional activation activity	5	0.0225241	STK11, PRKAA2, ADIPOQ, ADIPOR1, ADIPOR2
REACTOME_PATHWAY	R-HSA-112411~MAPK1 (ERK2) activation	5	0.0225241	IL6, MAPK1, PTPN11, JAK2, IL6R
REACTOME_PATHWAY	R-HSA-9839389~TGFBR3 regulates TGF-beta signaling	5	0.0225241	TGFB2, TGFB1, ARRB2, TGFBR1, TGFBR2
REACTOME_PATHWAY	R-HSA-3656534~Loss of Function of TGFBR1 in Cancer	5	0.0225241	SMAD2, TGFB1, SMAD3, TGFBR1, TGFBR2
REACTOME_PATHWAY	R-HSA-5627123~RHO GTPases activate PAKs	8	0.0236403	CDC42, LIMK1, FLNA, CALM3, RAC1, CALM1, CALM2, MYLK
REACTOME_PATHWAY	R-HSA-450302~activated TAK1 mediates p38 MAPK activation	8	0.0236403	MAPK11, IRAK1, RIPK2, TRAF6, NOD1, NOD2, MAPK14, MAP2K6
REACTOME_PATHWAY	R-HSA-211897~Cytochrome P450 - arranged by substrate type	15	0.0236547	CYP2J2, PTGIS, NR1H4, AHR, CYP3A5, CYP19A1, POMC, CYP27A1, CYP2C8, CYP24A1, CYP11B2, CYP2D6, TBXAS1, CYP1A1, FDXR
REACTOME_PATHWAY	R-HSA-5579029~Metabolic disorders of biological oxidation enzymes	10	0.0244875	CYP27A1, GCLC, CYP24A1, UGT1A1, MAOA, CYP11B2, TBXAS1, FDXR, GGT1, CYP19A1
REACTOME_PATHWAY	R-HSA-5654687~Downstream signaling of activated FGFR1	9	0.0247855	KL, PIK3CA, PTPN11, PLCG1, PIK3R1, FGF1, SOS1, FGF2, FGF23
REACTOME_PATHWAY	R-HSA-2173789~TGF-beta receptor signaling activates SMADs	12	0.0252138	SMAD2, TGFB2, TGFB1, SMAD3, SMURF2, TGFB3, ITGB3, NEDD4L, TGFBR1, FBN1, TGFBR2, PPP1CA
REACTOME_PATHWAY	R-HSA-1839117~Signaling by cytosolic FGFR1 fusion mutants	7	0.026682	BCR, STAT5A, STAT5B, PIK3CA, STAT1, STAT3, PIK3R1
REACTOME_PATHWAY	R-HSA-8875878~MET promotes cell motility	11	0.0274348	COL1A1, LAMA5, COL3A1, ITGA2, HGF, FN1, LAMC2, RAC1, LAMC1, CRK, MET
REACTOME_PATHWAY	R-HSA-1679131~Trafficking and processing of endosomal TLR	6	0.0274348	CTSL, CTSK, TLR8, TLR7, CTSS, TLR3
REACTOME_PATHWAY	R-HSA-1474151~Tetrahydrobiopterin (BH4) synthesis, recycling, salvage and regulation	6	0.0274348	GCH1, NOS3, AKT1, CALM3, CALM1, CALM2
REACTOME_PATHWAY	R-HSA-1266738~Developmental Biology	174	0.0278477	TFRC, CSF1, REG1A, ITGA2B, SERPINE1, IRS2, FGF2, TNF, ACTB, ACTG1, AQP1, SOX2, EDNRB, ALCAM, CCND1, AKT2, RPS6KA1, TUBB1, TNFSF11, AKT1, CAPN1, EPHB2, PTGDS, PRKACB, IL6R, TP63, MEF2A, ADIPOQ, KRT7, ADAM10, RPSA, PRKCA, HNF1A, RUNX3, RNASE1, RUNX1, TIAM1, SCN10A, SLPI, TP53, ABCG2, FLG, NOTCH1, KLK1, SHC1, EPAS1, TGFA, LPL, PIK3R2, PSEN1, GATA3, PIK3R1, FOXO4, FOXO3, KALRN, FOXO1, EFNB2, VTN, PRK…
REACTOME_PATHWAY	R-HSA-9820448~Developmental Cell Lineages of the Exocrine Pancreas	17	0.0285758	LAMA5, CD74, ANXA1, KLK1, REG1A, FN1, CXCR4, KRT7, LAMC2, LAMC1, FGF2, RNASE1, AQP1, COL1A1, VTN, COL3A1, SHH
REACTOME_PATHWAY	R-HSA-6803157~Antimicrobial peptides	19	0.0290007	DEFB104B, CHGA, DEFB104A, PLA2G2A, DEFB1, RNASE3, CLU, TLR1, BPIFB4, GNLY, LCN2, DEFB4A, S100A9, DEFB4B, S100A8, ELANE, CAMP, CCR2, TLR2
REACTOME_PATHWAY	R-HSA-5654736~Signaling by FGFR1	12	0.0291158	KL, SPRED2, PIK3CA, MAPK1, PTPN11, PLCG1, PIK3R1, FGF1, SOS1, FGF2, FGF23, MAPK3
REACTOME_PATHWAY	R-HSA-5663213~RHO GTPases Activate WASPs and WAVEs	10	0.0291158	CDC42, ABI2, ABL1, MAPK1, RAC1, WASF1, WASF2, ACTB, ACTG1, MAPK3
REACTOME_PATHWAY	R-HSA-449836~Other interleukin signaling	8	0.0294549	IL32, SNAP25, CSF3, CSF1, IL10RB, CASP3, SDC1, IL16
REACTOME_PATHWAY	R-HSA-937041~IKK complex recruitment mediated by RIP1	8	0.0294549	IKBKB, TICAM2, RIPK3, TRAF6, RIPK1, CD14, TLR4, BIRC3
REACTOME_PATHWAY	R-HSA-5654708~Downstream signaling of activated FGFR3	8	0.0294549	PIK3CA, PTPN11, PLCG1, PIK3R1, FGF1, SOS1, FGF2, FGF23
REACTOME_PATHWAY	R-HSA-5621481~C-type lectin receptors (CLRs)	23	0.0294703	SYK, MUC16, PRKCD, ITPR1, NFATC2, NFATC1, ITPR3, RELA, NFKB1, NFKB2, PYCARD, NFKBIA, IKBKB, PSMA6, MUC1, CASP8, IL1B, TRAF6, PLCG2, CALM3, CALM1, CALM2, PRKACB
REACTOME_PATHWAY	R-HSA-5683826~Surfactant metabolism	9	0.0298762	ADORA2A, DMBT1, SFTPA2, P2RY2, SFTPD, ADA2, SFTPA1, ADRA2C, ADRA2A
REACTOME_PATHWAY	R-HSA-909733~Interferon alpha/beta signaling	16	0.0327309	EGR1, PTPN1, IFNB1, STAT1, STAT2, HLA-B, HLA-C, EIF2AK2, PTPN11, HLA-G, IFIT3, SOCS1, IRF4, IRF5, IRF6, IRF9
REACTOME_PATHWAY	R-HSA-9703465~Signaling by FLT3 fusion proteins	7	0.0343395	STAT5A, STAT5B, CDKN1A, PIK3CA, NOX4, PIK3R1, SOS1
REACTOME_PATHWAY	R-HSA-167044~Signalling to RAS	7	0.0343395	NTRK1, MAPK11, SHC1, NGF, MAPK14, SOS1, MAPK13
REACTOME_PATHWAY	R-HSA-202131~Metabolism of nitric oxide: NOS3 activation and regulation	7	0.0343395	DDAH1, NOS3, CAV1, AKT1, CALM3, CALM1, CALM2
REACTOME_PATHWAY	R-HSA-2129379~Molecules associated with elastic fibres	10	0.0343395	VTN, TGFB2, BMP2, TGFB1, TGFB3, ELN, ITGB3, FN1, FBLN5, FBN1
REACTOME_PATHWAY	R-HSA-111465~Apoptotic cleavage of cellular proteins	10	0.0343395	CASP7, OCLN, GSN, CASP8, ROCK1, CASP3, STK26, PRKCD, CTNNB1, MAPT
REACTOME_PATHWAY	R-HSA-390696~Adrenoceptors	5	0.0347204	ADRB3, ADRB1, ADRB2, ADRA2C, ADRA2A
REACTOME_PATHWAY	R-HSA-110056~MAPK3 (ERK1) activation	5	0.0347204	IL6, PTPN11, JAK2, IL6R, MAPK3
REACTOME_PATHWAY	R-HSA-2179392~EGFR Transactivation by Gastrin	5	0.0347204	MMP3, PRKCA, SOS1, EGFR, HBEGF
REACTOME_PATHWAY	R-HSA-212718~EGFR interacts with phospholipase C-gamma	5	0.0347204	TGFA, PLCG1, AREG, EGFR, HBEGF
REACTOME_PATHWAY	R-HSA-3304351~Signaling by TGF-beta Receptor Complex in Cancer	5	0.0347204	SMAD2, TGFB1, SMAD3, TGFBR1, TGFBR2
REACTOME_PATHWAY	R-HSA-8874081~MET activates PTK2 signaling	9	0.0359019	COL1A1, LAMA5, COL3A1, ITGA2, HGF, FN1, LAMC2, LAMC1, MET
REACTOME_PATHWAY	R-HSA-9617324~Negative regulation of NMDA receptor-mediated neuronal transmission	8	0.0360815	CAMK2B, CAMK2D, CAMK4, CAMK2A, CALM3, CALM1, CAMK2G, CALM2
REACTOME_PATHWAY	R-HSA-9734009~Defective Intrinsic Pathway for Apoptosis	8	0.0360815	APP, JUN, CDK5, CDKN2A, CAPN1, FOXO3, SOD2, TP53
REACTOME_PATHWAY	R-HSA-9664565~Signaling by ERBB2 KD Mutants	8	0.0360815	PIK3CA, SHC1, NRG1, PLCG1, PIK3R1, SOS1, EGFR, HBEGF
REACTOME_PATHWAY	R-HSA-9960525~CASP5-mediated substrate cleavage	4	0.0361847	GSDMD, IL1B, CASP3, IL18
REACTOME_PATHWAY	R-HSA-74713~IRS activation	4	0.0361847	IRS1, INSR, IRS2, INS
REACTOME_PATHWAY	R-HSA-1566948~Elastic fibre formation	11	0.0361847	VTN, TGFB2, BMP2, TGFB1, LOX, TGFB3, ELN, ITGB3, FN1, FBLN5, FBN1
REACTOME_PATHWAY	R-HSA-373752~Netrin-1 signaling	11	0.0361847	CDC42, TRPC6, HJV, TRPC1, NTN4, PTPN11, PLCG1, RAC1, SLIT2, NTN1, ROBO1
REACTOME_PATHWAY	R-HSA-73857~RNA Polymerase II Transcription	160	0.0363421	CSF2, ITGA2B, SERPINE1, RORA, NR3C1, NR3C2, SOX2, LGALS3, STK11, CCND1, AKT2, NPPA, NAMPT, SESN2, AKT1, CCN2, JUNB, PRKACB, TP63, IGFBP1, G6PD, PRKCB, IGFBP3, RUNX3, FOXP3, RUNX1, AR, CLDN5, MAF, FANCD2, TXNIP, TP53, NOTCH3, NOTCH1, MAPKAP1, NOTCH4, NEDD4L, TGFA, GATA3, TXN, FOXO4, FOXO3, FOXO1, IRAK1, ABL1, APOE, CGA, ZNF268, PPARGC1A, MAP2K6, SMAD2, JUN, POU2F1, YES1, TGFB1, SMAD3, SMURF2, BDNF…
REACTOME_PATHWAY	R-HSA-180336~SHC1 events in EGFR signaling	6	0.0364288	SHC1, TGFA, SOS1, AREG, EGFR, HBEGF
REACTOME_PATHWAY	R-HSA-189483~Heme degradation	6	0.0364288	SLCO1B1, ABCC1, UGT1A1, ALB, HMOX1, ABCG2
REACTOME_PATHWAY	R-HSA-5654741~Signaling by FGFR3	10	0.039544	PIK3CA, MAPK1, PTPN11, PLCG1, PIK3R1, FGF1, SOS1, FGF2, FGF23, MAPK3
REACTOME_PATHWAY	R-HSA-8964043~Plasma lipoprotein clearance	10	0.039544	SCARB1, MYLIP, APOC1, PCSK9, NR1H3, APOA1, APOE, APOB, LIPA, LDLR
REACTOME_PATHWAY	R-HSA-5654689~PI-3K cascade:FGFR1	7	0.0429037	KL, PIK3CA, PTPN11, PIK3R1, FGF1, FGF2, FGF23
REACTOME_PATHWAY	R-HSA-111471~Apoptotic factor-mediated response	7	0.0429037	GSDMD, CASP7, CDKN2A, CARD8, CASP3, MAPK1, MAPK3
REACTOME_PATHWAY	R-HSA-2173793~Transcriptional activity of SMAD2/SMAD3:SMAD4 heterotrimer	12	0.0429037	CDK9, SMAD2, CDK8, CDKN2B, SMAD3, PARP1, SMURF2, SERPINE1, MAPK1, NEDD4L, JUNB, MAPK3
REACTOME_PATHWAY	R-HSA-1227990~Signaling by ERBB2 in Cancer	8	0.043724	PIK3CA, SHC1, NRG1, PLCG1, PIK3R1, SOS1, EGFR, HBEGF
REACTOME_PATHWAY	R-HSA-5357769~Caspase activation via extrinsic apoptotic signalling pathway	8	0.043724	TICAM2, CASP8, CASP3, TNFSF10, TNFRSF10B, RIPK1, CD14, TLR4
REACTOME_PATHWAY	R-HSA-2173788~Downregulation of TGF-beta receptor signaling	8	0.043724	SMAD2, TGFB1, SMAD3, SMURF2, NEDD4L, TGFBR1, TGFBR2, PPP1CA
REACTOME_PATHWAY	R-HSA-5654716~Downstream signaling of activated FGFR4	8	0.043724	PIK3CA, PTPN11, PLCG1, PIK3R1, FGF1, SOS1, FGF2, FGF23
REACTOME_PATHWAY	R-HSA-9694516~SARS-CoV-2 Infection	43	0.0447541	BECN1, GSK3B, NOD1, NOD2, AAAS, IKBKB, GJA1, IRAK1, CTSL, AKT2, AKT1, NLRP3, VHL, SMN1, HAVCR1, B2M, MBL2, NUP155, IFNB1, STAT1, RIPK2, CAV1, STAT2, SFTPD, HLA-B, HLA-C, RPSA, PTPN11, HSPG2, IL17RC, YWHAZ, HLA-G, TLR1, ANO1, ACE2, TRAF3, TRAF6, SDC1, TLR8, TLR7, MASP1, IL17A, TLR2
REACTOME_PATHWAY	R-HSA-5654743~Signaling by FGFR4	10	0.0461832	PIK3CA, MAPK1, PTPN11, PLCG1, PIK3R1, FGF1, SOS1, FGF2, FGF23, MAPK3
REACTOME_PATHWAY	R-HSA-9024446~NR1H2 and NR1H3-mediated signaling	11	0.0481617	ABCA1, MYLIP, CETP, HDAC3, APOC1, NR1H3, APOD, PLIN1, APOE, PLTP, ABCG1
REACTOME_PATHWAY	R-HSA-2187338~Visual phototransduction	19	0.0481617	LRP1, APOA2, APOA1, LPL, APOC3, PRKCA, APOA4, HSPG2, LRP8, RBP4, APOM, TTR, SDC1, CALM3, APOE, CALM1, APOB, CALM2, LDLR
REACTOME_PATHWAY	R-HSA-9005895~Pervasive developmental disorders	6	0.0481617	HDAC3, CAMK4, CALM3, CALM1, CALM2, PRKACB
REACTOME_PATHWAY	R-HSA-3772470~Negative regulation of TCF-dependent signaling by WNT ligand antagonists	6	0.0481617	SFRP1, WIF1, WNT5A, LRP5, SOST, DKK1
REACTOME_PATHWAY	R-HSA-2162123~Synthesis of Prostaglandins (PG) and Thromboxanes (TX)	6	0.0481617	PTGIS, TBXAS1, PTGDS, PTGS2, PTGES, PTGS1
REACTOME_PATHWAY	R-HSA-9697154~Disorders of Nervous System Development	6	0.0481617	HDAC3, CAMK4, CALM3, CALM1, CALM2, PRKACB
REACTOME_PATHWAY	R-HSA-9005891~Loss of function of MECP2 in Rett syndrome	6	0.0481617	HDAC3, CAMK4, CALM3, CALM1, CALM2, PRKACB
REACTOME_PATHWAY	R-HSA-5637810~Constitutive Signaling by EGFRvIII	6	0.0481617	PIK3CA, SHC1, PLCG1, PIK3R1, SOS1, EGFR
REACTOME_PATHWAY	R-HSA-5637812~Signaling by EGFRvIII in Cancer	6	0.0481617	PIK3CA, SHC1, PLCG1, PIK3R1, SOS1, EGFR
REACTOME_PATHWAY	R-HSA-977225~Amyloid fiber formation	20	0.0484897	FGA, APCS, APP, CALCA, GSN, ADAM10, APOA1, APOA4, PRL, HSPG2, INS, BACE1, CST3, TTR, NPPA, SAA1, SAA2, APOE, B2M, SNCA
REACTOME_PATHWAY	R-HSA-193697~p75NTR regulates axonogenesis	5	0.0495133	RTN4R, NGFR, NGF, RHOA, RTN4
REACTOME_PATHWAY	R-HSA-444473~Formyl peptide receptors bind formyl peptides and many other ligands	5	0.0495133	APP, CCL23, ANXA1, SAA1, SAA2

## Sheet: GO_mf
Table S5. Functional analysis (KEGG, REACTOME, GO_MF) for 1285 genes identified
GO term type	Gene Ontology (GO_MF)	Number of associated genes	Padj (according to Benjamini-Hochberg)	Pathway-associated DEGs
GOTERM_MF_DIRECT	signaling receptor binding	133	1.17e-51	FCN1,APP,CSF3,TRAF3IP2,SERPINE2,IRS1,HFE,SERPINE1,PLAT,PARK7,CLU,NPPB,NPPC,ALCAM,NPPA,TNFSF10,TNFSF11,EPHB2,PDGFRB,IGFBP1,HGF,WNT5A,F2R,ADIPOQ,IGFBP2,HLA-B,FLT3LG,HLA-C,ADAM10,PRKCA,HLA-G,AR,ADCYAP1,UTS2,CALCA,TGFA,LPL,KNG1,DPP4,EFNB2,C3,C5,PRDX5,THPO,APOE,A2M,ABCA1,TGFB2,YES1,TNFSF14,BDNF,RARRES2,TNFSF12,CAV1,FN1,LIF,CXCL10,BMP2,CXCL12,TNFSF4,HAMP,MYD88,WNT2B,IL20,MSTN,CXCL1,ADM,IL27,ARRB2,CX3CL…
GOTERM_MF_DIRECT	identical protein binding	285	2.29e-44	APP,FAAH,TFRC,CISD1,KEAP1,AQP4,ENO2,ACTB,IFIT3,AQP1,ALCAM,NAMPT,TNFSF10,KDR,AKT1,TNFSF11,EPHB2,B2M,TRIM21,GLUL,TP63,MIF,HLA-G,ACE2,CLDN5,SFRP1,ORAI1,PADI4,PRKD1,TP53,ATF3,ATF4,CFH,SHMT1,PDGFB,STC1,GATA3,MEFV,PLA2G6,PRDX5,APOH,HMOX1,S100A12,APOE,STAT5A,BRAP,STAT5B,JUN,XBP1,GSTM1,TNFSF14,TREX1,INSR,FN1,EIF2AK2,SMARCA4,COL1A1,EPRS1,CD28,SDC1,ATM,ITPA,ACHE,COL18A1,SERPINA1,MSTN,C1QTNF9,BRCA2,SLC6A4,R…
GOTERM_MF_DIRECT	cytokine activity	93	2.42e-44	IL21,GPI,IL22,CSF3,IL1RN,CSF2,IL20,WNT2B,CXCL8,CSF1,MSTN,EPO,CXCL1,IL27,HMGB1,FGF2,TNF,CXCL2,AREG,CXCL5,CX3CL1,CXCL16,NAMPT,TNFSF10,TNFSF11,TIMP1,IL10,IL11,EDN1,IL15,IL13,ADIPOQ,WNT5A,IL18,FLT3LG,NRG1,IL16,MIF,IL1A,IFNG,IL23A,IL1B,LTA,GRN,CTF1,CCL11,EBI3,TNFRSF11B,THPO,CCL7,CCL5,CCL4,SPP1,CCL3,CCL2,CCL19,IL32,IL33,TGFB2,CCL23,TGFB1,CCL22,TNFSF14,CCL21,TSLP,IFNB1,TGFB3,IL37,GDF15,CCL20,TNFSF12,LIF…
GOTERM_MF_DIRECT	enzyme binding	104	2.72e-30	APP,CSF3,PARK7,ENO2,UBE2L3,PYCARD,CCND1,LAMP2,AKT1,PLCE1,LGALS9,IL6R,PDGFRB,PRKCE,PRKCD,PRKCA,PIAS1,AR,SELENOS,SLPI,TRIB3,TRIB1,SQSTM1,TP53,NOTCH3,NOTCH1,ADRB2,FOXO4,HIF1A,ABL1,HMOX1,NLRP1,APOE,A2M,EGR1,JUN,YES1,GSTM1,TGFB1,JUND,SMAD3,HSPA5,CAV1,XRCC1,HSPA2,ESR1,ESR2,NFKBIA,COPS5,CYP1A1,MDM2,CD40,OGG1,ITGB3,PTEN,TNFAIP3,ARRB2,CASP1,RAC1,ABCD1,UGT1A1,PARP1,PDE4D,TFEB,APOA2,PLAUR,APOA1,APOA5,SIRT1,…
GOTERM_MF_DIRECT	protein homodimerization activity	135	1.32e-25	APP,TFRC,CSF1,CISD1,PARK7,AHR,PYCARD,ENPP1,AKT1,B2M,IL6R,MAP3K5,KCNH2,CASR,G6PD,S100A1,ADIPOQ,SERPINF2,ADAM10,HNF1A,HLA-G,FOXP3,RUNX1,MASP1,ABCG1,ATF3,ABCG2,SHMT1,PDGFB,ITPR1,LPL,TXN,ADRB2,FBLN5,RTN4,DPP4,HSD11B1,IRAK1,HMOX1,RIPK1,APOE,KCNN4,ATG7,S100A11,STAT5A,SMAD2,STAT5B,TGFB2,GSTM1,SMAD3,AMBP,CAV2,TREX1,ADA2,NR0B2,NR4A3,EPRS1,STK25,STK26,BMPR1A,FGFR1,ACHE,ABCD2,MSTN,HSPB1,ECE1,IKBKB,TRIM9,HNF…
GOTERM_MF_DIRECT	protein binding	1049	9.46e-23	TFRC,MYLK,AKT2,ZC3H12A,AKT1,PRKACB,MEF2A,HSPG2,RNASE1,BCR,AR,CLDN5,ACE2,RBP4,TFR2,PRKAR1A,AGTR1,TXNIP,ORAI1,AGTR2,PADI4,CLOCK,ATF3,ATF4,FLG,ABCB1,SHMT1,PDGFB,SLC5A1,GATA3,IQGAP1,PLA2G6,SLC5A2,AAAS,PLA2G7,SULT1A1,C3,C5,RNF213,ADAMTS13,PRKAR2A,LTA4H,ATG7,ZNF268,PPARGC1A,ABCA1,NGFR,JUN,GPR15,PMM2,FN1,EIF2AK2,LNPEP,NR0B2,COL1A1,CYP2C8,NOX4,NOX5,NOX1,HLA-DRB1,EZH2,ACHE,PEAR1,AREG,IKBKB,PANX1,SHH,SMPD1…
GOTERM_MF_DIRECT	receptor ligand activity	52	1.19e-22	CD86,APP,ADM,HMGB1,CLU,TNF,AREG,LGALS1,PLAU,TNFSF11,LGALS9,EDN1,WNT5A,IL18,APOA2,HLA-C,APOA1,NRG1,F2,PGF,GIP,IL1B,ANG,GAS6,HBEGF,LAMA5,CALCA,CCL11,PDGFB,TGFA,NTS,INS,EFNB2,DLL4,C3,C5,APOE,TAC1,APOB,ANGPT2,ANGPT1,TNFSF12,IGF2,FN1,GCG,IGF1,AGT,VEGFA,BMP2,IL17D,PF4,HSPA1A
GOTERM_MF_DIRECT	growth factor activity	55	5.26e-22	GPI,CSF3,CSF2,CSF1,MSTN,GMFG,REG1A,CXCL1,FGF1,FGF2,AREG,MDK,CCN6,TIMP1,IL10,IL11,HGF,NRG1,NGF,F2,DKK1,PGF,HBEGF,GRN,PDGFB,TGFA,THBS4,TYMP,THPO,NTF3,FGF23,FGF21,TGFB2,TGFB1,TGFB3,GDF15,BDNF,LIF,OSM,IGF2,GDF2,ADA2,IGF1,PPBP,AGT,IL2,MANF,VEGFA,IL4,GH1,BMP2,IL6,IL5,CXCL12,IL9
GOTERM_MF_DIRECT	hormone activity	48	1.51e-21	UCN,CALCA,TOR2A,EPO,STC1,ADM,RETN,PRL,C1QTNF9,PTHLH,KNG1,INS,NPPB,ENHO,NPPC,TTR,THPO,UCN2,NPY,NPPA,CGA,CHGB,KL,EDN1,GDF15,ADIPOQ,IGF2,GCG,IGF1,AGT,GIP,APLN,FNDC5,POMC,GH1,ADCYAP1,GAL,C1QTNF12,LEP,ADM2,ANGPTL8,CRH,UTS2,GHRL,AVP,VIP,HAMP,FBN1
GOTERM_MF_DIRECT	protease binding	44	3.07e-20	CSTB,GSK3B,SERPINA1,ROCK2,SERPINC1,ITGB3,SERPINE1,TNFAIP3,PLG,BRCA2,THBS1,TNF,INS,SERPINA5,DPP4,PANX1,COMP,ADAMTS4,PYCARD,CST3,CASP3,TIMP2,BDKRB2,TIMP1,A2M,LDLR,ELANE,XBP1,VWF,IL1R1,SERPINF2,FN1,MIF,F3,COL1A1,COL3A1,PINK1,SELL,STIM1,BANK1,BCL2,LCN2,F2RL1,TP53
GOTERM_MF_DIRECT	integrin binding	52	5.25e-20	APP,ITGB4,ITGB3,ITGA2B,ITGB2,TNC,HMGB1,LAMC1,FGF1,FGF2,CX3CL1,SLC6A4,ICAM1,COMP,ADAMTS5,ESM1,CCN6,KDR,CCN2,EDIL3,CASR,VWF,SYK,ITGA2,ADAM10,NRG1,PRKCA,HSPG2,ADAM17,MMP14,IL1B,LCP1,PPIA,LAMA5,THBS1,FBLN5,THBS4,VTN,ADAMTS13,SPP1,S1PR2,VCAM1,IGF2,FN1,IGF1,GFAP,SELP,COL3A1,CD40LG,CXCL12,CALR,FBN1
GOTERM_MF_DIRECT	mRNA base-pairing post-transcriptional repressor activity	71	2.1e-19	MIR29B1,MIR30A,MIR17,MIR130A,MIR34A,MIR130B,MIR146A,MIR98,MIR96,MIR106A,MIR106B,MIR424,MIR93,MIR149,MIR155,MIR152,MIR195,MIR150,MIR192,MIR30D,MIR99B,MIR181C,MIR99A,MIR486-1,MIR15A,MIR27B,MIR22,MIRLET7I,MIR21,MIRLET7G,MIR19A,MIRLET7E,MIRLET7C,MIR125A,MIR126,MIR449A,MIR608,MIR451A,MIR31,MIR30C1,MIR206,MIR148A,MIR499A,MIR378A,MIR30C2,MIR137,MIR335,MIR214,MIR212,MIR219A1,MIR410,MIR497,MIR210,MIR132,M…
GOTERM_MF_DIRECT	heparin binding	53	5.95e-19	APP,CXCL8,SERPINE2,MSTN,LAMC2,FGF1,MPO,FGF2,SERPINA5,COMP,ADAMTS5,ADAMTS1,MDK,CCN6,SOST,CCN2,POSTN,F2,APOA5,PGF,SFRP1,ANG,LPA,HBEGF,RTN4R,CFH,SERPINC1,LPL,THBS1,FSTL1,THBS4,KNG1,VTN,CCL7,APOH,SLIT2,APOE,APOB,ELANE,CCL23,F11,FN1,ADA2,SOD3,VEGFA,SELP,CXCL10,SELL,SAA1,SAA2,FBN1,PF4,FGFR1
GOTERM_MF_DIRECT	protein kinase activity	93	1.82e-16	GSK3B,FLT1,PIK3CG,IGF1R,MYLK,IKBKB,STK11,CCND1,AKT2,RPS6KA1,KDR,AKT1,EPHB2,JAK2,JAK3,PRKACB,ROS1,PRKG1,MAP3K5,PDGFRB,PRKCG,MAP2K4,RIPK3,SYK,RIPK2,PRKCB,PRKCE,PRKCD,PRKCA,IRAK4,TGFBR1,TGFBR2,HCK,ZAP70,TRIB3,AVP,PRKD1,SGK1,TRIB1,MET,CAMK2B,CAMK2D,PRKAA1,PRKAA2,ROCK1,ROCK2,NPR1,CAMK2A,STK39,KALRN,EGFR,MAPK9,MAPK8,GRK2,MAPK7,IRAK1,CCL5,ABL1,CCL3,CCL2,MAPK1,RIPK1,TRPM7,CAMK2G,MAPK3,MAP2K6,NTRK1,MAP3K3…
GOTERM_MF_DIRECT	kinase activity	113	7.16e-16	MYLK,IGF1R,STK11,CCND1,PLAU,AKT2,RPS6KA1,KDR,AKT1,EPHB2,PRKACB,ROS1,MAP3K5,PDGFRB,PRKCG,MAP2K4,PRKCB,PRKCE,MAGI2,PRKCD,PRKCA,BCR,PRKAR1A,PRKD1,STK39,PIK3R1,KALRN,PIK3R5,GRK2,IRAK1,PRKAR2A,ABL1,RIPK1,TRPM7,MAP2K6,GCKR,YES1,PLK2,INSR,EIF2AK2,CDK9,CDK8,CDK6,CDK5,STK25,STK26,CALM3,ATM,CALM1,CALM2,BMPR1A,FGFR1,GSK3B,CDKN1A,CIITA,FLT1,ADK,PIK3CD,PIK3CB,HK2,PIK3CG,HK1,IKBKB,JAK2,JAK3,PRKG1,RIPK3,SYK,SPH…
GOTERM_MF_DIRECT	endopeptidase activity	36	7.97e-16	PLG,ECE1,KLK3,PSEN1,ADAMTS5,SHH,ADAMTS13,CASP3,CASP1,NLRP1,CTSD,ELANE,MMP7,ACE,MME,MMP1,MMP2,CARD8,MMP3,ADAM10,MMP8,F2,MMP9,MMP10,PSMB9,SENP1,BACE1,MMP12,ACE2,F7,PSMA6,ADAM17,MMP14,MMP13,PROC,PAPPA
GOTERM_MF_DIRECT	mRNA 3'-UTR binding	57	3.49e-14	MIR29B1,MIR30A,MIR17,MIR130A,MIR34A,MIR130B,MIR146A,MIR98,MIR96,MIR106A,MIR106B,MIR424,MIR93,MIR155,ZC3H12A,MIR152,MIR195,MIR192,MIR30D,MIR99B,MIR486-1,CIRBP,MIR15A,MIR27B,MIRLET7I,MIR21,MIR19A,MIR125A,MIR126,TP53,MIR608,MIR451A,MIR31,MIR206,MIR499A,MIR137,MIR335,MIR214,MIR212,MIR219A1,MIR497,MIR210,DHX36,HNRNPA1,MIR33A,MIR29C,MIR200B,MIR200C,MIR29A,MIR223,MIR145,MIR144,MIR143,MIR142,MIR185,MIR14…
GOTERM_MF_DIRECT	ubiquitin protein ligase binding	63	6e-14	GPI,GSK3B,CDKN1A,CD40,FAF1,PTPN22,ARRB2,CLU,UBE2L3,ACTG1,CASP8,DNM1L,PRKACB,KCNH2,PARP1,TRAF1,TNFRSF1B,YWHAZ,TGFBR1,PIAS1,TRAF3,PRKAR1A,TXNIP,TRIB3,TRIB1,SQSTM1,TP53,CRK,VCL,BECN1,ABCB1,CXCR4,HIF1A,FOXO1,HDAC6,EGFR,RTN4,RELA,HSPD1,CBS,PRKAR2A,MFN2,RIPK1,BID,PPARGC1A,SMAD2,NGFR,JUN,EGR2,XBP1,SMAD3,HSPA5,LIMK1,NFKBIA,PINK1,ABI2,BCL2,MDM2,CTNNB1,CALR,HSPA1B,NFE2L2,HSPA1A
GOTERM_MF_DIRECT	chemokine activity	25	1.93e-13	CCL11,CXCL8,CXCL1,CXCL2,CXCL5,CX3CL1,CXCL16,C3,C5,CCL7,CCL5,CCL4,CCL3,CCL2,CCL19,CCL23,CCL22,CCL21,CCL20,PPBP,CXCL10,CXCL12,CKLF,CCL27,PF4
GOTERM_MF_DIRECT	protein kinase binding	82	6.66e-13	GSK3B,CDKN1A,TFRC,FAF1,ITGB2,HSPB1,IRS2,FOXM1,NR3C1,ACTB,ACTG1,IKBKB,SPRED2,CCND1,AKT1,RAC1,JAK2,PRKACB,MAP3K5,PDGFRB,MEF2A,CASR,PARP1,SYK,PRKCD,ADAM10,IRAK4,YWHAZ,RHOA,ADRA2A,EEF1A1,TRAF3,TRIB3,IRF5,MAPT,TRIB1,SOS1,SQSTM1,ATF4,HDAC4,BECN1,MAPKAP1,STK39,IQGAP1,NOD2,FOXO3,ADIPOR1,HIF1A,RELA,CDC42,SOCS1,IRAK1,HSF1,ABL1,PLCG2,TNNI3,PLCG1,MAP2K6,SMAD2,PTPN1,CDKN2B,XBP1,SMAD3,MLKL,CDKN2A,CAV2,CAV1,STA…
GOTERM_MF_DIRECT	signaling receptor activity	64	2.72e-12	CD86,GLP1R,CD40,TRIL,REG1A,ITGA2B,TREM2,IL1RAP,PEAR1,TREM1,ICAM1,THBD,IL18RAP,ANPEP,MRC1,BSG,LEPR,EPHB2,ITGA2,SIGMAR1,ATP6AP2,CD180,PLAUR,TGFBR2,TNFRSF1A,TLR1,ATRN,PROCR,SELENOS,APLNR,TLR8,TNFRSF25,TLR6,TLR5,CD46,PPARA,SQSTM1,TLR4,TLR3,TLR2,RTN4R,NOTCH3,NOTCH1,LRP1,NOTCH4,TNFRSF11B,TNFRSF11A,ADIPOR1,AGER,ADIPOR2,CXCR3,P2RY2,BTLA,TNFRSF17,NGFR,IL10RB,IL10RA,TNFRSF9,TNFRSF10B,P2RX7,F2RL1,TEK,ACKR1,…
GOTERM_MF_DIRECT	protein serine/threonine kinase activity	72	1.17e-11	GSK3B,CIITA,PIK3CG,MYLK,IKBKB,STK11,AKT2,RPS6KA1,AKT1,PRKACB,PRKG1,MAP3K5,PRKCG,MAP2K4,BRD2,RIPK3,SYK,RIPK2,PRKCB,PRKCE,PRKCD,PRKCA,IRAK4,TGFBR1,TGFBR2,BCR,PIK3CA,PRKD1,SGK1,CAMK2B,CAMK2D,PRKAA1,PRKAA2,ROCK1,ROCK2,CAMK2A,STK39,KALRN,MAPK9,MAPK8,GRK2,MAPK7,IRAK1,ABL1,MAPK1,RIPK1,TRPM7,CAMK2G,BRD4,MAPK3,MAP2K6,MAP3K3,PLK2,LIMK1,EIF2AK2,MAPK14,MTOR,MAPK13,CDK9,MAPK10,CDK8,MAPK11,PINK1,CDK6,RPS6KB1,C…
GOTERM_MF_DIRECT	virus receptor activity	29	1.17e-11	CD86,SCARB1,SELPLG,TFRC,ITGB3,CXCR4,HTR2A,SLC7A1,EGFR,ICAM1,DPP4,EFNB2,ANPEP,MRC1,BSG,HAVCR1,CCR5,LDLR,CD55,GPR15,CR1,MOG,ITGA2,RPSA,ACE2,ILF3,CD46,HSPA1B,HSPA1A
GOTERM_MF_DIRECT	protein serine kinase activity	64	7.65e-11	GSK3B,CIITA,PIK3CB,PIK3CG,IKBKB,STK11,AKT2,RPS6KA1,AKT1,PRKACB,PRKG1,MAP3K5,PRKCG,MAP2K4,RIPK3,RIPK2,PRKCB,PRKCE,PRKCD,PRKCA,IRAK4,BCR,PIK3CA,PRKD1,SGK1,CAMK2B,CAMK2D,PRKAA1,PRKAA2,ROCK1,ROCK2,CAMK2A,STK39,KALRN,MAPK9,MAPK8,MAPK7,IRAK1,MAPK1,RIPK1,TRPM7,CAMK2G,MAPK3,MAP2K6,MAP3K3,PLK2,LIMK1,EIF2AK2,MAPK14,MTOR,MAPK13,CDK9,MAPK10,CDK8,MAPK11,PINK1,CDK6,RPS6KB1,CDK5,STK25,CAMK4,STK26,TAOK1,ATM
GOTERM_MF_DIRECT	peptidase activity	82	1.52e-10	APP,TNFAIP3,PCSK9,PLAT,ECE1,PARK7,CTSS,ADAMTS4,NPEPPS,ADAMTS5,SHH,CASP7,CASP8,ADAMTS1,PLAU,MMP26,CTSL,ANPEP,CASP3,CTSK,CASP4,CAPN5,CASP1,CAPN1,GGT1,CTSD,HABP2,TGM2,ADAMTS7,MMP7,MME,MMP1,MMP2,MMP3,ADAM10,VASH1,MMP8,F2,MMP9,MMP10,SENP1,BACE1,MMP12,ACE2,MMP11,F7,ADAM17,MMP14,MMP13,PAPPA,DPEP1,ADAM8,MASP2,MASP1,LPA,CFB,TPSD1,USP14,CPB2,C1S,KLK1,HTRA2,PLG,KLK3,PSEN1,DPP4,ADAMTS13,NLRP1,LTA4H,ELANE,ACE…
GOTERM_MF_DIRECT	serine-type endopeptidase activity	42	7.55e-10	TPSD1,C1S,KLK1,HP,HTRA2,PCSK9,PLAT,PLG,KLK3,HPR,CTSS,DPP4,PLAU,CTSK,ELANE,HABP2,MMP7,F10,MMP1,HGF,MMP2,F12,MST1,MMP3,F11,MMP8,F2,MMP9,F3,MMP10,MMP12,MMP11,F7,MMP14,MMP13,PROC,ADAM8,MASP2,MASP1,LPA,KLKB1,CFB
GOTERM_MF_DIRECT	amyloid-beta binding	27	1.22e-09	ACHE,SCARB1,LRP1,ITGB2,TREM2,ADRB2,CLU,AGER,LRP8,CST3,APOE,CD36,EPHB2,LDLR,MSR1,NGFR,CD74,BCHE,TGFB2,ITGA2,INSR,APOA1,HSPG2,BACE1,TLR6,TLR4,TLR2
GOTERM_MF_DIRECT	chemoattractant activity	19	1.22e-09	DEFB104B,APP,DEFB104A,HGF,PDGFB,HMGB2,HMGB1,MIF,FGF2,CX3CL1,PGF,VEGFA,CXCL10,LGALS3,CCL5,NTF3,CCL3,CCL2,DEFB4A
GOTERM_MF_DIRECT	lipopolysaccharide binding	19	1.22e-09	SCARB1,TRIL,PTAFR,TREM2,HMGB1,RNASE3,F2,HSPD1,SELP,P2RX7,NR4A1,CD6,DMBT1,CASP4,CD14,LBP,TLR4,CAMP,TLR2
GOTERM_MF_DIRECT	transcription cis-regulatory region binding	52	2.66e-09	HMGB2,AHR,HMGB1,ETS1,ELK1,TNF,SOX2,HNF4A,TP63,KCNH2,TFEB,HNF1A,FOS,SREBF2,RUNX1,PIAS1,AR,IRF4,IRF5,PPARG,IRF6,TP53,IRF9,ATF3,ATF4,HDAC4,CEBPA,CEBPB,CEBPD,GATA3,FOXO3,RELA,DHX36,HSF1,BRD4,SNCA,SMAD2,EGR1,JUN,EGR2,XBP1,JUND,SMAD3,STAT3,NR1H4,NFATC2,NR1H3,NFKB1,CDK9,PER2,NFE2L2,EZH2
GOTERM_MF_DIRECT	apolipoprotein binding	13	4.26e-09	ABCA1,SCARB1,APP,LRP1,MTTP,LPL,PCSK9,TREM2,PLG,LRP8,HSPD1,MAPT,LPA
GOTERM_MF_DIRECT	DNA-binding transcription activator activity, RNA polymerase II-specific	69	6.84e-09	NR3C1,ETS1,ELK1,SOX2,DBP,HNF4A,JUNB,TP63,MEF2A,TFEB,HNF1A,FOS,FOXP3,RUNX1,AR,MAF,IRF4,IRF5,PPARG,ERG,IRF6,PPARA,CLOCK,TP53,ATF3,ATF4,CEBPA,CEBPB,NOTCH1,CEBPD,PLAG1,EPAS1,NOTCH4,NR1I2,GATA3,FOXO4,FOXO3,HIF1A,FOXO1,RELA,HSF1,STAT6,SMAD2,STAT5A,EGR1,STAT5B,JUN,EGR2,JUND,POU2F1,SMAD3,BCL11B,STAT3,NR1H4,NFATC2,NR1H3,NFATC1,ESR1,NFKB1,USF1,NFKB2,NR4A2,NR4A1,KLF6,KLF5,NR4A3,MAFB,FOSB,NFE2L2
GOTERM_MF_DIRECT	calcium ion binding	95	2.28e-08	RYR1,TNFAIP6,PROS1,DYSF,CALML4,COMP,THBD,SHH,DNER,NCS1,ENPP1,ENPP3,CAPN1,EDIL3,HABP2,TGM2,ARSA,CASR,ANXA1,S100A1,PLA2G4B,PLA2G4A,F2,HSPG2,RUNX1,MMP12,F7,VCAN,PLCB3,PLCB4,MMP13,STIM1,PLA2G10,ADAM8,MASP2,MASP1,PADI4,LCP1,GAS6,PLCB1,S100A9,S100A8,FLG,CRP,APCS,NOTCH3,NOTCH1,LRP1,C1S,NOTCH4,PON1,ITPR1,LPL,UMOD,ITPR3,IQGAP1,THBS1,FSTL1,LRP8,FBLN5,THBS4,DLL4,DUOX1,ACAN,TRPM2,SRR,ADAMTS13,S100A12,SLIT2,P…
GOTERM_MF_DIRECT	nuclear receptor activity	20	2.77e-08	VDR,STAT3,NR1I2,NR1H4,NR1H3,RORA,AHR,PIK3R1,NR3C1,ESR1,ESR2,NR3C2,NR4A2,AR,NR4A1,NR4A3,HNF4A,PPARG,PPARA,PPARD
GOTERM_MF_DIRECT	transcription coactivator binding	20	2.77e-08	SMAD2,SMAD3,EPAS1,STAT1,RORA,GATA3,AHR,ESR1,HIF1A,RELA,NFKB1,RUNX1,CDK9,AR,NR4A3,STAT6,PPARG,PPARA,TP53,PPARD
GOTERM_MF_DIRECT	lipid binding	58	5.17e-08	SCARB1,SNAP25,FAAH,NCF1,PTEN,DYSF,TREM2,HMGB1,NR3C1,NR3C2,CASP4,FFAR4,FFAR2,CD36,LBP,DNM1L,ANXA1,SPHK1,APOA2,PLA2G4A,APOA1,APOA4,NGF,APOA5,TIAM1,AR,HCK,ADORA2A,PLIN1,PPARA,PPARD,RTN4R,CETP,MTTP,ALOX15,LPAR1,LPAR3,LTC4S,APOH,APOD,S1PR2,APOE,APOL1,PLTP,CD55,SNCA,GSDMD,APOC3,ESR1,ESR2,MANF,FABP4,BPIFB4,STAR,TRPV4,ALB,TARDBP,SHBG
GOTERM_MF_DIRECT	coreceptor activity	21	5.41e-08	CD86,NGFR,GPR15,IL10RB,ITGB3,LRP5,CXCR4,IL1RAP,CXCR6,IL2RG,IL17RC,IL18RAP,HJV,CD28,KDR,ACKR3,LBP,CCR5,IL6ST,ENG,CRLF2
GOTERM_MF_DIRECT	hydrolase activity	185	9.38e-08	FAAH,PLAT,PARK7,IL1RAP,LIPA,ACTB,ACTG1,NPEPPS,IL18RAP,PLAU,ANPEP,ZC3H12A,CAPN5,MACROD1,ENPP1,PLCE1,ENPP3,CAPN1,GGT1,HABP2,TGM2,ARSA,IL1R1,ADAM10,VASH1,RNASE3,RNASE1,CHIT1,EEF1A1,ACE2,ADAM17,PAPPA,PLA2G10,DPEP1,ADAM8,MASP2,MASP1,PADI4,LPA,CFB,CES1,CPB2,KLK1,HTRA2,LPL,KLK3,ALOX12,PSEN1,PLA2G6,PLA2G7,DPP4,RNF213,ADAMTS13,DHX36,PLCG2,NLRP3,NLRP1,LTA4H,PLCG1,ELANE,KL,MGAM,ACE,HSPA5,TREX1,EPHX1,GGH,ADA…
GOTERM_MF_DIRECT	protein-containing complex binding	58	1.08e-07	CDKN1A,CIITA,TFRC,ITGB2,TREM2,HTR2A,ENO2,CLU,PANX1,CASP8,CCND1,CASP3,SESN2,CD36,RAC1,EPHB2,RIPK3,ITGA2,FOS,RBP4,ADORA2A,PPARA,SQSTM1,TLR2,BIRC3,CEBPA,CALCA,PRKAA1,LRP1,TERC,MTTP,NOD1,ADRB2,NOD2,AGER,RELA,WRN,TTR,FLNA,RIPK1,APOE,LDLR,TGFB1,MLKL,INSR,CAV1,DAB2IP,MTHFR,NR0B2,MTOR,USF1,PPP1CA,GCLC,PINK1,MAFB,ADM2,ATM,FBN1
GOTERM_MF_DIRECT	RNA polymerase II-specific DNA-binding transcription factor binding	38	1.87e-07	HDAC4,CEBPA,GSK3B,CEBPB,CIITA,HDAC2,EPAS1,KEAP1,HSPB1,GATA3,AHR,HMGB1,ETS1,HDAC9,ELK1,HIF1A,HNF4A,PPARGC1A,CD34,MEF2A,SMAD2,JUN,MYOCD,EGR2,SMAD3,PARP1,CDKN2A,STAT3,DNMT3A,NFATC1,FOS,AR,CTNNB1,PPARA,TRIB1,TP53,ATF4,NFE2L2
GOTERM_MF_DIRECT	insulin-like growth factor receptor binding	11	3.25e-07	SOCS2,SOCS1,SHC1,IRS1,INSR,IGF2,GNAS,IGF1,PIK3R1,CRK,INS
GOTERM_MF_DIRECT	NAD+ nucleosidase activity, cyclic ADP-ribose generating	11	3.25e-07	TLR1,IL1RL1,IL18RAP,IL1R1,IL1RAPL1,CD38,IL1RAP,TLR6,TLR4,IL18R1,TLR2
GOTERM_MF_DIRECT	high-density lipoprotein particle binding	10	4.95e-07	ABCA1,SCARB1,APOA2,APOA1,TREM2,CD36,MIR30C1,PLTP,LRP8,HSPD1
GOTERM_MF_DIRECT	protein domain specific binding	41	6.84e-07	CEBPA,CD40,FAF1,HMGB2,ITPR1,IRS2,PLG,IQGAP1,HIF1A,TRIM9,PRKAR2A,LAMP2,ABL1,TNNI3,NLRP1,HNRNPA1,PRKACB,TP63,SNCA,MAP3K5,GCKR,HSPA5,INSR,WNT5A,PLAUR,YWHAZ,NR0B2,SIRT1,PIAS1,ENAH,OCLN,PRKAR1A,IL1B,MDM2,CALM3,PPARA,CALM1,CALM2,CRK,RAPGEF3,NFE2L2
GOTERM_MF_DIRECT	sequence-specific DNA binding	69	7.7e-07	RORA,FOXM1,NR3C1,ETS1,ELK1,NR3C2,SOX2,HNF4A,TP63,MEF2A,FOS,KLF14,ETV3,FOXP3,MMP12,AR,MAF,IRF4,IRF5,PPARG,ERG,MAPT,IRF6,PPARA,CLOCK,ATF4,PPARD,CEBPA,CEBPB,EPAS1,NR1I2,GATA3,FOXO4,FOXO3,HIF1A,FOXO1,RELA,HSF1,NLRP3,STAT6,PPARGC1A,SMAD2,STAT5A,EGR1,EGR2,XBP1,JUND,POU2F1,SMAD3,BCL11B,STAT1,VDR,STAT3,NR1H4,NFATC2,NR1H3,ESR1,ESR2,NFKB1,USF1,NR4A2,NR4A1,KLF5,NR4A3,MAFB,BCL2,FOSB,NFE2L2,EZH2
GOTERM_MF_DIRECT	DNA-binding transcription factor binding	35	1.37e-06	HDAC4,CEBPA,CEBPB,CIITA,HDAC2,HDAC3,HMGB2,HMGB1,FOXO4,PARK7,HDAC9,RELA,FLNA,NLRP3,VHL,SOST,PPARGC1A,MAPK3,MEF2A,SMAD2,STAT5A,MYOCD,SMAD3,STAT3,YWHAZ,SIRT1,SIRT2,RUNX1,PIAS1,BCL3,BCL2,CTNNB1,PPARG,PPARA,ATF4
GOTERM_MF_DIRECT	ATP binding	156	1.37e-06	TOR2A,UBE2Z,ACTB,MYLK,ACTG1,IGF1R,UBE2L3,STK11,AKT2,RPS6KA1,KDR,ENPP1,AKT1,EPHB2,PRKACB,GLUL,ROS1,MAP3K5,TGM2,PDGFRB,PRKCG,MAP2K4,PRKCB,PRKCE,PRKCD,PRKCA,RUNX3,RUNX1,BCR,ACLY,ADCY9,TRIB3,PRKD1,TRIB1,ABCG1,ABCG2,ABCB1,NPR1,ITPR1,STK39,ITPR3,KALRN,RNF213,GRK2,IRAK1,DHX36,ABL1,NLRP3,RIPK1,TRPM7,NLRP1,MAP2K6,ABCA1,YES1,MLKL,HSPA5,HSPA4,PLK2,INSR,EIF2AK2,TRPV1,HSPA2,SMARCA4,CDK9,CDK8,GCLC,CDK6,EPRS1,C…
GOTERM_MF_DIRECT	cholesterol transfer activity	13	1.45e-06	ABCA1,CETP,MTTP,APOA2,APOA1,APOA4,APOA5,STAR,TSPO,APOE,APOB,PLTP,ABCG1
GOTERM_MF_DIRECT	antioxidant activity	13	1.45e-06	AMBP,HP,APOA4,HPR,SOD3,SOD1,PRDX5,APOM,SELENOS,CAT,ALB,APOE,S100A9
GOTERM_MF_DIRECT	superoxide-generating NAD(P)H oxidase activity	9	1.61e-06	DUOX1,NCF1,NOS3,CYBB,NOX4,NOX5,CYBA,DUOX2,NOX1
GOTERM_MF_DIRECT	scavenger receptor activity	13	2.3e-06	LGALS3BP,MSR1,SCARB1,CD163,LRP1,PRG4,AGER,CXCL16,VTN,DMBT1,ENPP1,ACKR3,CD36
GOTERM_MF_DIRECT	signaling adaptor activity	22	2.34e-06	TICAM2,HOMER1,IRS1,RIPK2,STAT3,DAB2IP,IRS2,TRAF1,TIRAP,AIM2,ABI2,BANK1,TRAF3,TRAF6,LAMP2,NLRP3,RIPK1,NLRP1,SH2B3,SQSTM1,CRK,MYD88
GOTERM_MF_DIRECT	phosphatidylinositol 3-kinase binding	11	2.48e-06	BECN1,IRS1,INSR,DAB2IP,IRS2,CALM3,PIK3R1,CALM1,JAK2,CALM2,IGF1R
GOTERM_MF_DIRECT	copper ion binding	18	3.24e-06	AOC3,APOA4,PARK7,DBH,CP,SOD3,F5,SOD1,IL1A,F8,CCS,P2RX4,LOX,ALB,S100A12,ANG,TP53,SNCA
GOTERM_MF_DIRECT	insulin receptor binding	12	3.26e-06	PTPN1,APP,SHC1,IRS1,IGF2,ENPP1,IRS2,PTPN11,IGF1,PIK3R1,IGF1R,INS
GOTERM_MF_DIRECT	scaffold protein binding	20	3.59e-06	KCNH2,GSK3B,CD163,SYK,NOS3,CAV2,PDE4D,TREM2,PARK7,TREM1,ADCY5,MYLK,PANX1,IKBKB,KRT18,CASP8,PLCG2,NOS1,IL6ST,CRK
GOTERM_MF_DIRECT	cytokine receptor activity	17	4.63e-06	CX3CR1,CD74,IL4R,IL1R1,IFNGR1,IFNGR2,EBI3,IL2RG,OSMR,F3,IL1RL1,LEPR,IL6ST,IL7R,IL6R,CD44,CRLF2
GOTERM_MF_DIRECT	metallopeptidase activity	32	5.97e-06	CPB2,ECE1,ADAMTS4,ADAMTS5,NPEPPS,ADAMTS13,MMP26,ADAMTS1,ANPEP,LTA4H,ADAMTS7,MMP7,ACE,MME,MMP1,MMP2,MMP3,ADAM10,LNPEP,MMP8,MMP9,MMP10,MMP12,ACE2,MMP11,ADAM17,MMP14,MMP13,COPS5,PAPPA,DPEP1,ADAM8
GOTERM_MF_DIRECT	DNA-binding transcription factor activity	86	6.55e-06	RORA,AHR,FOXM1,NR3C1,ETS1,ELK1,NR3C2,SOX2,DBP,HNF4A,JUNB,TP63,MEF2A,TFEB,HNF1A,FOS,ETV3,RUNX3,FOXP3,SREBF2,RUNX1,AR,ZEB1,MAF,IRF4,IRF5,PPARG,ERG,IRF6,PPARA,CLOCK,TP53,IRF9,ATF3,ATF4,PPARD,CEBPA,CEBPB,CEBPD,PLAG1,EPAS1,NR1I2,CREM,GATA3,FOXO4,FOXO3,HIF1A,FOXO1,RELA,HSF1,STAT4,STAT6,ZNF268,SMAD2,STAT5A,EGR1,STAT5B,JUN,EGR2,XBP1,JUND,POU2F1,SMAD3,BCL11B,STAT1,VDR,STAT2,STAT3,NR1H4,NFATC2,NR1H3,NFATC1…
GOTERM_MF_DIRECT	calcium-dependent protein binding	21	9.8e-06	SNAP25,ANXA1,S100A1,S100B,LRP8,SLC9A1,SELP,DMBT1,S100A12,TNNI3,CALM3,MASP2,NOS1,MASP1,CALM1,A2M,CALM2,S100A9,S100A8,S100A11,MBL2
GOTERM_MF_DIRECT	tumor necrosis factor receptor binding	13	1.12e-05	TNFSF14,STAT1,TNFSF12,TRAF1,TNF,CASP8,CD40LG,TRAF3,TRAF6,TNFSF4,TNFSF10,LTA,TNFSF11
GOTERM_MF_DIRECT	tau protein binding	15	1.24e-05	SMAD2,GSK3B,PRKAA1,ROCK1,ROCK2,HSPA2,S100B,CLU,ACTB,HDAC6,CDK5,TAOK1,PIN1,APOE,SNCA
GOTERM_MF_DIRECT	CCR chemokine receptor binding	12	1.24e-05	CCL23,CCL11,CCL22,CCL7,CCL21,CCL5,CCRL2,CCL4,CCL3,CCL2,CCL19,CX3CL1
GOTERM_MF_DIRECT	metalloendopeptidase activity	24	1.28e-05	ACE,MMP7,MME,MMP1,MMP2,MMP3,ADAM10,ECE1,MMP8,MMP9,MMP10,MMP12,ADAMTS4,MMP11,ADAMTS5,MMP14,ADAM17,MMP13,ADAMTS13,MMP26,ADAMTS1,PAPPA,ADAM8,ADAMTS7
GOTERM_MF_DIRECT	phospholipid binding	27	2.73e-05	FAAH,SHC1,PON1,PTAFR,DYSF,LPAR1,TREM2,LPAR3,PLA2G7,SLC9A1,APOM,APOH,APOE,APOB,SNCA,ANXA1,F10,PLA2G2A,WNT5A,APOA2,APOA1,APOC3,APOA4,APOA5,F3,PLA2G10,ABCG1
GOTERM_MF_DIRECT	phosphorus-oxygen lyase activity	10	2.91e-05	ADCY9,NPR1,ADCY4,CD38,ADCY3,ADCY2,ADCY1,ADCY8,ADCY7,ADCY5
GOTERM_MF_DIRECT	kinase binding	23	2.91e-05	NTRK1,CEBPA,GCKR,CEBPB,DAB2IP,SLC2A1,TNFAIP3,HTT,PTPN22,PLG,PARK7,EGFR,GFAP,EEF1A1,TIAM1,CEACAM1,PINK1,ABI2,CASP1,FLNA,AKT1,CTNNB1,CRK
GOTERM_MF_DIRECT	protein tyrosine kinase activity	27	3.01e-05	FLT1,EGFR,IGF1R,KDR,ABL1,EPHB2,JAK2,JAK3,ROS1,MAP2K6,PDGFRB,NTRK1,MAP2K4,YES1,SYK,RIPK2,INSR,PRKCD,EIF2AK2,MTOR,BCR,HCK,ZAP70,PKM,TEK,MET,FGFR1
GOTERM_MF_DIRECT	adenylate cyclase activity	8	3.41e-05	ADCY9,ADCY4,ADCY3,ADCY2,ADCY1,ADCY8,ADCY7,ADCY5
GOTERM_MF_DIRECT	pattern recognition receptor activity	14	4.06e-05	FCN1,CARD8,NOD1,NOD2,PYCARD,AIM2,DMBT1,TLR8,TLR7,NLRP1,TLR5,TLR3,MBL2,TLR2
GOTERM_MF_DIRECT	calmodulin binding	34	4.62e-05	CAMK2B,RYR1,CAMK2D,CAMK2A,ADCY3,ADCY1,IQGAP1,PLA2G6,ADCY8,SLC9A1,MYLK,RGS2,AKT1,NOS1,KCNN4,CAMK2G,NGFR,ACE,NOS2,NOS3,SPHK1,MYO9B,TRPV1,ATP2B1,ESR1,PLCB3,CEACAM1,ADORA2A,MIP,TRPV4,CTH,CAMK4,ORAI1,PLCB1
GOTERM_MF_DIRECT	phosphotyrosine residue binding	15	4.62e-05	YES1,SYK,SHC1,IRS1,PIK3R2,PTPN11,PIK3R1,HCK,ZAP70,GRAP2,PLCG2,ABL1,MAPK1,CRK,MAPK3
GOTERM_MF_DIRECT	collagen binding	18	5.54e-05	SMAD2,ACHE,SMAD3,VWF,ITGA2,PDGFB,FN1,MMP9,CTSS,MMP12,COMP,VTN,MMP13,LOX,CTSL,CTSK,SERPINH1,CD44
GOTERM_MF_DIRECT	heme binding	28	5.54e-05	PTGS2,MPO,CYP3A5,CYP19A1,PTGS1,DUOX1,CYP2D6,CBS,HMOX1,NOS1,JAK2,DUOX2,CYP2J2,PTGIS,AMBP,NOS2,NOS3,CYBB,CYBA,CYP27A1,CYP2C8,CYP24A1,CYP11B2,TBXAS1,CAT,CYP1A1,NOX4,NOX5
GOTERM_MF_DIRECT	nuclear glucocorticoid receptor binding	9	6.24e-05	NR4A2,SMAD2,STAT5A,STAT5B,NR4A1,CEBPB,SMAD3,NR4A3,STAT3
GOTERM_MF_DIRECT	phosphatidylinositol-4,5-bisphosphate phospholipase C activity	11	6.52e-05	PLCB3,EDNRA,CASR,PLCB4,CCL5,BDKRB2,PLCG2,PLCE1,PLCG1,CCR5,PLCB1
GOTERM_MF_DIRECT	MAP kinase activity	10	7.05e-05	MAPK10,MAPK11,MAPK9,GSK3B,MAPK8,MAPK7,MAPK1,MAPK14,MAPK13,MAPK3
GOTERM_MF_DIRECT	protein phosphatase binding	21	7.13e-05	STAT3,PIK3R2,IRS2,PIK3R1,IQGAP1,MAPK14,YWHAZ,EGFR,LGALS3,CEACAM1,MAPK8,TRAF3,BCL2,CTNNB1,STAT6,PPARG,KCNN4,JAK3,MET,ROS1,MAP3K5
GOTERM_MF_DIRECT	endopeptidase inhibitor activity	15	7.13e-05	CSTB,USP14,AHSG,PROS1,SERPINF2,SERPINE1,TFPI,THBS1,C3,C4B,CST3,C5,SLPI,A2M,LPA
GOTERM_MF_DIRECT	low-density lipoprotein particle binding	9	0.000104	CRP,MSR1,SCARB1,PCSK9,TREM2,CD36,PLTP,THBS1,LDLR
GOTERM_MF_DIRECT	lipoprotein particle binding	7	0.000121	LPL,APOA1,TREM2,CD36,MAPT,APOE,LDLR
GOTERM_MF_DIRECT	cytokine binding	14	0.000141	CD74,IFNGR1,CXCR4,PARK7,TNFRSF11A,IL2RG,OSMR,ADAM17,CASP1,LEPR,IL6ST,ELANE,CCR2,CRLF2
GOTERM_MF_DIRECT	phosphatidylcholine-sterol O-acyltransferase activator activity	6	0.000146	APOC1,APOA2,APOA1,APOA4,APOE,APOA5
GOTERM_MF_DIRECT	histone deacetylase binding	25	0.000156	HDAC4,CEBPA,CEBPB,CIITA,HDAC2,HDAC3,HDAC9,HIF1A,RELA,HDAC6,MAPK8,CCND1,DHX36,MEF2A,XBP1,MYOCD,PARP1,FOXP3,SIRT2,USF1,TRAF6,BCL3,TP53,HSPA1B,HSPA1A
GOTERM_MF_DIRECT	G protein-coupled receptor binding	18	0.000157	FCN1,UCN,APP,ITGB4,ARRB2,POMC,C5,GRK2,UCN2,NPY,SAA1,PROK2,FLNA,SAA2,GHRL,S1PR2,HSPA1B,HSPA1A
GOTERM_MF_DIRECT	nucleotide binding	167	0.000157	TOR2A,UBE2Z,ACTB,MYLK,ACTG1,IGF1R,UBE2L3,STK11,AKT2,RPS6KA1,TUBB1,KDR,AKT1,EPHB2,PRKACB,GLUL,ROS1,MAP3K5,TGM2,PDGFRB,PRKCG,MAP2K4,PRKCB,PRKCE,PRKCD,PRKCA,BCR,EEF1A1,ACLY,ADCY9,PRKAR1A,PRKD1,ABCG1,ABCG2,ABCB1,NPR1,ITPR1,STK39,KALRN,RNF213,GRK2,IRAK1,PRKAR2A,DHX36,ABL1,NLRP3,RIPK1,TRPM7,NLRP1,MAP2K6,ABCA1,YES1,MLKL,HSPA5,HSPA4,PLK2,INSR,EIF2AK2,TRPV1,HSPA2,CDK9,CDK8,GCLC,CDK6,EPRS1,CDK5,STK25,STK26…
GOTERM_MF_DIRECT	cytokine receptor binding	12	0.000177	SOCS2,IL21,IL4,SOCS1,CISH,IFNB1,IL15,DDT,IL9,IL13,MIF,MYD88
GOTERM_MF_DIRECT	proteoglycan binding	8	0.000231	COMP,CTSL,CTSK,FN1,ADA2,SLIT2,THBS1,CTSS
GOTERM_MF_DIRECT	nitric-oxide synthase binding	8	0.000231	SOX2,CD74,CAV1,CALM3,CALM1,CALM2,ACTB,SLC6A4
GOTERM_MF_DIRECT	fibronectin binding	11	0.000245	TNFAIP6,CTSL,MMP2,CTSK,ITGB3,IGFBP3,LPA,THBS1,CTSS,FSTL3,VEGFA
GOTERM_MF_DIRECT	transmembrane receptor protein tyrosine kinase activator activity	9	0.000398	EFNB2,IGF2,TGFA,NRG1,IGF1,NGF,AREG,VEGFA,HBEGF
GOTERM_MF_DIRECT	lncRNA binding	12	0.000403	MIR29B1,MIR223,DNMT1,MIR608,STAT3,MIR185,DNMT3A,MIR195,SIRT6,MIR29A,PPARGC1A,EZH2
GOTERM_MF_DIRECT	transcription corepressor binding	14	0.000412	SMAD2,HDAC3,SMAD3,STAT1,RORA,RUNX3,ETS1,ESR1,HIF1A,HDAC6,RUNX1,PER2,CTNNB1,EZH2
GOTERM_MF_DIRECT	promoter-specific chromatin binding	17	0.000414	SMAD2,EGR1,HDAC2,DNMT1,SMAD3,STAT1,FOXO4,FOS,NR3C1,SIRT1,FOXO1,FOSL1,HSF1,TP53,TP63,EZH2,ATF4
GOTERM_MF_DIRECT	lipopolysaccharide immune receptor activity	6	0.000422	SCARB1,CD180,PTAFR,CD14,TLR4,TLR2
GOTERM_MF_DIRECT	extracellular matrix structural constituent	23	0.000438	FGB,FGA,LAMA5,POSTN,VWF,ELN,FGG,ADIPOQ,TNC,FN1,LAMC2,LAMC1,THBS1,COL1A1,COMP,ACAN,VTN,COL3A1,ESM1,MGP,CHI3L1,EDIL3,FBN1
GOTERM_MF_DIRECT	molecular adaptor activity	30	0.000453	HDAC4,BECN1,MAPKAP1,ITGA2B,ARRB2,IQGAP1,UBE2Z,AGER,SLC9A1,NLRP3,VHL,LDLR,SNCA,MAP2K4,TICAM2,CAV2,CAV1,NFATC2,PTPN11,KIR3DL1,SOD3,TIRAP,TGFBR2,EEF1A1,AR,PLCB3,LOX,BCL2,MYD88,VCL
GOTERM_MF_DIRECT	protein heterodimerization activity	48	0.000504	CEBPA,APP,CEBPB,ABCD2,EPAS1,MTTP,PDGFB,ADRB1,PIK3R2,AHR,PIK3R1,ADCY8,HIF1A,CLU,IKBKB,IRAK1,HSF1,BDKRB2,MEF2A,AOC3,XBP1,UGT1A1,GCA,CAV2,CAV1,TFEB,APOA2,CYBB,CYBA,HNF1A,ADRA2C,ADRA2A,USF1,RUNX1,NR4A2,NR4A1,BCL2,AGTR1,BIRC5,TLR6,SOS1,TP53,TLR4,SOS2,ATF3,ABCG1,ATF4,IL17A
GOTERM_MF_DIRECT	peptidase inhibitor activity	23	0.000697	CSTB,SERPINA3,APP,SERPINA1,SERPINB2,AMBP,SERPINE2,SERPINC1,SERPINF2,SERPINE1,PARK7,NGF,TFPI,KNG1,SERPINA5,CST3,SLPI,TIMP2,SERPING1,BIRC5,TIMP1,A2M,TIMP4
GOTERM_MF_DIRECT	RAGE receptor binding	7	0.00091	APP,HMGB2,S100A12,HMGB1,S100B,S100A9,S100A8
GOTERM_MF_DIRECT	death receptor binding	8	0.000962	CASP8,CASP3,TMBIM1,MADD,DAB2IP,RIPK1,BID,MYD88
GOTERM_MF_DIRECT	chromatin DNA binding	18	0.000962	SMAD2,CEBPA,XBP1,CEBPB,HDAC3,NOTCH1,SMAD3,STAT3,NR1H3,SIRT6,FOXO3,FOXO1,RELA,APEX1,HSF1,CLOCK,PPARGC1A,EZH2
GOTERM_MF_DIRECT	CCR5 chemokine receptor binding	6	0.000982	STAT1,CCL5,STAT3,CCL4,CCL3,NES
GOTERM_MF_DIRECT	C-C chemokine binding	9	0.00114	CX3CR1,CXCR3,CCRL2,CXCR4,ACKR3,ACKR1,CXCR6,CCR5,CCR2
GOTERM_MF_DIRECT	transmembrane signaling receptor activity	36	0.00119	GLP1R,NOTCH1,CHRNA5,CHRNA4,TREM2,TNFRSF11A,TREM1,AGER,LRP8,EGFR,CRHR1,ICAM1,THBD,DNER,MRC1,LEPR,HAVCR2,NGFR,KIR2DS1,KIR2DS2,IL1R1,MRGPRX1,TRPV1,SELE,TLR1,SMO,PECAM1,CD69,TLR6,ACKR1,TLR5,TLR4,CD44,TLR3,ENG,TLR2
GOTERM_MF_DIRECT	protein phosphatase 2A binding	10	0.00146	PTPA,PTPN1,STAT1,SPHK1,DAB2IP,BCL2,MAPT,ADCY8,TP53,FOXO1
GOTERM_MF_DIRECT	insulin receptor substrate binding	7	0.00146	PIK3CA,INSR,PRKCD,PIK3CB,PIK3R1,JAK2,IGF1R
GOTERM_MF_DIRECT	insulin-like growth factor I binding	7	0.00146	IGFBP1,ITGB4,ITGB3,INSR,IGFBP3,IGFBP2,IGF1R
GOTERM_MF_DIRECT	CXCR chemokine receptor binding	7	0.00146	CXCL10,CXCL12,CXCL8,PPBP,CCL27,CXCL5,PF4
GOTERM_MF_DIRECT	carbohydrate binding	32	0.00175	FCN1,APCS,SFTPA2,REG1A,C4B,ACAN,LGALS3,LGALS2,LGALS1,MRC1,BSG,OLR1,SOST,LGALS9,CD34,MBL2,MGAM,GCKR,G6PD,AMBP,SFTPD,SELE,IL2,SELP,ATRN,VCAN,SELL,CHI3L1,CD69,SFTPA1,CALR,FREM1
GOTERM_MF_DIRECT	neuropeptide hormone activity	10	0.00185	ADCYAP1,UCN,GAL,NPY,NPPA,CRH,AVP,HCRT,VIP,NTS
GOTERM_MF_DIRECT	heparan sulfate proteoglycan binding	8	0.00202	COMP,APP,CFH,LRP1,FST,ITGA2,LPL,APOE
GOTERM_MF_DIRECT	nuclear steroid receptor activity	9	0.00205	AR,NR4A3,VDR,HNF4A,PPARA,ESR1,ESR2,NR3C2,PPARD
GOTERM_MF_DIRECT	protein lysine deacetylase activity	7	0.00229	HDAC4,HDAC2,HDAC3,SIRT1,HDAC9,SIRT2,HDAC6
GOTERM_MF_DIRECT	interleukin-1 receptor binding	7	0.00229	IL1A,IL1RN,IL37,IL1B,IRAK4,TLR5,MYD88
GOTERM_MF_DIRECT	protein sequestering activity	12	0.00268	NFKBIA,CDKN1A,SMO,CAV1,SESN2,STAT3,FLNA,CLU,SQSTM1,YWHAZ,NFKB1,SNCA
GOTERM_MF_DIRECT	metal ion binding	323	0.00268	APP,CISD1,ENO2,MYLK,CYP2D6,AKT2,ANPEP,RPS6KA1,ZC3H12A,TNFSF10,KDR,PLCE1,B2M,TRIM21,GLUL,TP63,PRKCG,ARSA,PRKCB,PRKCE,PRKCD,HLA-B,PRKCA,HSPG2,UNC13D,CYP27A1,AR,ACE2,ADCY9,PAPPA,PADI4,PRKD1,FREM1,TP53,FLG,GATA3,MEFV,SLC5A2,KALRN,TRPM2,RNF213,ADAMTS13,DHX36,HMOX1,S100A12,TRPM7,PLCG1,LTA4H,ZNF268,HLA-DQA1,S100A11,BRAP,EGR1,EGR2,ACE,BCL11B,TREX1,PMM2,LNPEP,CP,COL1A1,CYP2C8,SLC6A8,EPRS1,CYP1A1,PDE3A,NOX…
GOTERM_MF_DIRECT	low-density lipoprotein particle receptor binding	9	0.00268	CRP,APP,PCSK9,APOE,APOB,APOA5,CLU,HSPG2,DKK1
GOTERM_MF_DIRECT	protein serine/threonine kinase activator activity	15	0.00302	TGFB1,MSTN,ADIPOQ,DAB2IP,GDF2,IGF2,IQGAP1,BMP2,CD40LG,CCND1,TAOK1,ABL1,CALM3,CALM1,CALM2
GOTERM_MF_DIRECT	chemokine receptor binding	6	0.00337	CXCL12,CCL21,CCL5,CCRL2,CCL19,CCL27
GOTERM_MF_DIRECT	nitric-oxide synthase regulator activity	6	0.00337	AKT1,CALM3,CALM1,ESR1,CALM2,ACTB
GOTERM_MF_DIRECT	lipoteichoic acid binding	5	0.0036	CD6,DMBT1,TREM2,CD14,LBP
GOTERM_MF_DIRECT	CCR1 chemokine receptor binding	5	0.0036	CCL23,CCL7,CCL5,CCL4,CCL3
GOTERM_MF_DIRECT	peroxidase activity	10	0.0036	DUOX1,PRDX5,GPX1,GPX3,SESN2,CAT,PTGS2,MPO,DUOX2,PTGS1
GOTERM_MF_DIRECT	heat shock protein binding	14	0.0036	HDAC2,HSPA5,FAF1,ITGB2,LIMK1,APOA2,APOA1,HTT,HSPA2,IRAK1,HSF1,PRKD1,HSPA1B,HSPA1A
GOTERM_MF_DIRECT	transcription coregulator binding	11	0.00418	HDAC2,JUND,NR1H4,CTNNB1,PPARG,RORA,FOS,FOXO3,ESR1,SMARCA4,NFE2L2
GOTERM_MF_DIRECT	double-stranded DNA binding	22	0.00418	SMAD2,JUN,JUND,SMAD3,STAT1,TREX1,HMGB2,HMGB1,FOS,ELK1,EGFR,RELA,USF1,NR4A1,AIM2,FOSB,PPARG,MAPT,NLRP1,TARDBP,JUNB,TP63
GOTERM_MF_DIRECT	serine-type peptidase activity	23	0.00503	TPSD1,KLK1,C1S,F10,F12,F11,HTRA2,PCSK9,KLK3,PLAT,PLG,F2,DPP4,F7,PROC,PLAU,MASP2,MASP1,LPA,KLKB1,ELANE,HABP2,CFB
GOTERM_MF_DIRECT	oxidoreductase activity	64	0.00535	DBH,IFI30,MPO,FADS2,ALDH2,CYP2D6,SESN2,FDXR,NOS1,FADS1,G6PD,GPX1,GPX3,GSTO1,TET2,CYBB,CYBA,CYP27A1,F8,LOX,CAT,DLD,PTGES,FTO,ADH1C,MAOA,ALOX15,ALOX12,HMGCR,PTGS2,CYP3A5,CYP19A1,PTGS1,HSD11B1,DUOX1,PRDX5,ALOX5,HMOX1,XDH,DUOX2,SNCA,CYP2J2,EGLN1,AOC3,NQO1,AMBP,NOS2,NOS3,TXNRD1,MTHFR,SOD2,CP,SOD3,SOD1,CYP2C8,CYP24A1,CYP11B2,APEX1,TBXAS1,CYP1A1,NOX4,NOX5,DEGS1,NOX1
GOTERM_MF_DIRECT	cysteine-type endopeptidase activator activity	6	0.00535	PYCARD,AIM2,CARD8,NLRP3,NLRP1,HSPD1
GOTERM_MF_DIRECT	type II transforming growth factor beta receptor binding	6	0.00535	TGFB2,TGFB1,LRG1,TGFB3,TGFBR1,ENG
GOTERM_MF_DIRECT	peptide hormone receptor binding	6	0.00535	ADCYAP1,LEP,PTPN11,JAK2,VIP,PTHLH
GOTERM_MF_DIRECT	NF-kappaB binding	10	0.00537	NFKBIA,GSK3B,PSMA6,HDAC2,HDAC3,CDKN2A,FAF1,FOXP3,RELA,PPARD
GOTERM_MF_DIRECT	NADP binding	11	0.00589	HSD11B1,DUOX1,G6PD,NOS2,NOS3,CAT,MTHFR,NOX5,HMGCR,NOS1,NOX1
GOTERM_MF_DIRECT	C-C chemokine receptor activity	8	0.00646	CX3CR1,CXCR3,CCRL2,CXCR4,ACKR3,CXCR6,CCR5,CCR2
GOTERM_MF_DIRECT	transmembrane receptor protein tyrosine kinase activity	12	0.007	NTRK1,PDGFRB,FLT1,INSR,KDR,TEK,EPHB2,ROS1,MET,EGFR,FGFR1,IGF1R
GOTERM_MF_DIRECT	interleukin-6 receptor binding	5	0.00709	PYCARD,IL6,ADAM17,IL6ST,IL6R
GOTERM_MF_DIRECT	oxidoreductase activity, acting on NAD(P)H, oxygen as acceptor	5	0.00709	DUOX1,CYBB,NOX4,NOX5,NOX1
GOTERM_MF_DIRECT	protein-folding chaperone binding	18	0.00796	FGB,APP,GRN,HSPA5,VWF,TFRC,HLA-B,PLG,HSPA2,CLU,CP,HSPD1,SOD1,ALB,BIRC5,MAPT,CALR,TP53
GOTERM_MF_DIRECT	carbohydrate derivative binding	6	0.00816	FCN1,GPI,GCKR,TREM2,NOD1,NOD2
GOTERM_MF_DIRECT	channel activity	11	0.00816	PANX1,P2RX7,P2RX4,BCL2A1,MIP,AQP9,BCL2,AQP4,AQP1,BCL2L1,BEST1
GOTERM_MF_DIRECT	transforming growth factor beta binding	8	0.00819	LRG1,NRROS,TGFB3,CD36,THBS1,TGFBR1,ENG,TGFBR2
GOTERM_MF_DIRECT	steroid binding	9	0.00833	HSD11B1,AR,UGT1A1,GPER1,NR3C1,SHBG,ESR1,ESR2,NR3C2
GOTERM_MF_DIRECT	p53 binding	14	0.00882	GSK3B,CDKN2A,HTT,SIRT1,HIF1A,HSPD1,SMARCA4,MUC1,STK11,CDK5,MDM2,TP53,TP63,BRD4
GOTERM_MF_DIRECT	histone deacetylase activity	7	0.00897	HDAC4,HDAC2,HDAC3,SIRT1,HDAC9,SIRT2,HDAC6
GOTERM_MF_DIRECT	transmembrane transporter binding	22	0.0093	CASR,CAMK2D,YES1,HOMER1,TRPC1,PDE4D,CAV1,STK39,HTT,NEDD4L,YWHAZ,MTOR,PANX1,PYCARD,SCN10A,TSPO,FLNA,CTNNB1,CALM3,NOS1,CALM1,CALM2
GOTERM_MF_DIRECT	G protein-coupled peptide receptor activity	11	0.00937	GLP1R,CX3CR1,MAS1,NPR1,APLNR,OPRL1,OPRK1,OPRM1,S1PR2,CRHR1,LTB4R
GOTERM_MF_DIRECT	beta-catenin binding	18	0.0102	SMAD2,GSK3B,PTPRU,SMAD3,PTEN,TREM2,RORA,FOXO4,PSEN1,FOXO3,ESR1,FOXO1,HDAC6,NR4A2,AR,GJA1,PIN1,VCL
GOTERM_MF_DIRECT	cargo receptor activity	8	0.0102	MSR1,LRP1,INSR,MRC1,ITGB2,SDC1,CD36,LRP8
GOTERM_MF_DIRECT	MHC class II receptor activity	6	0.0117	HLA-DMA,HLA-DRA,HLA-C,HLA-DRB1,HLA-DQA1,HLA-DQB1
GOTERM_MF_DIRECT	type I transforming growth factor beta receptor binding	6	0.0117	SMAD2,TGFB1,LRG1,TGFB3,ENG,TGFBR2
GOTERM_MF_DIRECT	tumor necrosis factor binding	5	0.0121	ADAM17,A2M,MMP8,TNFRSF1B,TNFRSF1A
GOTERM_MF_DIRECT	signaling receptor activator activity	5	0.0121	APP,PRKCE,PARK7,JAK2,ENG
GOTERM_MF_DIRECT	extracellular matrix binding	9	0.0121	ADAMTS5,VTN,ELN,ITGB3,ITGA2B,SPP1,THBS1,DCN,VEGFA
GOTERM_MF_DIRECT	type III transforming growth factor beta receptor binding	4	0.0122	TGFB2,TGFB1,TGFB3,TGFBR2
GOTERM_MF_DIRECT	nuclear estrogen receptor activity	4	0.0122	GPER1,PDE3A,ESR1,ESR2
GOTERM_MF_DIRECT	hormone receptor binding	4	0.0122	NPPB,NPPC,FABP4,NPPA
GOTERM_MF_DIRECT	histone acetyltransferase binding	8	0.0125	MEF2A,EGR1,MYOCD,CEBPB,NR4A3,STAT1,FOXP3,SIRT2
GOTERM_MF_DIRECT	receptor tyrosine kinase binding	13	0.0136	PTPN1,ANGPT2,ANGPT1,SHC1,MST1,FLT3LG,NRG1,PIK3R2,PTPN11,GAS6,SQSTM1,TP53,CRK
GOTERM_MF_DIRECT	protein kinase C binding	11	0.0143	IRS1,PRKCB,ITGB3,TRPV4,ADCY4,ABL1,HSPB1,PRKD1,HDAC9,SQSTM1,TIRAP
GOTERM_MF_DIRECT	peptidoglycan binding	7	0.0151	REG1A,NLRP3,TREM2,NOD1,NOD2,TLR2,HK1
GOTERM_MF_DIRECT	MHC class II protein complex binding	8	0.0154	CD74,HLA-DMA,PKM,HLA-DRA,B2M,HLA-DRB1,HLA-DQA1,HLA-DQB1
GOTERM_MF_DIRECT	glycosaminoglycan binding	8	0.0154	SHH,VCAN,SERPINE2,HABP2,DCN,SERPINA5,ENG,TGFBR2
GOTERM_MF_DIRECT	phospholipase C activity	6	0.0156	PLCB3,PLCB4,PLCG2,PLCE1,PLCG1,PLCB1
GOTERM_MF_DIRECT	oligosaccharide binding	6	0.0156	SELP,LGALS3,SELL,REG1A,LGALS9,SELE
GOTERM_MF_DIRECT	S100 protein binding	6	0.0156	S100A1,IQGAP1,FGF1,S100B,AGER,S100A11
GOTERM_MF_DIRECT	monoatomic cation channel activity	11	0.0159	TRPM2,SCN10A,TRPC6,TRPC1,TRPV4,TRPV3,TRPM7,ASIC2,ASIC3,SLC6A4,ASIC1
GOTERM_MF_DIRECT	growth factor binding	11	0.0159	IGFBP1,FLT1,NRROS,DUSP1,IGFBP3,IGFBP2,KDR,A2M,IL6ST,OSMR,TGFBR1
GOTERM_MF_DIRECT	molecular condensate scaffold activity	11	0.0159	LGALS3,AR,CARD8,NLRP3,NLRP1,TARDBP,SOS1,NEAT1,TP53,SQSTM1,NFE2L2
GOTERM_MF_DIRECT	lipid transporter activity	9	0.0166	APOM,MTTP,APOA2,APOA1,APOA4,APOD,SFTPA1,APOE,APOB
GOTERM_MF_DIRECT	heparan sulfate binding	5	0.0183	APP,DMBT1,MDK,TNFRSF11B,PPIA
GOTERM_MF_DIRECT	adrenergic receptor activity	5	0.0183	ADRB3,ADRB1,ADRB2,ADRA2C,ADRA2A
GOTERM_MF_DIRECT	intracellularly gated calcium channel activity	5	0.0183	RYR1,TRPM2,ITPR1,ITPR3,TRPV1
GOTERM_MF_DIRECT	phosphatase binding	12	0.0186	PTPA,SMAD2,GSK3B,SMAD3,MAPK7,SYK,MAGI2,NFATC2,MAPK1,CTNNB1,PPARA,MAPK3
GOTERM_MF_DIRECT	serine-type endopeptidase inhibitor activity	17	0.0193	SERPINA3,APP,SERPINA1,SERPINB2,AMBP,SERPINE2,SERPINC1,SERPINF1,SERPINF2,SERPINE1,TFPI,AGT,SERPINA5,SLPI,SERPINH1,SERPING1,A2M
GOTERM_MF_DIRECT	low-density lipoprotein particle receptor activity	6	0.0207	LRP1,OLR1,CD36,LRP8,LDLR,CXCL16
GOTERM_MF_DIRECT	CARD domain binding	6	0.0207	RIPK2,CARD8,CASP4,CASP1,NOD1,NOD2
GOTERM_MF_DIRECT	calcium channel inhibitor activity	6	0.0207	AMBP,ITPR1,TNNI3,CALM3,CALM1,CALM2
GOTERM_MF_DIRECT	ephrin receptor binding	8	0.022	EFNB2,PTPN1,APP,SHC1,ABL1,CRK,PIK3CG,AQP1
GOTERM_MF_DIRECT	Hsp90 protein binding	10	0.022	CDK5,HSF1,CYP1A1,KDR,AHR,MAPT,NOD2,NR3C1,HIF1A,HDAC6
GOTERM_MF_DIRECT	RNA polymerase II core promoter sequence-specific DNA binding	7	0.0231	AR,CEBPB,POU2F1,STAT1,FOS,RELA,EZH2
GOTERM_MF_DIRECT	superoxide-generating NADPH oxidase activity	4	0.0247	CYBB,NOX4,NOX5,NOX1
GOTERM_MF_DIRECT	type 1 angiotensin receptor binding	4	0.0247	EDNRB,BDKRB2,JAK2,AGT
GOTERM_MF_DIRECT	adenylate cyclase activator activity	4	0.0247	GNAS,CALM3,CALM1,CALM2
GOTERM_MF_DIRECT	apolipoprotein A-I binding	4	0.0247	ABCA1,SCARB1,TREM2,HSPD1
GOTERM_MF_DIRECT	non-membrane spanning protein tyrosine kinase activity	10	0.025	HCK,ZAP70,YES1,SYK,RIPK2,PRKCD,ABL1,EIF2AK2,JAK2,JAK3
GOTERM_MF_DIRECT	enzyme inhibitor activity	12	0.0255	EGLN1,NOTCH1,MAPK7,UGT1A1,TIMP2,TXNIP,TIMP1,ANGPTL4,NGF,SIRT1,TIMP4,SNCA
GOTERM_MF_DIRECT	protein serine/threonine/tyrosine kinase activity	8	0.0255	PRKCG,MAPK9,PRKAA2,RPS6KB1,RPS6KA1,AKT1,SGK1,PRKACB
GOTERM_MF_DIRECT	phosphatidylcholine binding	8	0.0255	ABCA1,CETP,APOC1,APOA2,APOA4,PLTP,APOA5,SERPINA5
GOTERM_MF_DIRECT	disordered domain specific binding	8	0.0255	SMAD2,CDKN2A,MDM2,KEAP1,CTNNB1,HSPA2,TP53,HSPA1A
GOTERM_MF_DIRECT	peptide binding	9	0.0257	NPEPPS,MAS1,MME,ANPEP,ANG,PPARG,LNPEP,CALR,RELA
GOTERM_MF_DIRECT	thioesterase binding	5	0.026	CDC42,TRAF3,TRAF1,RAC1,ADRA2A
GOTERM_MF_DIRECT	1-phosphatidylinositol-3-kinase activity	5	0.026	PIK3CA,PIK3CD,ATM,PIK3CB,PIK3CG
GOTERM_MF_DIRECT	protein tyrosine kinase activator activity	6	0.0262	PRKCD,GHRL,NRG1,HTR2A,IL6ST,EGFR
GOTERM_MF_DIRECT	glutathione peroxidase activity	7	0.0271	GPX1,GPX3,ALOX5AP,GSTT1,LTC4S,CP,PTGES
GOTERM_MF_DIRECT	chemokine receptor activity	7	0.0271	CX3CR1,CXCR3,CCRL2,CXCR4,CXCR6,CCR5,CCR2
GOTERM_MF_DIRECT	laminin binding	7	0.0271	LGALS3,ACHE,LGALS1,ITGA2,RPSA,THBS1,CTSS
GOTERM_MF_DIRECT	cholesterol binding	11	0.0281	ABCA1,CETP,STAR,CAV1,APOA2,TSPO,APOC3,NR1H3,APOA1,APOD,ABCG1
GOTERM_MF_DIRECT	nuclear receptor binding	10	0.0316	SMAD2,SMAD3,JUND,NR1I2,NR1H4,CTNNB1,SIRT1,HIF1A,PPARGC1A,NR0B2
GOTERM_MF_DIRECT	transforming growth factor beta receptor binding	6	0.0341	SMAD2,TGFB2,TGFB1,SMAD3,LRG1,TGFB3
GOTERM_MF_DIRECT	histone deacetylase activity, hydrolytic mechanism	5	0.0366	HDAC4,HDAC2,HDAC3,HDAC9,HDAC6
GOTERM_MF_DIRECT	estrogen response element binding	5	0.0366	AR,NR3C1,ESR1,ESR2,NR3C2
GOTERM_MF_DIRECT	complement component C1q complex binding	5	0.0366	C4B,CRP,APCS,PTX3,CALR
GOTERM_MF_DIRECT	activin binding	5	0.0366	FST,TGFBR1,FSTL3,ENG,TGFBR2
GOTERM_MF_DIRECT	SH2 domain binding	9	0.0394	SYK,IRS1,TRPV4,ABL1,LILRB1,JAK2,CRK,SQSTM1,FGFR1
GOTERM_MF_DIRECT	transporter inhibitor activity	4	0.0419	STK39,CALM3,CALM1,CALM2
GOTERM_MF_DIRECT	Toll-like receptor binding	4	0.0419	SYK,CD36,MYD88,TLR2
GOTERM_MF_DIRECT	diacylglycerol-dependent serine/threonine kinase activity	6	0.0429	PRKCG,PRKCB,PRKCE,PRKCD,PRKCA,PRKD1
GOTERM_MF_DIRECT	SH3 domain binding	17	0.043	VASP,GPX1,NCF1,DAB2IP,ADAM10,PTPN22,CYBA,ENAH,ADAM17,ABI2,ELMO1,ABL1,MAPT,SOS1,WASF2,ACP1,CRK
GOTERM_MF_DIRECT	SMAD binding	10	0.0456	SMAD2,MEF2A,COL3A1,SMURF2,MAGI2,CTNNB1,FLNA,TGFBR1,BMPR1A,TGFBR2
GOTERM_MF_DIRECT	RNA polymerase II cis-regulatory region sequence-specific DNA binding	94	0.0494	OGG1,RORA,NR3C1,ETS1,ELK1,SOX2,DBP,HNF4A,JUNB,TP63,MEF2A,DNMT3A,TFEB,HNF1A,FOS,KLF14,RUNX3,SIRT1,FOXP3,SREBF2,RUNX1,AR,ZEB1,MAF,IRF4,IRF5,PPARG,ERG,IRF6,PPARA,CLOCK,TP53,IRF9,ATF3,ATF4,PPARD,HDAC4,CEBPA,CEBPB,CEBPD,PLAG1,EPAS1,NR1I2,CREM,GATA3,FOXO4,FOXO3,HIF1A,NTN1,FOXO1,HDAC6,RELA,MUC1,DHX36,HSF1,STAT4,STAT6,SMAD2,STAT5A,EGR1,STAT5B,JUN,EGR2,XBP1,JUND,POU2F1,SMAD3,BCL11B,STAT1,VDR,STAT2,STAT3,N…
GOTERM_MF_DIRECT	general transcription initiation factor binding	5	0.0497	JUN,HSF1,TP53,RELA,ATF4
GOTERM_MF_DIRECT	adenylate cyclase binding	5	0.0497	CALM3,ADCY2,ADRB2,CALM2,ADCY5
GOTERM_MF_DIRECT	mitogen-activated protein kinase kinase binding	5	0.0497	ACE,DAB2IP,PIN1,TRIB3,TRIB1
