# Supplementary material for: Abundance of Inflammatory Response Genes Among Cardiovascular Disease and Ischemic Stroke Genes
Source: Int J Mol Sci. 2026 May 15;27(10):4442. doi: 10.3390/ijms27104442 (PMC13207277; doi:10.3390/ijms27104442)
Supplement: Supplementary file 1 [file ijms-27-04442-s001.zip › Supplementary Table S6.xlsx]

## Sheet: .
Table S6. GWAS annotation of 1285 genes studied
STUDY	DISEASE/TRAIT	CHR_ID	CHR_POS	REPORTED GENE(S)	SNPS	P-VALUE
Exploration of haplotype research consortium imputation for genome-wide association studies in 20,032 Generation Scotland participants.	HDL cholesterol	8	19967156	LPL	rs15285	1e-18
Exploration of haplotype research consortium imputation for genome-wide association studies in 20,032 Generation Scotland participants.	HDL cholesterol	9	104899461	ABCA1	rs2740488	3e-08
Exploration of haplotype research consortium imputation for genome-wide association studies in 20,032 Generation Scotland participants.	HDL cholesterol	20	45909845	PLTP	rs435306	3e-08
Exploration of haplotype research consortium imputation for genome-wide association studies in 20,032 Generation Scotland participants.	HDL cholesterol	19	44908822	APOE	rs7412	6e-14
Exploration of haplotype research consortium imputation for genome-wide association studies in 20,032 Generation Scotland participants.	Body mass index	16	53775211	FTO	rs55872725	6e-21
Exploration of haplotype research consortium imputation for genome-wide association studies in 20,032 Generation Scotland participants.	HDL cholesterol	19	8364439	ANGPTL4	rs116843064	6e-10
Exploration of haplotype research consortium imputation for genome-wide association studies in 20,032 Generation Scotland participants.	HDL cholesterol	11	116830638	APOC3	rs138326449	3e-20
Exploration of haplotype research consortium imputation for genome-wide association studies in 20,032 Generation Scotland participants.	Cholesterol, total	1	55039974	PCSK9	rs11591147	2e-17
Exploration of haplotype research consortium imputation for genome-wide association studies in 20,032 Generation Scotland participants.	Cholesterol, total	5	75360714	HMGCR	rs12916	6e-11
Exploration of haplotype research consortium imputation for genome-wide association studies in 20,032 Generation Scotland participants.	Cholesterol, total	6	160576086	LPA	rs74617384	3e-09
Exploration of haplotype research consortium imputation for genome-wide association studies in 20,032 Generation Scotland participants.	Cholesterol, total	16	72074194	HPR	rs2000999	7e-09
Exploration of haplotype research consortium imputation for genome-wide association studies in 20,032 Generation Scotland participants.	Cholesterol, total	19	44908822	APOE	rs7412	5e-94
Exploration of haplotype research consortium imputation for genome-wide association studies in 20,032 Generation Scotland participants.	Body fat percentage	2	226795925	IRS1	rs142101835	3e-08
Exploration of haplotype research consortium imputation for genome-wide association studies in 20,032 Generation Scotland participants.	Body fat percentage	16	53775211	FTO	rs55872725	6e-16
Exploration of haplotype research consortium imputation for genome-wide association studies in 20,032 Generation Scotland participants.	Urate levels	4	9992591	SLC2A9	rs6449213	2e-17
Exploration of haplotype research consortium imputation for genome-wide association studies in 20,032 Generation Scotland participants.	Height	11	75571007	SERPINH1	rs634552	2e-08
Exploration of haplotype research consortium imputation for genome-wide association studies in 20,032 Generation Scotland participants.	HDL cholesterol	16	56959412	CETP	rs3764261	1e-113
Exploration of haplotype research consortium imputation for genome-wide association studies in 20,032 Generation Scotland participants.	Fasting plasma glucose	2	27518238	GCKR	rs780095	8e-09
Interaction between Single Nucleotide Polymorphism and Urinary Sodium, Potassium, and Sodium-Potassium Ratio on the Risk of Hypertension in Korean Adults.	Hypertension	12	89680664	ATP2B1	rs11105368	2e-07
Exploration of haplotype research consortium imputation for genome-wide association studies in 20,032 Generation Scotland participants.	Height	15	88840533	ACAN	rs16942323	1e-11
Genetic determinants of adiponectin regulation revealed by pregnancy.	Adiponectin levels in pregnancy	3	186841671	ADIPOQ	rs17300539	9e-06
The effect of host genetics on the gut microbiome.	Gut microbiota (functional units)	3	122077921	CD86	rs9282641	2e-06
The effect of host genetics on the gut microbiome.	Gut microbiota (functional units)	1	206773289	IL10	rs1800871	2e-06
The effect of host genetics on the gut microbiome.	Gut microbiota (functional units)	20	50278219	CEBPB	rs3088220	3e-09
The effect of host genetics on the gut microbiome.	Gut microbiota (functional units)	20	50275837	CEBPB	rs17789629	1e-08
The effect of host genetics on the gut microbiome.	Gut microbiota (functional units)	6	88192771	CNR1	rs6933130	4e-08
The Allelic Landscape of Human Blood Cell Trait Variation and Links to Common Complex Disease.	Red cell distribution width	5	68301493	PIK3R1	rs9623	2e-10
The Allelic Landscape of Human Blood Cell Trait Variation and Links to Common Complex Disease.	Red cell distribution width	7	6397235	RAC1	rs79237498	8e-09
The Allelic Landscape of Human Blood Cell Trait Variation and Links to Common Complex Disease.	Red cell distribution width	7	100621008	TFR2	rs41295942	2e-13
The Allelic Landscape of Human Blood Cell Trait Variation and Links to Common Complex Disease.	Red cell distribution width	7	100628224	TFR2	rs139178017	7e-10
The Allelic Landscape of Human Blood Cell Trait Variation and Links to Common Complex Disease.	Red cell distribution width	7	100638579	TFR2	rs9801017	9e-37
The Allelic Landscape of Human Blood Cell Trait Variation and Links to Common Complex Disease.	Red cell distribution width	9	111924025	UGCG	rs144721045	4e-18
The Allelic Landscape of Human Blood Cell Trait Variation and Links to Common Complex Disease.	Red cell distribution width	22	43928975	PNPLA3	rs3747207	5e-09
The Allelic Landscape of Human Blood Cell Trait Variation and Links to Common Complex Disease.	Red cell distribution width	22	50528205	TYMP	rs131801	3e-19
The Allelic Landscape of Human Blood Cell Trait Variation and Links to Common Complex Disease.	Reticulocyte count	10	69334748	HK1	rs17476364	2e-96
The Allelic Landscape of Human Blood Cell Trait Variation and Links to Common Complex Disease.	Reticulocyte count	17	76385474	SPHK1	rs2247856	5e-26
The Allelic Landscape of Human Blood Cell Trait Variation and Links to Common Complex Disease.	Reticulocyte count	17	76387027	SPHK1	rs549579958	1e-22
The Allelic Landscape of Human Blood Cell Trait Variation and Links to Common Complex Disease.	Reticulocyte count	12	111446804	SH2B3	rs3184504	7e-91
Genome-wide association analyses using electronic health records identify new loci influencing blood pressure variation.	Diastolic blood pressure	2	24907673	ADCY3	rs10198275	6e-09
Genome-wide association analyses using electronic health records identify new loci influencing blood pressure variation.	Diastolic blood pressure	19	7259335	INSR	rs10427021	5e-22
Genome-wide association analyses using electronic health records identify new loci influencing blood pressure variation.	Diastolic blood pressure	11	27706555	BDNF	rs11030119	2e-12
Genome-wide association analyses using electronic health records identify new loci influencing blood pressure variation.	Diastolic blood pressure	1	115294125	NGF	rs11102916	1e-11
Genome-wide association analyses using electronic health records identify new loci influencing blood pressure variation.	Diastolic blood pressure	21	38611524	ERG	rs117870289	1e-06
The Allelic Landscape of Human Blood Cell Trait Variation and Links to Common Complex Disease.	Monocyte count	5	150119309	PDGFRB	rs3832325	1e-54
The Allelic Landscape of Human Blood Cell Trait Variation and Links to Common Complex Disease.	Monocyte count	1	109928142	CSF1	rs333947	9e-17
The Allelic Landscape of Human Blood Cell Trait Variation and Links to Common Complex Disease.	Monocyte count	2	218323178	PNKD	rs1870125	1e-16
The Allelic Landscape of Human Blood Cell Trait Variation and Links to Common Complex Disease.	Monocyte count	3	39265671	CX3CR1	rs3732378	6e-32
The Allelic Landscape of Human Blood Cell Trait Variation and Links to Common Complex Disease.	Monocyte count	3	46357717	CCR2	rs1799864	1e-11
The Allelic Landscape of Human Blood Cell Trait Variation and Links to Common Complex Disease.	Monocyte count	3	71775534	PROK2	rs13070279	4e-09
The Allelic Landscape of Human Blood Cell Trait Variation and Links to Common Complex Disease.	Monocyte count			ADCY5	chr3:123105119	2e-10
The Allelic Landscape of Human Blood Cell Trait Variation and Links to Common Complex Disease.	Monocyte count	7	92779056	CDK6	rs445	4e-59
The Allelic Landscape of Human Blood Cell Trait Variation and Links to Common Complex Disease.	Monocyte count	8	47739071	CEBPD	rs45577137	2e-13
The Allelic Landscape of Human Blood Cell Trait Variation and Links to Common Complex Disease.	Monocyte count			CXCL12	chr10:44872361	6e-11
Genome-wide association analyses using electronic health records identify new loci influencing blood pressure variation.	Diastolic blood pressure	1	11802721	MTHFR	rs17367504	5e-32
Genome-wide association analyses using electronic health records identify new loci influencing blood pressure variation.	Diastolic blood pressure	6	26090951	HFE	rs1799945	1e-18
Genome-wide association analyses using electronic health records identify new loci influencing blood pressure variation.	Diastolic blood pressure	10	114045297	ADRB1	rs1801253	4e-12
Genome-wide association analyses using electronic health records identify new loci influencing blood pressure variation.	Diastolic blood pressure	1	230712956	AGT	rs2004776	2e-11
The Allelic Landscape of Human Blood Cell Trait Variation and Links to Common Complex Disease.	Myeloid white cell count	1	113834946	PTPN22	rs2476601	6e-13
The Allelic Landscape of Human Blood Cell Trait Variation and Links to Common Complex Disease.	Myeloid white cell count	1	247438293	NLRP3	rs12239046	1e-18
The Allelic Landscape of Human Blood Cell Trait Variation and Links to Common Complex Disease.	Myeloid white cell count	2	27508073	GCKR	rs1260326	5e-15
The Allelic Landscape of Human Blood Cell Trait Variation and Links to Common Complex Disease.	Myeloid white cell count	2	43582208	THADA	rs78487399	3e-10
The Allelic Landscape of Human Blood Cell Trait Variation and Links to Common Complex Disease.	Myeloid white cell count	2	113106194	IL1RN	rs2029582	4e-20
The Allelic Landscape of Human Blood Cell Trait Variation and Links to Common Complex Disease.	Myeloid white cell count	2	218297999	PNKD	rs145013566	2e-12
The Allelic Landscape of Human Blood Cell Trait Variation and Links to Common Complex Disease.	Myeloid white cell count	4	71749645	GC	rs11723621	5e-11
The Allelic Landscape of Human Blood Cell Trait Variation and Links to Common Complex Disease.	Myeloid white cell count	4	74094279	CXCL2	rs11725704	8e-81
The Allelic Landscape of Human Blood Cell Trait Variation and Links to Common Complex Disease.	Myeloid white cell count	1	65445924	LEPR	rs9436747	8e-19
The Allelic Landscape of Human Blood Cell Trait Variation and Links to Common Complex Disease.	Myeloid white cell count	1	65640261	LEPR	rs1892534	8e-36
The Allelic Landscape of Human Blood Cell Trait Variation and Links to Common Complex Disease.	Monocyte count	18	63253621	BCL2	rs17758695	3e-20
The Allelic Landscape of Human Blood Cell Trait Variation and Links to Common Complex Disease.	Monocyte count	19	6675978	C3	rs413141	5e-16
The Allelic Landscape of Human Blood Cell Trait Variation and Links to Common Complex Disease.	Monocyte count	19	43778377	KCNN4	rs56344893	1e-37
The Allelic Landscape of Human Blood Cell Trait Variation and Links to Common Complex Disease.	Monocyte count	20	8626746	PLCB1	rs4432538	1e-14
Genome-wide association analyses using electronic health records identify new loci influencing blood pressure variation.	Diastolic blood pressure	13	29572064	SLC7A1	rs63418562	1e-11
Genome-wide association analyses using electronic health records identify new loci influencing blood pressure variation.	Diastolic blood pressure	11	1884062	LSP1	rs661348	2e-10
Genome-wide association analyses using electronic health records identify new loci influencing blood pressure variation.	Diastolic blood pressure	11	116836622	APOA1	rs7116797	2e-09
Genome-wide association analyses using electronic health records identify new loci influencing blood pressure variation.	Diastolic blood pressure	16	89615598	DPEP1	rs460105	4e-12
Genome-wide association analyses using electronic health records identify new loci influencing blood pressure variation.	Diastolic blood pressure	19	17108160	MYO9B	rs4808569	5e-08
Genome-wide association analyses using electronic health records identify new loci influencing blood pressure variation.	Diastolic blood pressure	17	7668434	TP53	rs78378222	1e-08
Genome-wide association analyses using electronic health records identify new loci influencing blood pressure variation.	Diastolic blood pressure	10	94136183	PLCE1	rs932764	1e-07
Genome-wide association analyses using electronic health records identify new loci influencing blood pressure variation.	Pulse pressure	11	1884062	LSP1	rs661348	9e-09
Genome-wide association analyses using electronic health records identify new loci influencing blood pressure variation.	Pulse pressure	11	17330136	NUCB2	rs757081	8e-08
The Allelic Landscape of Human Blood Cell Trait Variation and Links to Common Complex Disease.	Lymphocyte count	12	111446804	SH2B3	rs3184504	7e-134
The Allelic Landscape of Human Blood Cell Trait Variation and Links to Common Complex Disease.	Lymphocyte count	14	35401887	NFKBIA	rs696	5e-13
The Allelic Landscape of Human Blood Cell Trait Variation and Links to Common Complex Disease.	Lymphocyte count	14	102915701	TRAF3	rs2224234	5e-15
The Allelic Landscape of Human Blood Cell Trait Variation and Links to Common Complex Disease.	Lymphocyte count	15	90502176	IQGAP1	rs3540	1e-22
The Allelic Landscape of Human Blood Cell Trait Variation and Links to Common Complex Disease.	Lymphocyte count	16	4070075	ADCY9	rs12598529	8e-09
The Allelic Landscape of Human Blood Cell Trait Variation and Links to Common Complex Disease.	Lymphocyte count	16	10969079	CLEC16A	rs17229044	8e-09
The Allelic Landscape of Human Blood Cell Trait Variation and Links to Common Complex Disease.	Lymphocyte count	9	120922814	TRAF1	rs1014530	9e-11
The Allelic Landscape of Human Blood Cell Trait Variation and Links to Common Complex Disease.	Lymphocyte count	11	128465683	ETS1	rs4937334	6e-12
The Allelic Landscape of Human Blood Cell Trait Variation and Links to Common Complex Disease.	Lymphocyte count	12	6336163	TNFRSF1A	rs2284344	1e-09
The Allelic Landscape of Human Blood Cell Trait Variation and Links to Common Complex Disease.	Lymphocyte count	12	9757536	CD69	rs10844706	2e-75
The Allelic Landscape of Human Blood Cell Trait Variation and Links to Common Complex Disease.	Lymphocyte count	6	31572779	LTA	rs2229094	6e-72
The Allelic Landscape of Human Blood Cell Trait Variation and Links to Common Complex Disease.	Lymphocyte count	6	35396757	PPARD	rs9658111	8e-14
The Allelic Landscape of Human Blood Cell Trait Variation and Links to Common Complex Disease.	Lymphocyte count	4	105204229	TET2	rs546941547	3e-14
The Allelic Landscape of Human Blood Cell Trait Variation and Links to Common Complex Disease.	Lymphocyte count	5	35849839	IL7R	rs62355272	2e-43
The Allelic Landscape of Human Blood Cell Trait Variation and Links to Common Complex Disease.	Lymphocyte count	6	406553	IRF4	rs397750039	6e-14
The Allelic Landscape of Human Blood Cell Trait Variation and Links to Common Complex Disease.	Lymphocyte count			HLA-C	chr6:31239057	1e-138
The Allelic Landscape of Human Blood Cell Trait Variation and Links to Common Complex Disease.	Lymphocyte count	2	201259779	CASP8	rs6735656	2e-19
The Allelic Landscape of Human Blood Cell Trait Variation and Links to Common Complex Disease.	Lymphocyte count	3	39265671	CX3CR1	rs3732378	5e-10
The Allelic Landscape of Human Blood Cell Trait Variation and Links to Common Complex Disease.	Lymphocyte count	3	123386796	ADCY5	rs59107033	2e-10
Genome-wide association analyses using electronic health records identify new loci influencing blood pressure variation.	Systolic blood pressure	2	24907673	ADCY3	rs10198275	8e-06
Genome-wide association analyses using electronic health records identify new loci influencing blood pressure variation.	Pulse pressure	11	1995678	H19	rs217727	8e-07
Genome-wide association analyses using electronic health records identify new loci influencing blood pressure variation.	Pulse pressure	14	91892678	FBLN5	rs2244643	4e-14
Genome-wide association analyses using electronic health records identify new loci influencing blood pressure variation.	Pulse pressure	7	92635096	CDK6	rs2282978	6e-25
Genome-wide association analyses using electronic health records identify new loci influencing blood pressure variation.	Pulse pressure	11	89491285	NOX4	rs2289125	2e-30
Genome-wide association analyses using electronic health records identify new loci influencing blood pressure variation.	Pulse pressure	12	89619312	ATP2B1	rs2681492	2e-24
Genome-wide association analyses using electronic health records identify new loci influencing blood pressure variation.	Pulse pressure	8	32538001	NRG1	rs28594215	2e-08
Genome-wide association analyses using electronic health records identify new loci influencing blood pressure variation.	Pulse pressure	15	50646781	TRPM7	rs2899463	1e-09
Genome-wide association analyses using electronic health records identify new loci influencing blood pressure variation.	Pulse pressure	17	1450626	CRK	rs34457140	3e-10
Genome-wide association analyses using electronic health records identify new loci influencing blood pressure variation.	Pulse pressure	3	11248436	HRH1	rs347591	2e-10
The Allelic Landscape of Human Blood Cell Trait Variation and Links to Common Complex Disease.	Mean corpuscular hemoglobin	3	196065999	TFRC	rs3789135	1e-83
The Allelic Landscape of Human Blood Cell Trait Variation and Links to Common Complex Disease.	Mean corpuscular hemoglobin	5	68300260	PIK3R1	rs3756668	4e-17
Genome-wide association analyses using electronic health records identify new loci influencing blood pressure variation.	Pulse pressure	15	48622729	FBN1	rs1036477	1e-09
Genome-wide association analyses using electronic health records identify new loci influencing blood pressure variation.	Pulse pressure	15	48622729	FBN1	rs1036477	2e-11
Genome-wide association analyses using electronic health records identify new loci influencing blood pressure variation.	Pulse pressure	19	15167997	NOTCH3	rs10418305	9e-07
Genome-wide association analyses using electronic health records identify new loci influencing blood pressure variation.	Pulse pressure	19	15167997	NOTCH3	rs10418305	6e-11
Genome-wide association analyses using electronic health records identify new loci influencing blood pressure variation.	Pulse pressure	12	89619312	ATP2B1	rs2681492	2e-08
Genome-wide association analyses using electronic health records identify new loci influencing blood pressure variation.	Pulse pressure	12	89619312	ATP2B1	rs2681492	4e-09
Genome-wide association analyses using electronic health records identify new loci influencing blood pressure variation.	Pulse pressure	15	50646781	TRPM7	rs2899463	3e-06
Genome-wide association analyses using electronic health records identify new loci influencing blood pressure variation.	Pulse pressure	2	215434906	FN1	rs1250247	3e-09
Genome-wide association analyses using electronic health records identify new loci influencing blood pressure variation.	Pulse pressure	2	215434906	FN1	rs1250247	7e-11
Genome-wide association analyses using electronic health records identify new loci influencing blood pressure variation.	Pulse pressure	6	151991280	ESR1	rs13192976	3e-10
Genome-wide association analyses using electronic health records identify new loci influencing blood pressure variation.	Pulse pressure	6	151991280	ESR1	rs13192976	2e-10
Genome-wide association analyses using electronic health records identify new loci influencing blood pressure variation.	Pulse pressure	1	50556195	FAF1	rs147696085	4e-09
Genome-wide association analyses using electronic health records identify new loci influencing blood pressure variation.	Pulse pressure	1	50556195	FAF1	rs147696085	2e-07
Genome-wide association analyses using electronic health records identify new loci influencing blood pressure variation.	Pulse pressure	1	11802721	MTHFR	rs17367504	8e-06
Genome-wide association analyses using electronic health records identify new loci influencing blood pressure variation.	Pulse pressure	14	91892678	FBLN5	rs2244643	1e-07
Genome-wide association analyses using electronic health records identify new loci influencing blood pressure variation.	Pulse pressure	14	91892678	FBLN5	rs2244643	4e-09
Genome-wide association analyses using electronic health records identify new loci influencing blood pressure variation.	Pulse pressure	7	92635096	CDK6	rs2282978	3e-08
Genome-wide association analyses using electronic health records identify new loci influencing blood pressure variation.	Pulse pressure	7	92635096	CDK6	rs2282978	2e-09
Genome-wide association analyses using electronic health records identify new loci influencing blood pressure variation.	Pulse pressure	11	89491285	NOX4	rs2289125	1e-10
Genome-wide association analyses using electronic health records identify new loci influencing blood pressure variation.	Pulse pressure	11	89491285	NOX4	rs2289125	1e-14
The Allelic Landscape of Human Blood Cell Trait Variation and Links to Common Complex Disease.	Lymphocyte percentage of white cells	1	65626887	LEPR	rs11208691	8e-10
The Allelic Landscape of Human Blood Cell Trait Variation and Links to Common Complex Disease.	Lymphocyte percentage of white cells	4	74094279	CXCL2	rs11725704	4e-36
The Allelic Landscape of Human Blood Cell Trait Variation and Links to Common Complex Disease.	Lymphocyte percentage of white cells	4	102587546	NFKB1	rs4648045	2e-21
The Allelic Landscape of Human Blood Cell Trait Variation and Links to Common Complex Disease.	Lymphocyte percentage of white cells	4	105204229	TET2	rs546941547	7e-25
The Allelic Landscape of Human Blood Cell Trait Variation and Links to Common Complex Disease.	Lymphocyte percentage of white cells	5	35852868	IL7R	rs151286246	3e-29
The Allelic Landscape of Human Blood Cell Trait Variation and Links to Common Complex Disease.	Lymphocyte percentage of white cells			ADRB2	chr5:148206473	4e-13
The Allelic Landscape of Human Blood Cell Trait Variation and Links to Common Complex Disease.	Lymphocyte percentage of white cells	6	31572779	LTA	rs2229094	4e-15
The Allelic Landscape of Human Blood Cell Trait Variation and Links to Common Complex Disease.	Lymphocyte percentage of white cells	6	32663430	HLA-DQB1	rs9274235	4e-09
The Allelic Landscape of Human Blood Cell Trait Variation and Links to Common Complex Disease.	Lymphocyte percentage of white cells	11	47262752	NR1H3	rs6144337	3e-09
The Allelic Landscape of Human Blood Cell Trait Variation and Links to Common Complex Disease.	Lymphocyte percentage of white cells	11	128515274	ETS1	rs10790962	1e-09
The Allelic Landscape of Human Blood Cell Trait Variation and Links to Common Complex Disease.	Lymphocyte percentage of white cells	12	9757536	CD69	rs10844706	3e-42
The Allelic Landscape of Human Blood Cell Trait Variation and Links to Common Complex Disease.	Lymphocyte percentage of white cells	12	9760134	CD69	rs3176789	9e-50
The Allelic Landscape of Human Blood Cell Trait Variation and Links to Common Complex Disease.	Lymphocyte percentage of white cells	14	102845519	TRAF3	rs573617232	4e-13
The Allelic Landscape of Human Blood Cell Trait Variation and Links to Common Complex Disease.	Lymphocyte percentage of white cells	15	90456925	IQGAP1	rs145308728	1e-18
The Allelic Landscape of Human Blood Cell Trait Variation and Links to Common Complex Disease.	Lymphocyte percentage of white cells	17	1428243	CRK	rs8070290	2e-10
The Allelic Landscape of Human Blood Cell Trait Variation and Links to Common Complex Disease.	Lymphocyte percentage of white cells	2	25265950	DNMT3A	rs7578575	4e-17
The Allelic Landscape of Human Blood Cell Trait Variation and Links to Common Complex Disease.	Lymphocyte percentage of white cells	2	102437989	IL18RAP	rs2058660	4e-09
The Allelic Landscape of Human Blood Cell Trait Variation and Links to Common Complex Disease.	Lymphocyte percentage of white cells	2	113106902	IL1RN	rs11473501	4e-09
The Allelic Landscape of Human Blood Cell Trait Variation and Links to Common Complex Disease.	Lymphocyte percentage of white cells	7	92779056	CDK6	rs445	2e-27
The Allelic Landscape of Human Blood Cell Trait Variation and Links to Common Complex Disease.	Basophil percentage of white cells	18	63253621	BCL2	rs17758695	1e-46
The Allelic Landscape of Human Blood Cell Trait Variation and Links to Common Complex Disease.	Basophil percentage of white cells	19	38434439	RYR1	rs71356805	2e-18
The Allelic Landscape of Human Blood Cell Trait Variation and Links to Common Complex Disease.	Basophil percentage of white cells	21	35420326	RUNX1	rs150498232	3e-18
The Allelic Landscape of Human Blood Cell Trait Variation and Links to Common Complex Disease.	Basophil percentage of white cells			FCGR3B	chr1:161599779	5e-11
The Allelic Landscape of Human Blood Cell Trait Variation and Links to Common Complex Disease.	Basophil percentage of white cells	11	73235234	P2RY2	rs74472890	1e-25
The Allelic Landscape of Human Blood Cell Trait Variation and Links to Common Complex Disease.	Mean corpuscular hemoglobin	21	38466112	ERG	rs2836422	1e-09
The Allelic Landscape of Human Blood Cell Trait Variation and Links to Common Complex Disease.	Mean corpuscular hemoglobin	22	21578365	UBE2L3	rs34977459	8e-17
The Allelic Landscape of Human Blood Cell Trait Variation and Links to Common Complex Disease.	Mean corpuscular hemoglobin	22	43945024	PNPLA3	rs2294915	1e-10
The Allelic Landscape of Human Blood Cell Trait Variation and Links to Common Complex Disease.	Basophil percentage of white cells	15	90466252	IQGAP1	rs2074585	2e-20
The Allelic Landscape of Human Blood Cell Trait Variation and Links to Common Complex Disease.	Mean corpuscular hemoglobin	18	63253621	BCL2	rs17758695	9e-25
The effect of host genetics on the gut microbiome.	Gut microbiota (functional units)	20	45906012	PLTP	rs6065904	4e-06
The effect of host genetics on the gut microbiome.	Gut microbiota (functional units)	3	12447843	PPARG	rs17819328	5e-06
Analysis of five chronic inflammatory diseases identifies 27 new associations and highlights disease-specific patterns at shared loci.	Chronic inflammatory diseases (ankylosing spondylitis, Crohn's disease, psoriasis, primary sclerosing cholangitis, ulcerative colitis) (pleiotropy)	9	4981602	JAK2	rs10758669	5e-43
Analysis of five chronic inflammatory diseases identifies 27 new associations and highlights disease-specific patterns at shared loci.	Chronic inflammatory diseases (ankylosing spondylitis, Crohn's disease, psoriasis, primary sclerosing cholangitis, ulcerative colitis) (pleiotropy)	6	137876687	TNFAIP3	rs582757	1e-16
Analysis of five chronic inflammatory diseases identifies 27 new associations and highlights disease-specific patterns at shared loci.	Chronic inflammatory diseases (ankylosing spondylitis, Crohn's disease, psoriasis, primary sclerosing cholangitis, ulcerative colitis) (pleiotropy)	10	35177257	CREM	rs34779708	5e-29
Analysis of five chronic inflammatory diseases identifies 27 new associations and highlights disease-specific patterns at shared loci.	Chronic inflammatory diseases (ankylosing spondylitis, Crohn's disease, psoriasis, primary sclerosing cholangitis, ulcerative colitis) (pleiotropy)	7	128933913	IRF5	rs4728142	2e-11
Analysis of five chronic inflammatory diseases identifies 27 new associations and highlights disease-specific patterns at shared loci.	Chronic inflammatory diseases (ankylosing spondylitis, Crohn's disease, psoriasis, primary sclerosing cholangitis, ulcerative colitis) (pleiotropy)	9	117713024	TLR4	rs4986790	1e-08
Analysis of five chronic inflammatory diseases identifies 27 new associations and highlights disease-specific patterns at shared loci.	Chronic inflammatory diseases (ankylosing spondylitis, Crohn's disease, psoriasis, primary sclerosing cholangitis, ulcerative colitis) (pleiotropy)	9	136494980	NOTCH1	rs3124998	9e-09
Analysis of five chronic inflammatory diseases identifies 27 new associations and highlights disease-specific patterns at shared loci.	Chronic inflammatory diseases (ankylosing spondylitis, Crohn's disease, psoriasis, primary sclerosing cholangitis, ulcerative colitis) (pleiotropy)	10	73909432	PLAU	rs2227551	3e-08
Analysis of five chronic inflammatory diseases identifies 27 new associations and highlights disease-specific patterns at shared loci.	Chronic inflammatory diseases (ankylosing spondylitis, Crohn's disease, psoriasis, primary sclerosing cholangitis, ulcerative colitis) (pleiotropy)	3	49684099	MST1	rs3197999	7e-55
Analysis of five chronic inflammatory diseases identifies 27 new associations and highlights disease-specific patterns at shared loci.	Chronic inflammatory diseases (ankylosing spondylitis, Crohn's disease, psoriasis, primary sclerosing cholangitis, ulcerative colitis) (pleiotropy)	4	101818823	BANK1	rs13107612	3e-10
Analysis of five chronic inflammatory diseases identifies 27 new associations and highlights disease-specific patterns at shared loci.	Chronic inflammatory diseases (ankylosing spondylitis, Crohn's disease, psoriasis, primary sclerosing cholangitis, ulcerative colitis) (pleiotropy)	4	102513096	NFKB1	rs3774937	2e-18
Analysis of five chronic inflammatory diseases identifies 27 new associations and highlights disease-specific patterns at shared loci.	Chronic inflammatory diseases (ankylosing spondylitis, Crohn's disease, psoriasis, primary sclerosing cholangitis, ulcerative colitis) (pleiotropy)	4	122629959	IL21	rs13132308	5e-08
Analysis of five chronic inflammatory diseases identifies 27 new associations and highlights disease-specific patterns at shared loci.	Chronic inflammatory diseases (ankylosing spondylitis, Crohn's disease, psoriasis, primary sclerosing cholangitis, ulcerative colitis) (pleiotropy)	5	38867630	OSMR	rs395157	8e-15
The Allelic Landscape of Human Blood Cell Trait Variation and Links to Common Complex Disease.	Neutrophil percentage of granulocytes	19	43648948	PLAUR	rs4760	1e-09
The Allelic Landscape of Human Blood Cell Trait Variation and Links to Common Complex Disease.	Neutrophil percentage of granulocytes	21	35017332	RUNX1	rs2834734	1e-38
The Allelic Landscape of Human Blood Cell Trait Variation and Links to Common Complex Disease.	Neutrophil percentage of granulocytes	21	35343463	RUNX1	rs9979383	1e-11
The Allelic Landscape of Human Blood Cell Trait Variation and Links to Common Complex Disease.	Neutrophil percentage of granulocytes	15	79966818	BCL2A1	rs147934515	2e-13
The Allelic Landscape of Human Blood Cell Trait Variation and Links to Common Complex Disease.	Neutrophil percentage of granulocytes	16	11136846	CLEC16A	rs7203459	5e-31
The Allelic Landscape of Human Blood Cell Trait Variation and Links to Common Complex Disease.	Neutrophil percentage of granulocytes	17	4632019	ALOX15	rs34210653	3e-32
The Allelic Landscape of Human Blood Cell Trait Variation and Links to Common Complex Disease.	Neutrophil percentage of granulocytes	18	63253621	BCL2	rs17758695	4e-27
Genome-wide association study of caffeine metabolites provides new insights to caffeine metabolism and dietary caffeine-consumption behavior.	Caffeine metabolism (plasma 1,7-dimethylxanthine (paraxanthine) to 1,3,7-trimethylxanthine (caffeine) ratio)	7	17285000	AHR	rs2892838	2e-09
Genome-wide association study of caffeine metabolites provides new insights to caffeine metabolism and dietary caffeine-consumption behavior.	Caffeine metabolism (plasma 1,7-dimethylxanthine (paraxanthine) to 1,3,7-trimethylxanthine (caffeine) ratio)	7	17345883	AHR	rs11400459	5e-10
Genome-wide association study of caffeine metabolites provides new insights to caffeine metabolism and dietary caffeine-consumption behavior.	Caffeine metabolism (plasma 1,7-dimethylxanthine (paraxanthine) to 1,3,7-trimethylxanthine (caffeine) ratio)	7	17357123	AHR	rs10683220	1e-09
Genome-wide association study of caffeine metabolites provides new insights to caffeine metabolism and dietary caffeine-consumption behavior.	Caffeine metabolism (plasma 1,7-dimethylxanthine (paraxanthine) to 1,3,7-trimethylxanthine (caffeine) ratio)	7	17345883	AHR	rs11400459	5e-10
Genome-wide association study of caffeine metabolites provides new insights to caffeine metabolism and dietary caffeine-consumption behavior.	Caffeine metabolism (plasma 1,3,7-trimethylxanthine (caffeine) level)	7	17244953	AHR	rs4410790	2e-13
Genome-wide association study of caffeine metabolites provides new insights to caffeine metabolism and dietary caffeine-consumption behavior.	Caffeine metabolism (plasma 1,3,7-trimethylxanthine (caffeine) level)	7	17247482	AHR	rs6968554	5e-13
Genome-wide association study of caffeine metabolites provides new insights to caffeine metabolism and dietary caffeine-consumption behavior.	Caffeine metabolism (plasma 1,3,7-trimethylxanthine (caffeine) level)	7	17264154	AHR	rs10275488	5e-09
Genome-wide association study of caffeine metabolites provides new insights to caffeine metabolism and dietary caffeine-consumption behavior.	Caffeine metabolism (plasma 1,3,7-trimethylxanthine (caffeine) level)	7	17285000	AHR	rs2892838	5e-06
Genome-wide association study of caffeine metabolites provides new insights to caffeine metabolism and dietary caffeine-consumption behavior.	Caffeine metabolism (plasma 1,3,7-trimethylxanthine (caffeine) level)	7	17345883	AHR	rs11400459	6e-06
Genome-wide association study of caffeine metabolites provides new insights to caffeine metabolism and dietary caffeine-consumption behavior.	Caffeine metabolism (plasma 1,3,7-trimethylxanthine (caffeine) level)	7	17357123	AHR	rs10683220	2e-06
Genome-wide association study of caffeine metabolites provides new insights to caffeine metabolism and dietary caffeine-consumption behavior.	Caffeine metabolism (plasma 1,7-dimethylxanthine (paraxanthine) to 1,3,7-trimethylxanthine (caffeine) ratio)	7	17357123	AHR	rs10683220	1e-09
Genome-wide association study of caffeine metabolites provides new insights to caffeine metabolism and dietary caffeine-consumption behavior.	Caffeine metabolism (plasma 1,7-dimethylxanthine (paraxanthine) to 1,3,7-trimethylxanthine (caffeine) ratio)	2	27508073	GCKR	rs1260326	3e-06
Genome-wide association study of caffeine metabolites provides new insights to caffeine metabolism and dietary caffeine-consumption behavior.	Caffeine metabolism (plasma 1,7-dimethylxanthine (paraxanthine) to 1,3,7-trimethylxanthine (caffeine) ratio)	7	17244953	AHR	rs4410790	7e-16
Genome-wide association study of caffeine metabolites provides new insights to caffeine metabolism and dietary caffeine-consumption behavior.	Caffeine metabolism (plasma 1,7-dimethylxanthine (paraxanthine) to 1,3,7-trimethylxanthine (caffeine) ratio)	7	17247482	AHR	rs6968554	3e-17
Genome-wide association study of caffeine metabolites provides new insights to caffeine metabolism and dietary caffeine-consumption behavior.	Caffeine metabolism (plasma 1,7-dimethylxanthine (paraxanthine) to 1,3,7-trimethylxanthine (caffeine) ratio)	7	17264154	AHR	rs10275488	2e-09
Analysis of five chronic inflammatory diseases identifies 27 new associations and highlights disease-specific patterns at shared loci.	Chronic inflammatory diseases (ankylosing spondylitis, Crohn's disease, psoriasis, primary sclerosing cholangitis, ulcerative colitis) (pleiotropy)	17	27797882	NOS2	rs28998802	7e-12
Analysis of five chronic inflammatory diseases identifies 27 new associations and highlights disease-specific patterns at shared loci.	Chronic inflammatory diseases (ankylosing spondylitis, Crohn's disease, psoriasis, primary sclerosing cholangitis, ulcerative colitis) (pleiotropy)	17	27770105	NOS2	rs9797244	1e-10
Analysis of five chronic inflammatory diseases identifies 27 new associations and highlights disease-specific patterns at shared loci.	Chronic inflammatory diseases (ankylosing spondylitis, Crohn's disease, psoriasis, primary sclerosing cholangitis, ulcerative colitis) (pleiotropy)	17	42375526	STAT3	rs12942547	2e-15
Analysis of five chronic inflammatory diseases identifies 27 new associations and highlights disease-specific patterns at shared loci.	Chronic inflammatory diseases (ankylosing spondylitis, Crohn's disease, psoriasis, primary sclerosing cholangitis, ulcerative colitis) (pleiotropy)	17	47612985	NPEPPS	rs12943464	2e-14
Analysis of five chronic inflammatory diseases identifies 27 new associations and highlights disease-specific patterns at shared loci.	Chronic inflammatory diseases (ankylosing spondylitis, Crohn's disease, psoriasis, primary sclerosing cholangitis, ulcerative colitis) (pleiotropy)	17	59912196	RPS6KB1	rs1292035	3e-11
Analysis of five chronic inflammatory diseases identifies 27 new associations and highlights disease-specific patterns at shared loci.	Chronic inflammatory diseases (ankylosing spondylitis, Crohn's disease, psoriasis, primary sclerosing cholangitis, ulcerative colitis) (pleiotropy)	18	79460616	NFATC1	rs7236492	1e-07
Analysis of five chronic inflammatory diseases identifies 27 new associations and highlights disease-specific patterns at shared loci.	Chronic inflammatory diseases (ankylosing spondylitis, Crohn's disease, psoriasis, primary sclerosing cholangitis, ulcerative colitis) (pleiotropy)	19	1186317	STK11	rs72977586	4e-09
Analysis of five chronic inflammatory diseases identifies 27 new associations and highlights disease-specific patterns at shared loci.	Chronic inflammatory diseases (ankylosing spondylitis, Crohn's disease, psoriasis, primary sclerosing cholangitis, ulcerative colitis) (pleiotropy)	19	10489742	KEAP1	rs35074907	6e-09
Analysis of five chronic inflammatory diseases identifies 27 new associations and highlights disease-specific patterns at shared loci.	Chronic inflammatory diseases (ankylosing spondylitis, Crohn's disease, psoriasis, primary sclerosing cholangitis, ulcerative colitis) (pleiotropy)	19	48702851	FUT2	rs679574	1e-17
Analysis of five chronic inflammatory diseases identifies 27 new associations and highlights disease-specific patterns at shared loci.	Chronic inflammatory diseases (ankylosing spondylitis, Crohn's disease, psoriasis, primary sclerosing cholangitis, ulcerative colitis) (pleiotropy)	20	44440356	HNF4A	rs4812833	7e-16
Analysis of five chronic inflammatory diseases identifies 27 new associations and highlights disease-specific patterns at shared loci.	Chronic inflammatory diseases (ankylosing spondylitis, Crohn's disease, psoriasis, primary sclerosing cholangitis, ulcerative colitis) (pleiotropy)	20	46118343	CD40	rs1883832	4e-12
Analysis of five chronic inflammatory diseases identifies 27 new associations and highlights disease-specific patterns at shared loci.	Chronic inflammatory diseases (ankylosing spondylitis, Crohn's disease, psoriasis, primary sclerosing cholangitis, ulcerative colitis) (pleiotropy)	21	33404389	IFNGR2	rs2284553	4e-16
Analysis of five chronic inflammatory diseases identifies 27 new associations and highlights disease-specific patterns at shared loci.	Chronic inflammatory diseases (ankylosing spondylitis, Crohn's disease, psoriasis, primary sclerosing cholangitis, ulcerative colitis) (pleiotropy)	22	21574308	UBE2L3	rs2266961	4e-15
The Allelic Landscape of Human Blood Cell Trait Variation and Links to Common Complex Disease.	Sum eosinophil basophil counts	21	35343463	RUNX1	rs9979383	7e-12
The Allelic Landscape of Human Blood Cell Trait Variation and Links to Common Complex Disease.	Sum eosinophil basophil counts	21	38482555	ERG	rs58030288	2e-09
The Allelic Landscape of Human Blood Cell Trait Variation and Links to Common Complex Disease.	Sum eosinophil basophil counts	4	102527974	NFKB1	rs113473633	9e-11
The Allelic Landscape of Human Blood Cell Trait Variation and Links to Common Complex Disease.	Sum eosinophil basophil counts	7	37364044	ELMO1	rs77972791	7e-15
The Allelic Landscape of Human Blood Cell Trait Variation and Links to Common Complex Disease.	Sum eosinophil basophil counts	7	92608219	CDK6	rs42033	2e-13
The Allelic Landscape of Human Blood Cell Trait Variation and Links to Common Complex Disease.	Sum eosinophil basophil counts	7	92779015	CDK6	rs8	8e-10
The Allelic Landscape of Human Blood Cell Trait Variation and Links to Common Complex Disease.	Sum eosinophil basophil counts	7	92779056	CDK6	rs445	5e-30
The Allelic Landscape of Human Blood Cell Trait Variation and Links to Common Complex Disease.	Sum eosinophil basophil counts	8	47739071	CEBPD	rs45577137	3e-13
The Allelic Landscape of Human Blood Cell Trait Variation and Links to Common Complex Disease.	Sum eosinophil basophil counts	2	65429835	SPRED2	rs7569084	4e-09
The Allelic Landscape of Human Blood Cell Trait Variation and Links to Common Complex Disease.	Sum eosinophil basophil counts	2	85573959	VAMP8	rs13007211	5e-10
The Allelic Landscape of Human Blood Cell Trait Variation and Links to Common Complex Disease.	Sum eosinophil basophil counts	2	102352408	IL18R1	rs5833013	7e-76
The Allelic Landscape of Human Blood Cell Trait Variation and Links to Common Complex Disease.	Sum eosinophil basophil counts	20	51524602	NFATC2	rs6021268	4e-09
The Allelic Landscape of Human Blood Cell Trait Variation and Links to Common Complex Disease.	Sum eosinophil basophil counts	21	34911514	RUNX1	rs28567906	2e-09
The Allelic Landscape of Human Blood Cell Trait Variation and Links to Common Complex Disease.	Sum eosinophil basophil counts	21	35026289	RUNX1	rs56117721	8e-43
The Allelic Landscape of Human Blood Cell Trait Variation and Links to Common Complex Disease.	Sum eosinophil basophil counts	21	35078544	RUNX1	rs8133974	6e-13
The Allelic Landscape of Human Blood Cell Trait Variation and Links to Common Complex Disease.	Sum eosinophil basophil counts	8	118927620	TNFRSF11B	rs7834745	7e-09
The Allelic Landscape of Human Blood Cell Trait Variation and Links to Common Complex Disease.	Sum eosinophil basophil counts	9	5075628	JAK2	rs10283564	1e-15
The Allelic Landscape of Human Blood Cell Trait Variation and Links to Common Complex Disease.	Sum eosinophil basophil counts	9	110874513	LPAR1	rs551517	1e-17
The Allelic Landscape of Human Blood Cell Trait Variation and Links to Common Complex Disease.	Monocyte count	1	9651584	PIK3CD	rs7516138	2e-09
The Allelic Landscape of Human Blood Cell Trait Variation and Links to Common Complex Disease.	Monocyte count	1	42956286	SLC2A1	rs200895692	1e-10
The Allelic Landscape of Human Blood Cell Trait Variation and Links to Common Complex Disease.	Monocyte count	11	1852991	LSP1	rs907612	5e-16
The Allelic Landscape of Human Blood Cell Trait Variation and Links to Common Complex Disease.	Monocyte count	11	128463122	ETS1	rs34834119	6e-18
The Allelic Landscape of Human Blood Cell Trait Variation and Links to Common Complex Disease.	Monocyte count	12	6338356	TNFRSF1A	rs4149577	1e-16
The Allelic Landscape of Human Blood Cell Trait Variation and Links to Common Complex Disease.	Monocyte count	12	111407152	SH2B3	rs540639423	3e-12
The Allelic Landscape of Human Blood Cell Trait Variation and Links to Common Complex Disease.	Monocyte count	13	40642397	FOXO1	rs4325427	4e-15
The Allelic Landscape of Human Blood Cell Trait Variation and Links to Common Complex Disease.	Monocyte count			BCL2A1	chr15:80260014	5e-103
The Allelic Landscape of Human Blood Cell Trait Variation and Links to Common Complex Disease.	Monocyte count	17	58281068	MPO	rs34097845	8e-41
The Allelic Landscape of Human Blood Cell Trait Variation and Links to Common Complex Disease.	Monocyte count	17	58331728	MIR142	rs2632516	1e-25
Genome-wide association analyses using electronic health records identify new loci influencing blood pressure variation.	Diastolic blood pressure	3	11248436	HRH1	rs347591	9e-06
Genome-wide association analyses using electronic health records identify new loci influencing blood pressure variation.	Diastolic blood pressure	7	150993088	NOS3	rs3918226	4e-23
Genome-wide association analyses using electronic health records identify new loci influencing blood pressure variation.	Diastolic blood pressure	17	63478937	ACE	rs4295	4e-08
Genome-wide association analyses using electronic health records identify new loci influencing blood pressure variation.	Diastolic blood pressure	11	1995678	H19	rs217727	2e-06
Genome-wide association analyses using electronic health records identify new loci influencing blood pressure variation.	Diastolic blood pressure	12	89619312	ATP2B1	rs2681492	1e-24
Genome-wide association analyses using electronic health records identify new loci influencing blood pressure variation.	Diastolic blood pressure	12	111446804	SH2B3	rs3184504	2e-64
The Allelic Landscape of Human Blood Cell Trait Variation and Links to Common Complex Disease.	Myeloid white cell count			CXCL12	chr10:44872361	2e-10
The Allelic Landscape of Human Blood Cell Trait Variation and Links to Common Complex Disease.	Myeloid white cell count	6	43789345	VEGFA	rs4711750	7e-09
The Allelic Landscape of Human Blood Cell Trait Variation and Links to Common Complex Disease.	Myeloid white cell count	7	92606850	CDK6	rs8179	1e-16
The Allelic Landscape of Human Blood Cell Trait Variation and Links to Common Complex Disease.	Myeloid white cell count	7	92779056	CDK6	rs445	3e-73
The Allelic Landscape of Human Blood Cell Trait Variation and Links to Common Complex Disease.	Myeloid white cell count	11	128459018	ETS1	rs8705	2e-11
The Allelic Landscape of Human Blood Cell Trait Variation and Links to Common Complex Disease.	Myeloid white cell count	12	111446804	SH2B3	rs3184504	1e-26
Genome-wide association analyses using electronic health records identify new loci influencing blood pressure variation.	Pulse pressure	15	48622729	FBN1	rs1036477	2e-26
Genome-wide association analyses using electronic health records identify new loci influencing blood pressure variation.	Pulse pressure	19	15167997	NOTCH3	rs10418305	4e-16
Genome-wide association analyses using electronic health records identify new loci influencing blood pressure variation.	Pulse pressure	17	7668434	TP53	rs78378222	4e-13
Genome-wide association analyses using electronic health records identify new loci influencing blood pressure variation.	Pulse pressure	14	35402011	NFKBIA	rs8904	2e-10
Genome-wide association analyses using electronic health records identify new loci influencing blood pressure variation.	Pulse pressure	10	94136183	PLCE1	rs932764	3e-10
Genome-wide association analyses using electronic health records identify new loci influencing blood pressure variation.	Pulse pressure	15	67167671	SMAD3	rs11638064	2e-08
Genome-wide association analyses using electronic health records identify new loci influencing blood pressure variation.	Pulse pressure	2	46136197	PRKCE	rs11690961	1e-14
Genome-wide association analyses using electronic health records identify new loci influencing blood pressure variation.	Pulse pressure	21	38611524	ERG	rs117870289	2e-09
Genome-Wide Association Study of Loneliness Demonstrates a Role for Common Variation.	Loneliness	7	18612492	HDAC9	rs706084	3e-06
Genome-Wide Association Study of Loneliness Demonstrates a Role for Common Variation.	Loneliness (multivariate analysis)	10	51495239	PRKG1	rs147455943	5e-06
Genome-Wide Association Study of Loneliness Demonstrates a Role for Common Variation.	Loneliness	5	84200037	EDIL3	rs77766537	6e-06
The Allelic Landscape of Human Blood Cell Trait Variation and Links to Common Complex Disease.	Myeloid white cell count	17	1463828	CRK	rs6416877	3e-11
The Allelic Landscape of Human Blood Cell Trait Variation and Links to Common Complex Disease.	Myeloid white cell count	17	40016890	CSF3	rs25645	6e-191
The Allelic Landscape of Human Blood Cell Trait Variation and Links to Common Complex Disease.	Myeloid white cell count	17	40017384	CSF3	rs146890554	4e-16
The Allelic Landscape of Human Blood Cell Trait Variation and Links to Common Complex Disease.	Myeloid white cell count	17	58279141	MPO	rs56378716	4e-17
The Allelic Landscape of Human Blood Cell Trait Variation and Links to Common Complex Disease.	Myeloid white cell count	19	43648948	PLAUR	rs4760	2e-63
The Allelic Landscape of Human Blood Cell Trait Variation and Links to Common Complex Disease.	Myeloid white cell count	19	48626814	SPHK2	rs71335811	3e-12
The Allelic Landscape of Human Blood Cell Trait Variation and Links to Common Complex Disease.	Myeloid white cell count	20	44413724	HNF4A	rs1800961	7e-10
The Allelic Landscape of Human Blood Cell Trait Variation and Links to Common Complex Disease.	Myeloid white cell count	22	17686446	BCL2L13	rs5747327	6e-10
The Allelic Landscape of Human Blood Cell Trait Variation and Links to Common Complex Disease.	Lymphocyte count	1	113834946	PTPN22	rs2476601	2e-21
The Allelic Landscape of Human Blood Cell Trait Variation and Links to Common Complex Disease.	Lymphocyte count	2	25265950	DNMT3A	rs7578575	9e-24
The Allelic Landscape of Human Blood Cell Trait Variation and Links to Common Complex Disease.	Lymphocyte count	2	27508073	GCKR	rs1260326	2e-12
Genome-wide association analyses using electronic health records identify new loci influencing blood pressure variation.	Pulse pressure	6	151991280	ESR1	rs13192976	8e-28
Genome-wide association analyses using electronic health records identify new loci influencing blood pressure variation.	Pulse pressure	1	50556195	FAF1	rs147696085	2e-11
Genome-wide association analyses using electronic health records identify new loci influencing blood pressure variation.	Pulse pressure	1	11802721	MTHFR	rs17367504	4e-19
Genome-wide association analyses using electronic health records identify new loci influencing blood pressure variation.	Pulse pressure	2	215434906	FN1	rs1250247	1e-21
Genome-wide association analysis identifies novel blood pressure loci and offers biological insights into cardiovascular risk.	Diastolic blood pressure	12	20125496	PDE3A	rs2303658	2e-06
Genome-wide association analysis identifies novel blood pressure loci and offers biological insights into cardiovascular risk.	Diastolic blood pressure	10	114037712	ADRB1	rs17875419	5e-07
Genome-wide association analysis identifies novel blood pressure loci and offers biological insights into cardiovascular risk.	Diastolic blood pressure	2	45651621	PRKCE	rs687914	4e-07
Genome-wide association analysis identifies novel blood pressure loci and offers biological insights into cardiovascular risk.	Diastolic blood pressure	12	20215335	PDE3A	rs60691990	5e-22
Genome-wide association analysis identifies novel blood pressure loci and offers biological insights into cardiovascular risk.	Diastolic blood pressure	9	21801531	MTAP	rs4364717	1e-10
Genome-wide association analysis identifies novel blood pressure loci and offers biological insights into cardiovascular risk.	Diastolic blood pressure	15	78777658	ADAMTS7	rs62012628	5e-12
Genome-wide association analysis identifies novel blood pressure loci and offers biological insights into cardiovascular risk.	Diastolic blood pressure	20	8645624	PLCB1	rs6108168	1e-11
Genome-wide association analysis identifies novel blood pressure loci and offers biological insights into cardiovascular risk.	Pulse pressure	11	89491285	NOX4	rs2289125	9e-22
Genome-wide association analysis identifies novel blood pressure loci and offers biological insights into cardiovascular risk.	Pulse pressure	2	215435759	FN1	rs1250259	9e-19
Genome-wide association analysis identifies novel blood pressure loci and offers biological insights into cardiovascular risk.	Pulse pressure	6	152076778	ESR1	rs36083386	2e-18
The Allelic Landscape of Human Blood Cell Trait Variation and Links to Common Complex Disease.	Lymphocyte count	17	4721671	ARRB2	rs9913156	4e-15
The Allelic Landscape of Human Blood Cell Trait Variation and Links to Common Complex Disease.	Lymphocyte count	17	76387027	SPHK1	rs549579958	5e-14
The Allelic Landscape of Human Blood Cell Trait Variation and Links to Common Complex Disease.	Lymphocyte count	18	63213468	BCL2	rs187971642	2e-10
The Allelic Landscape of Human Blood Cell Trait Variation and Links to Common Complex Disease.	Lymphocyte count			STK11	chr19:1192378	6e-10
The Allelic Landscape of Human Blood Cell Trait Variation and Links to Common Complex Disease.	Lymphocyte count	19	10285007	ICAM1	rs5498	7e-30
The Allelic Landscape of Human Blood Cell Trait Variation and Links to Common Complex Disease.	Lymphocyte count	19	16331208	KLF2	rs55908509	2e-71
The Allelic Landscape of Human Blood Cell Trait Variation and Links to Common Complex Disease.	Lymphocyte count	20	8628941	PLCB1	rs1883932	4e-12
The Allelic Landscape of Human Blood Cell Trait Variation and Links to Common Complex Disease.	Lymphocyte count	22	21561877	UBE2L3	rs5754100	2e-23
Genome-wide association analysis identifies novel blood pressure loci and offers biological insights into cardiovascular risk.	Diastolic blood pressure	11	27706555	BDNF	rs11030119	3e-08
Genome-wide association analysis identifies novel blood pressure loci and offers biological insights into cardiovascular risk.	Diastolic blood pressure	17	63482264	ACE	rs4308	7e-14
Genome-wide association analysis identifies novel blood pressure loci and offers biological insights into cardiovascular risk.	Diastolic blood pressure	2	24916727	ADCY3	rs55701159	7e-11
The Allelic Landscape of Human Blood Cell Trait Variation and Links to Common Complex Disease.	Immature fraction of reticulocytes	2	43237679	THADA	rs113542380	6e-09
New insights into the genetics of primary open-angle glaucoma based on meta-analyses of intraocular pressure and optic disc characteristics.	Optic cup area	3	58049770	FLNB	rs12494328	6e-11
New insights into the genetics of primary open-angle glaucoma based on meta-analyses of intraocular pressure and optic disc characteristics.	Optic cup area	5	172770036	DUSP1	rs35084382	2e-08
New insights into the genetics of primary open-angle glaucoma based on meta-analyses of intraocular pressure and optic disc characteristics.	Optic cup area	9	22045318	CDKN2B-AS1	rs1360589	3e-28
Genome-wide association analyses using electronic health records identify new loci influencing blood pressure variation.	Systolic blood pressure	15	48622729	FBN1	rs1036477	2e-07
Genome-wide association analyses using electronic health records identify new loci influencing blood pressure variation.	Systolic blood pressure	19	7259335	INSR	rs10427021	1e-18
Genome-wide association analyses using electronic health records identify new loci influencing blood pressure variation.	Systolic blood pressure	11	116836622	APOA1	rs7116797	6e-08
Genome-wide association analyses using electronic health records identify new loci influencing blood pressure variation.	Systolic blood pressure	11	17330136	NUCB2	rs757081	5e-11
New insights into the genetics of primary open-angle glaucoma based on meta-analyses of intraocular pressure and optic disc characteristics.	Optic cup area	3	58049770	FLNB	rs12494328	5e-06
New insights into the genetics of primary open-angle glaucoma based on meta-analyses of intraocular pressure and optic disc characteristics.	Optic cup area	20	6597982	BMP2	rs6054375	3e-16
New insights into the genetics of primary open-angle glaucoma based on meta-analyses of intraocular pressure and optic disc characteristics.	Optic cup area	5	172770036	DUSP1	rs35084382	2e-08
New insights into the genetics of primary open-angle glaucoma based on meta-analyses of intraocular pressure and optic disc characteristics.	Optic cup area	9	22045318	CDKN2B-AS1	rs1360589	3e-27
New insights into the genetics of primary open-angle glaucoma based on meta-analyses of intraocular pressure and optic disc characteristics.	Optic cup area	20	6597982	BMP2	rs6054375	2e-15
Genetic architecture differences between pediatric and adult-onset inflammatory bowel diseases in the Polish population.	Inflammatory bowel disease	6	32981027	BRD2	rs1049526	2e-08
Genetic architecture differences between pediatric and adult-onset inflammatory bowel diseases in the Polish population.	Crohn's disease	6	32981027	BRD2	rs1049526	3e-06
Genetic architecture differences between pediatric and adult-onset inflammatory bowel diseases in the Polish population.	Inflammatory bowel disease	10	75052692	HLA-DRA	rs2395128	1e-08
Genetic architecture differences between pediatric and adult-onset inflammatory bowel diseases in the Polish population.	Crohn's disease	6	32981027	BRD2	rs1049526	3e-07
Genetic architecture differences between pediatric and adult-onset inflammatory bowel diseases in the Polish population.	Ulcerative colitis	6	32981027	BRD2	rs1049526	2e-08
Genetic architecture differences between pediatric and adult-onset inflammatory bowel diseases in the Polish population.	Ulcerative colitis	10	75052692	HLA-DRA	rs2395128	2e-07
Genetic architecture differences between pediatric and adult-onset inflammatory bowel diseases in the Polish population.	Ulcerative colitis	6	32981027	BRD2	rs1049526	3e-07
Genetic architecture differences between pediatric and adult-onset inflammatory bowel diseases in the Polish population.	Ulcerative colitis	6	32444069	HLA-DRA	rs2239802	2e-07
Genetic architecture differences between pediatric and adult-onset inflammatory bowel diseases in the Polish population.	Ulcerative colitis	6	32638107	HLA-DQA1	rs2187668	4e-06
Genetic architecture differences between pediatric and adult-onset inflammatory bowel diseases in the Polish population.	Inflammatory bowel disease	6	32981027	BRD2	rs1049526	5e-11
Genetic architecture differences between pediatric and adult-onset inflammatory bowel diseases in the Polish population.	Inflammatory bowel disease	10	75052692	HLA-DRA	rs2395128	9e-09
Genetic architecture differences between pediatric and adult-onset inflammatory bowel diseases in the Polish population.	Inflammatory bowel disease	1	206766559	IL10	rs3024505	6e-06
Genome-wide association analyses using electronic health records identify new loci influencing blood pressure variation.	Systolic blood pressure	14	35402011	NFKBIA	rs8904	4e-11
Genome-wide association analyses using electronic health records identify new loci influencing blood pressure variation.	Systolic blood pressure	10	94136183	PLCE1	rs932764	1e-14
Genome-wide association analyses using electronic health records identify new loci influencing blood pressure variation.	Systolic blood pressure	11	27706555	BDNF	rs11030119	3e-06
Genome-wide association analyses using electronic health records identify new loci influencing blood pressure variation.	Systolic blood pressure	1	115294125	NGF	rs11102916	1e-07
New insights into the genetics of primary open-angle glaucoma based on meta-analyses of intraocular pressure and optic disc characteristics.	Vertical cup-disc ratio	3	58020539	FLNB	rs6764184	2e-08
New insights into the genetics of primary open-angle glaucoma based on meta-analyses of intraocular pressure and optic disc characteristics.	Vertical cup-disc ratio	5	83448785	VCAN	rs7717697	3e-07
New insights into the genetics of primary open-angle glaucoma based on meta-analyses of intraocular pressure and optic disc characteristics.	Vertical cup-disc ratio	5	83448785	VCAN	rs7717697	7e-09
New insights into the genetics of primary open-angle glaucoma based on meta-analyses of intraocular pressure and optic disc characteristics.	Vertical cup-disc ratio	3	58020539	FLNB	rs6764184	5e-06
New insights into the genetics of primary open-angle glaucoma based on meta-analyses of intraocular pressure and optic disc characteristics.	Vertical cup-disc ratio	20	6598094	BMP2	rs6107845	5e-17
New insights into the genetics of primary open-angle glaucoma based on meta-analyses of intraocular pressure and optic disc characteristics.	Vertical cup-disc ratio	20	6598094	BMP2	rs6107845	3e-17
New insights into the genetics of primary open-angle glaucoma based on meta-analyses of intraocular pressure and optic disc characteristics.	Vertical cup-disc ratio	9	22033367	CDKN2B-AS1	rs2157719	6e-33
New insights into the genetics of primary open-angle glaucoma based on meta-analyses of intraocular pressure and optic disc characteristics.	Vertical cup-disc ratio	9	22033367	CDKN2B-AS1	rs2157719	4e-35
New insights into the genetics of primary open-angle glaucoma based on meta-analyses of intraocular pressure and optic disc characteristics.	Vertical cup-disc ratio	5	172765347	DUSP1	rs114503346	5e-09
New insights into the genetics of primary open-angle glaucoma based on meta-analyses of intraocular pressure and optic disc characteristics.	Vertical cup-disc ratio	5	172765347	DUSP1	rs114503346	1e-08
New insights into the genetics of primary open-angle glaucoma based on meta-analyses of intraocular pressure and optic disc characteristics.	Vertical cup-disc ratio	1	169580537	F5	rs10753787	2e-09
New insights into the genetics of primary open-angle glaucoma based on meta-analyses of intraocular pressure and optic disc characteristics.	Vertical cup-disc ratio	1	169580537	F5	rs10753787	2e-09
Genome-wide association analysis identifies novel blood pressure loci and offers biological insights into cardiovascular risk.	Pulse pressure	6	121460244	GJA1	rs11154027	1e-10
Genome-wide association analysis identifies novel blood pressure loci and offers biological insights into cardiovascular risk.	Pulse pressure	2	46136197	PRKCE	rs11690961	4e-12
The Allelic Landscape of Human Blood Cell Trait Variation and Links to Common Complex Disease.	Immature fraction of reticulocytes	3	58051208	FLNB	rs732527	1e-16
Genetic architecture differences between pediatric and adult-onset inflammatory bowel diseases in the Polish population.	Crohn's disease	6	32981027	BRD2	rs1049526	5e-09
Genetic architecture differences between pediatric and adult-onset inflammatory bowel diseases in the Polish population.	Inflammatory bowel disease	6	32981027	BRD2	rs1049526	9e-10
Genetic architecture differences between pediatric and adult-onset inflammatory bowel diseases in the Polish population.	Inflammatory bowel disease	6	32638107	HLA-DQA1	rs2187668	2e-07
Genome-wide association analysis identifies novel blood pressure loci and offers biological insights into cardiovascular risk.	Pulse pressure	2	215380971	FN1	rs34923683	7e-09
Genome-wide association analysis identifies novel blood pressure loci and offers biological insights into cardiovascular risk.	Pulse pressure	12	20077705	PDE3A	rs10770612	7e-15
Genome-wide association analysis identifies novel blood pressure loci and offers biological insights into cardiovascular risk.	Systolic blood pressure	12	19826947	PDE3A	rs10841376	5e-09
Genome-wide association analysis identifies novel blood pressure loci and offers biological insights into cardiovascular risk.	Systolic blood pressure	19	7258394	INSR	rs11671314	3e-08
Genome-wide association analysis identifies novel blood pressure loci and offers biological insights into cardiovascular risk.	Systolic blood pressure	17	1430304	CRK	rs12941318	3e-08
Genome-wide association analysis identifies novel blood pressure loci and offers biological insights into cardiovascular risk.	Systolic blood pressure	11	2095084	H19	rs117212336	2e-07
Genome-wide association analysis identifies novel blood pressure loci and offers biological insights into cardiovascular risk.	Pulse pressure	9	22124745	MTAP	rs4977575	1e-07
The Allelic Landscape of Human Blood Cell Trait Variation and Links to Common Complex Disease.	Immature fraction of reticulocytes	7	100639580	TFR2	rs564636753	2e-09
The Allelic Landscape of Human Blood Cell Trait Variation and Links to Common Complex Disease.	Immature fraction of reticulocytes	7	116560038	CAV1	rs9920	7e-09
The Allelic Landscape of Human Blood Cell Trait Variation and Links to Common Complex Disease.	Immature fraction of reticulocytes	8	107381731	ANGPT1	rs1654723	8e-11
New insights into the genetics of primary open-angle glaucoma based on meta-analyses of intraocular pressure and optic disc characteristics.	Intraocular pressure	9	104929542	ABCA1	rs2487048	5e-09
New insights into the genetics of primary open-angle glaucoma based on meta-analyses of intraocular pressure and optic disc characteristics.	Intraocular pressure	9	104929542	ABCA1	rs2487048	5e-13
Genome-wide association analyses using electronic health records identify new loci influencing blood pressure variation.	Systolic blood pressure	2	215434906	FN1	rs1250247	1e-12
The Allelic Landscape of Human Blood Cell Trait Variation and Links to Common Complex Disease.	Immature fraction of reticulocytes			SLC44A2	chr19:10739143	6e-41
The Allelic Landscape of Human Blood Cell Trait Variation and Links to Common Complex Disease.	Immature fraction of reticulocytes	19	44908822	APOE	rs7412	4e-38
The Allelic Landscape of Human Blood Cell Trait Variation and Links to Common Complex Disease.	Neutrophil count	1	65445924	LEPR	rs9436747	5e-20
The Allelic Landscape of Human Blood Cell Trait Variation and Links to Common Complex Disease.	Neutrophil count	1	113834946	PTPN22	rs2476601	4e-13
The Allelic Landscape of Human Blood Cell Trait Variation and Links to Common Complex Disease.	Neutrophil count	1	247438293	NLRP3	rs12239046	3e-19
The Allelic Landscape of Human Blood Cell Trait Variation and Links to Common Complex Disease.	Neutrophil count	2	27508073	GCKR	rs1260326	1e-19
The Allelic Landscape of Human Blood Cell Trait Variation and Links to Common Complex Disease.	Neutrophil count	2	43237679	THADA	rs113542380	2e-11
The Allelic Landscape of Human Blood Cell Trait Variation and Links to Common Complex Disease.	Neutrophil count	2	113108257	IL1RN	rs10171849	7e-21
The Allelic Landscape of Human Blood Cell Trait Variation and Links to Common Complex Disease.	Neutrophil count	2	218297999	PNKD	rs145013566	1e-11
The Allelic Landscape of Human Blood Cell Trait Variation and Links to Common Complex Disease.	Immature fraction of reticulocytes	17	76387027	SPHK1	rs549579958	7e-22
The Allelic Landscape of Human Blood Cell Trait Variation and Links to Common Complex Disease.	Immature fraction of reticulocytes	10	69339353	HK1	rs72805692	1e-11
Genome-wide association analyses using electronic health records identify new loci influencing blood pressure variation.	Systolic blood pressure	1	11802721	MTHFR	rs17367504	1e-40
Genome-wide association analyses using electronic health records identify new loci influencing blood pressure variation.	Systolic blood pressure	6	26090951	HFE	rs1799945	4e-11
Genome-wide association analyses using electronic health records identify new loci influencing blood pressure variation.	Systolic blood pressure	10	114045297	ADRB1	rs1801253	2e-10
Genome-wide association analyses using electronic health records identify new loci influencing blood pressure variation.	Systolic blood pressure	1	230712956	AGT	rs2004776	1e-09
Genome-wide association analyses using electronic health records identify new loci influencing blood pressure variation.	Systolic blood pressure	11	1995678	H19	rs217727	1e-09
Genome-wide association analyses using electronic health records identify new loci influencing blood pressure variation.	Systolic blood pressure	7	92635096	CDK6	rs2282978	5e-11
Genome-wide association analyses using electronic health records identify new loci influencing blood pressure variation.	Systolic blood pressure	11	89491285	NOX4	rs2289125	2e-09
Genome-wide association analyses using electronic health records identify new loci influencing blood pressure variation.	Systolic blood pressure	6	151991280	ESR1	rs13192976	8e-07
The Allelic Landscape of Human Blood Cell Trait Variation and Links to Common Complex Disease.	Neutrophil count			CXCL12	chr10:44872361	6e-09
The Allelic Landscape of Human Blood Cell Trait Variation and Links to Common Complex Disease.	Neutrophil count	10	89245159	LIPA	rs2246941	7e-09
The Allelic Landscape of Human Blood Cell Trait Variation and Links to Common Complex Disease.	Neutrophil count	11	61850697	FADS2	rs61897795	6e-12
The Allelic Landscape of Human Blood Cell Trait Variation and Links to Common Complex Disease.	Neutrophil count	11	128459018	ETS1	rs8705	3e-09
The Allelic Landscape of Human Blood Cell Trait Variation and Links to Common Complex Disease.	Neutrophil count	4	71752058	GC	rs1352846	2e-10
The Allelic Landscape of Human Blood Cell Trait Variation and Links to Common Complex Disease.	Neutrophil count	4	74094279	CXCL2	rs11725704	2e-86
The Allelic Landscape of Human Blood Cell Trait Variation and Links to Common Complex Disease.	Neutrophil count	7	92606850	CDK6	rs8179	1e-17
The Allelic Landscape of Human Blood Cell Trait Variation and Links to Common Complex Disease.	Neutrophil count	7	92779056	CDK6	rs445	1e-58
Genome-wide association analyses using electronic health records identify new loci influencing blood pressure variation.	Systolic blood pressure	7	150993088	NOS3	rs3918226	2e-09
Genome-wide association analyses using electronic health records identify new loci influencing blood pressure variation.	Systolic blood pressure	17	63478937	ACE	rs4295	1e-08
Genome-wide association analyses using electronic health records identify new loci influencing blood pressure variation.	Systolic blood pressure	19	17108160	MYO9B	rs4808569	1e-06
Genome-wide association analyses using electronic health records identify new loci influencing blood pressure variation.	Systolic blood pressure	12	89619312	ATP2B1	rs2681492	3e-40
Genome-wide association analyses using electronic health records identify new loci influencing blood pressure variation.	Systolic blood pressure	15	50646781	TRPM7	rs2899463	6e-07
Genome-wide association analyses using electronic health records identify new loci influencing blood pressure variation.	Systolic blood pressure	12	111446804	SH2B3	rs3184504	3e-23
Genome-wide association analyses using electronic health records identify new loci influencing blood pressure variation.	Systolic blood pressure	17	1450626	CRK	rs34457140	2e-06
Genome-wide association analyses using electronic health records identify new loci influencing blood pressure variation.	Systolic blood pressure	3	11248436	HRH1	rs347591	3e-13
Genome-wide association analyses using electronic health records identify new loci influencing blood pressure variation.	Diastolic blood pressure	19	7259335	INSR	rs10427021	3e-09
Genome-wide association analyses using electronic health records identify new loci influencing blood pressure variation.	Diastolic blood pressure	19	7259335	INSR	rs10427021	9e-09
The Allelic Landscape of Human Blood Cell Trait Variation and Links to Common Complex Disease.	Mean corpuscular hemoglobin	10	69334748	HK1	rs17476364	4e-44
The Allelic Landscape of Human Blood Cell Trait Variation and Links to Common Complex Disease.	Mean corpuscular hemoglobin	6	31358389	HLA-B	rs4947311	6e-26
The Allelic Landscape of Human Blood Cell Trait Variation and Links to Common Complex Disease.	Mean corpuscular hemoglobin	7	100638347	TFR2	rs7385804	3e-116
Genome-wide association analyses using electronic health records identify new loci influencing blood pressure variation.	Systolic blood pressure	19	7259335	INSR	rs10427021	6e-08
Genome-wide association analyses using electronic health records identify new loci influencing blood pressure variation.	Systolic blood pressure	19	7259335	INSR	rs10427021	2e-07
Genome-wide association analyses using electronic health records identify new loci influencing blood pressure variation.	Systolic blood pressure	1	11802721	MTHFR	rs17367504	2e-09
Genome-wide association analyses using electronic health records identify new loci influencing blood pressure variation.	Systolic blood pressure	1	11802721	MTHFR	rs17367504	4e-09
Genome-wide association analyses using electronic health records identify new loci influencing blood pressure variation.	Systolic blood pressure	13	29572064	SLC7A1	rs63418562	3e-06
The Allelic Landscape of Human Blood Cell Trait Variation and Links to Common Complex Disease.	Lymphocyte percentage of white cells	17	40017384	CSF3	rs146890554	6e-12
The Allelic Landscape of Human Blood Cell Trait Variation and Links to Common Complex Disease.	Lymphocyte percentage of white cells	19	16331162	KLF2	rs56133626	3e-48
The Allelic Landscape of Human Blood Cell Trait Variation and Links to Common Complex Disease.	Lymphocyte percentage of white cells	19	43648948	PLAUR	rs4760	9e-23
The Allelic Landscape of Human Blood Cell Trait Variation and Links to Common Complex Disease.	Lymphocyte percentage of white cells	22	21563190	UBE2L3	rs5998509	3e-14
The Allelic Landscape of Human Blood Cell Trait Variation and Links to Common Complex Disease.	Neutrophil percentage of white cells	17	40017384	CSF3	rs146890554	1e-13
The Allelic Landscape of Human Blood Cell Trait Variation and Links to Common Complex Disease.	Neutrophil percentage of white cells	19	43648948	PLAUR	rs4760	2e-33
The Allelic Landscape of Human Blood Cell Trait Variation and Links to Common Complex Disease.	Neutrophil percentage of white cells	20	44413724	HNF4A	rs1800961	1e-10
The Allelic Landscape of Human Blood Cell Trait Variation and Links to Common Complex Disease.	Neutrophil percentage of white cells	4	74094279	CXCL2	rs11725704	3e-48
The Allelic Landscape of Human Blood Cell Trait Variation and Links to Common Complex Disease.	Neutrophil percentage of white cells	4	102570706	NFKB1	rs230501	1e-14
The Allelic Landscape of Human Blood Cell Trait Variation and Links to Common Complex Disease.	Neutrophil percentage of white cells	4	105204229	TET2	rs546941547	1e-20
The Allelic Landscape of Human Blood Cell Trait Variation and Links to Common Complex Disease.	Neutrophil percentage of white cells	5	35852868	IL7R	rs151286246	2e-19
The Allelic Landscape of Human Blood Cell Trait Variation and Links to Common Complex Disease.	Neutrophil percentage of white cells	6	32628763	HLA-DQA1	rs9271925	3e-09
The Allelic Landscape of Human Blood Cell Trait Variation and Links to Common Complex Disease.	Neutrophil percentage of white cells	1	247438293	NLRP3	rs12239046	2e-09
The Allelic Landscape of Human Blood Cell Trait Variation and Links to Common Complex Disease.	Neutrophil percentage of white cells	2	25279683	DNMT3A	rs2006788	8e-10
The Allelic Landscape of Human Blood Cell Trait Variation and Links to Common Complex Disease.	Neutrophil percentage of white cells	2	113108257	IL1RN	rs10171849	5e-11
The Allelic Landscape of Human Blood Cell Trait Variation and Links to Common Complex Disease.	Reticulocyte count	6	26090951	HFE	rs1799945	2e-30
The Allelic Landscape of Human Blood Cell Trait Variation and Links to Common Complex Disease.	Reticulocyte count	6	26098246	HFE	rs79220007	2e-70
The Allelic Landscape of Human Blood Cell Trait Variation and Links to Common Complex Disease.	Reticulocyte count	6	31270081	HLA-C	rs34794906	2e-23
The Allelic Landscape of Human Blood Cell Trait Variation and Links to Common Complex Disease.	Reticulocyte count	6	32591333	HLA-DRB1	rs9270493	1e-46
The Allelic Landscape of Human Blood Cell Trait Variation and Links to Common Complex Disease.	Reticulocyte count	6	43790159	VEGFA	rs998584	3e-13
The Allelic Landscape of Human Blood Cell Trait Variation and Links to Common Complex Disease.	Reticulocyte count	18	63178651	BCL2	rs12454712	5e-11
The Allelic Landscape of Human Blood Cell Trait Variation and Links to Common Complex Disease.	Reticulocyte count			SLC44A2	chr19:10738639	6e-27
The Allelic Landscape of Human Blood Cell Trait Variation and Links to Common Complex Disease.	Reticulocyte count	19	17129583	MYO9B	rs73928486	2e-13
The Allelic Landscape of Human Blood Cell Trait Variation and Links to Common Complex Disease.	Reticulocyte count	19	17141231	MYO9B	rs59616136	1e-18
The Allelic Landscape of Human Blood Cell Trait Variation and Links to Common Complex Disease.	Reticulocyte count	19	44908822	APOE	rs7412	9e-18
The Allelic Landscape of Human Blood Cell Trait Variation and Links to Common Complex Disease.	Reticulocyte count	20	3646342	ATRN	rs2853203	1e-12
The Allelic Landscape of Human Blood Cell Trait Variation and Links to Common Complex Disease.	Reticulocyte count			TUBB1	chr20:57594684	1e-11
The Allelic Landscape of Human Blood Cell Trait Variation and Links to Common Complex Disease.	Reticulocyte count	22	21597965	UBE2L3	rs530685161	6e-13
The Allelic Landscape of Human Blood Cell Trait Variation and Links to Common Complex Disease.	Reticulocyte count	2	24914454	ADCY3	rs10206196	4e-09
The Allelic Landscape of Human Blood Cell Trait Variation and Links to Common Complex Disease.	Reticulocyte count	2	218274217	TMBIM1	rs4791	2e-16
The Allelic Landscape of Human Blood Cell Trait Variation and Links to Common Complex Disease.	Reticulocyte count	2	218810344	CYP27A1	rs6709815	1e-12
The Allelic Landscape of Human Blood Cell Trait Variation and Links to Common Complex Disease.	Reticulocyte count	3	58051235	FLNB	rs732526	5e-12
Analysis of five chronic inflammatory diseases identifies 27 new associations and highlights disease-specific patterns at shared loci.	Chronic inflammatory diseases (ankylosing spondylitis, Crohn's disease, psoriasis, primary sclerosing cholangitis, ulcerative colitis) (pleiotropy)	2	27508073	GCKR	rs1260326	2e-23
Analysis of five chronic inflammatory diseases identifies 27 new associations and highlights disease-specific patterns at shared loci.	Chronic inflammatory diseases (ankylosing spondylitis, Crohn's disease, psoriasis, primary sclerosing cholangitis, ulcerative colitis) (pleiotropy)	2	43550825	THADA	rs77981966	2e-16
Analysis of five chronic inflammatory diseases identifies 27 new associations and highlights disease-specific patterns at shared loci.	Chronic inflammatory diseases (ankylosing spondylitis, Crohn's disease, psoriasis, primary sclerosing cholangitis, ulcerative colitis) (pleiotropy)	1	113834946	PTPN22	rs2476601	3e-12
Analysis of five chronic inflammatory diseases identifies 27 new associations and highlights disease-specific patterns at shared loci.	Chronic inflammatory diseases (ankylosing spondylitis, Crohn's disease, psoriasis, primary sclerosing cholangitis, ulcerative colitis) (pleiotropy)	1	154453788	IL6R	rs4129267	9e-18
Analysis of five chronic inflammatory diseases identifies 27 new associations and highlights disease-specific patterns at shared loci.	Chronic inflammatory diseases (ankylosing spondylitis, Crohn's disease, psoriasis, primary sclerosing cholangitis, ulcerative colitis) (pleiotropy)	1	161502999	FCGR2A	rs10800314	1e-32
Analysis of five chronic inflammatory diseases identifies 27 new associations and highlights disease-specific patterns at shared loci.	Chronic inflammatory diseases (ankylosing spondylitis, Crohn's disease, psoriasis, primary sclerosing cholangitis, ulcerative colitis) (pleiotropy)	1	161504083	FCGR2A	rs61802846	1e-09
Analysis of five chronic inflammatory diseases identifies 27 new associations and highlights disease-specific patterns at shared loci.	Chronic inflammatory diseases (ankylosing spondylitis, Crohn's disease, psoriasis, primary sclerosing cholangitis, ulcerative colitis) (pleiotropy)	6	20643496	CDKAL1	rs2328530	1e-17
Analysis of five chronic inflammatory diseases identifies 27 new associations and highlights disease-specific patterns at shared loci.	Chronic inflammatory diseases (ankylosing spondylitis, Crohn's disease, psoriasis, primary sclerosing cholangitis, ulcerative colitis) (pleiotropy)	6	20624151	CDKAL1	rs714830	5e-09
Analysis of five chronic inflammatory diseases identifies 27 new associations and highlights disease-specific patterns at shared loci.	Chronic inflammatory diseases (ankylosing spondylitis, Crohn's disease, psoriasis, primary sclerosing cholangitis, ulcerative colitis) (pleiotropy)	1	206770623	IL10	rs3024493	1e-38
Analysis of five chronic inflammatory diseases identifies 27 new associations and highlights disease-specific patterns at shared loci.	Chronic inflammatory diseases (ankylosing spondylitis, Crohn's disease, psoriasis, primary sclerosing cholangitis, ulcerative colitis) (pleiotropy)	2	24874775	ADCY3	rs13407913	3e-18
Analysis of five chronic inflammatory diseases identifies 27 new associations and highlights disease-specific patterns at shared loci.	Chronic inflammatory diseases (ankylosing spondylitis, Crohn's disease, psoriasis, primary sclerosing cholangitis, ulcerative colitis) (pleiotropy)	2	25278036	DNMT3A	rs201014116	2e-07
Analysis of five chronic inflammatory diseases identifies 27 new associations and highlights disease-specific patterns at shared loci.	Chronic inflammatory diseases (ankylosing spondylitis, Crohn's disease, psoriasis, primary sclerosing cholangitis, ulcerative colitis) (pleiotropy)	1	7962137	PARK7	rs3766606	9e-14
Analysis of five chronic inflammatory diseases identifies 27 new associations and highlights disease-specific patterns at shared loci.	Chronic inflammatory diseases (ankylosing spondylitis, Crohn's disease, psoriasis, primary sclerosing cholangitis, ulcerative colitis) (pleiotropy)	2	102358876	IL18R1	rs12987977	3e-17
Analysis of five chronic inflammatory diseases identifies 27 new associations and highlights disease-specific patterns at shared loci.	Chronic inflammatory diseases (ankylosing spondylitis, Crohn's disease, psoriasis, primary sclerosing cholangitis, ulcerative colitis) (pleiotropy)	2	102154822	IL1R1	rs871656	1e-09
The Allelic Landscape of Human Blood Cell Trait Variation and Links to Common Complex Disease.	Neutrophil percentage of granulocytes	10	87939452	PTEN	rs2673803	5e-09
The Allelic Landscape of Human Blood Cell Trait Variation and Links to Common Complex Disease.	Neutrophil percentage of granulocytes	11	126293717	TIRAP	rs8177376	3e-12
The Allelic Landscape of Human Blood Cell Trait Variation and Links to Common Complex Disease.	Neutrophil percentage of granulocytes	12	57095926	STAT6	rs1059513	2e-15
The Allelic Landscape of Human Blood Cell Trait Variation and Links to Common Complex Disease.	Neutrophil percentage of granulocytes	4	74097332	CXCL2	rs9131	8e-17
The Allelic Landscape of Human Blood Cell Trait Variation and Links to Common Complex Disease.	Neutrophil percentage of granulocytes	4	102527974	NFKB1	rs113473633	5e-09
The Allelic Landscape of Human Blood Cell Trait Variation and Links to Common Complex Disease.	Neutrophil percentage of granulocytes	5	111066174	TSLP	rs1837253	3e-15
The Allelic Landscape of Human Blood Cell Trait Variation and Links to Common Complex Disease.	Neutrophil percentage of granulocytes	6	32650032	HLA-DQA1	rs28798705	1e-14
The Allelic Landscape of Human Blood Cell Trait Variation and Links to Common Complex Disease.	Neutrophil percentage of granulocytes	7	37342861	ELMO1	rs60600003	6e-13
The Allelic Landscape of Human Blood Cell Trait Variation and Links to Common Complex Disease.	Neutrophil percentage of granulocytes	8	47739071	CEBPD	rs45577137	1e-17
The Allelic Landscape of Human Blood Cell Trait Variation and Links to Common Complex Disease.	Neutrophil percentage of granulocytes	9	110876095	LPAR1	rs10980607	4e-14
The Allelic Landscape of Human Blood Cell Trait Variation and Links to Common Complex Disease.	Neutrophil percentage of granulocytes	3	12293492	PPARG	rs2960422	2e-13
The Allelic Landscape of Human Blood Cell Trait Variation and Links to Common Complex Disease.	Reticulocyte count	7	116560038	CAV1	rs9920	1e-20
The Allelic Landscape of Human Blood Cell Trait Variation and Links to Common Complex Disease.	Neutrophil percentage of granulocytes	2	102352408	IL18R1	rs5833013	5e-70
The Allelic Landscape of Human Blood Cell Trait Variation and Links to Common Complex Disease.	Neutrophil percentage of granulocytes	2	190991701	STAT1	rs60976990	2e-09
Analysis of five chronic inflammatory diseases identifies 27 new associations and highlights disease-specific patterns at shared loci.	Chronic inflammatory diseases (ankylosing spondylitis, Crohn's disease, psoriasis, primary sclerosing cholangitis, ulcerative colitis) (pleiotropy)	2	203747335	CD28	rs7426056	1e-20
Analysis of five chronic inflammatory diseases identifies 27 new associations and highlights disease-specific patterns at shared loci.	Chronic inflammatory diseases (ankylosing spondylitis, Crohn's disease, psoriasis, primary sclerosing cholangitis, ulcerative colitis) (pleiotropy)	2	233260144	ATG16L1	rs35300242	5e-67
Analysis of five chronic inflammatory diseases identifies 27 new associations and highlights disease-specific patterns at shared loci.	Chronic inflammatory diseases (ankylosing spondylitis, Crohn's disease, psoriasis, primary sclerosing cholangitis, ulcerative colitis) (pleiotropy)	14	35370030	NFKBIA	rs2145623	3e-10
Analysis of five chronic inflammatory diseases identifies 27 new associations and highlights disease-specific patterns at shared loci.	Chronic inflammatory diseases (ankylosing spondylitis, Crohn's disease, psoriasis, primary sclerosing cholangitis, ulcerative colitis) (pleiotropy)	14	35359535	NFKBIA	rs12879003	3e-07
Analysis of five chronic inflammatory diseases identifies 27 new associations and highlights disease-specific patterns at shared loci.	Chronic inflammatory diseases (ankylosing spondylitis, Crohn's disease, psoriasis, primary sclerosing cholangitis, ulcerative colitis) (pleiotropy)	14	75275048	FOS	rs1569328	2e-09
Analysis of five chronic inflammatory diseases identifies 27 new associations and highlights disease-specific patterns at shared loci.	Chronic inflammatory diseases (ankylosing spondylitis, Crohn's disease, psoriasis, primary sclerosing cholangitis, ulcerative colitis) (pleiotropy)	15	67150258	SMAD3	rs17293632	1e-16
Analysis of five chronic inflammatory diseases identifies 27 new associations and highlights disease-specific patterns at shared loci.	Chronic inflammatory diseases (ankylosing spondylitis, Crohn's disease, psoriasis, primary sclerosing cholangitis, ulcerative colitis) (pleiotropy)	15	67165360	SMAD3	rs35874463	1e-11
Analysis of five chronic inflammatory diseases identifies 27 new associations and highlights disease-specific patterns at shared loci.	Chronic inflammatory diseases (ankylosing spondylitis, Crohn's disease, psoriasis, primary sclerosing cholangitis, ulcerative colitis) (pleiotropy)	16	11067551	CLEC16A	rs8061882	3e-07
Analysis of five chronic inflammatory diseases identifies 27 new associations and highlights disease-specific patterns at shared loci.	Chronic inflammatory diseases (ankylosing spondylitis, Crohn's disease, psoriasis, primary sclerosing cholangitis, ulcerative colitis) (pleiotropy)	16	23853269	PRKCB	rs7404095	3e-09
Analysis of five chronic inflammatory diseases identifies 27 new associations and highlights disease-specific patterns at shared loci.	Chronic inflammatory diseases (ankylosing spondylitis, Crohn's disease, psoriasis, primary sclerosing cholangitis, ulcerative colitis) (pleiotropy)	16	28506388	IL27	rs26528	3e-29
Analysis of five chronic inflammatory diseases identifies 27 new associations and highlights disease-specific patterns at shared loci.	Chronic inflammatory diseases (ankylosing spondylitis, Crohn's disease, psoriasis, primary sclerosing cholangitis, ulcerative colitis) (pleiotropy)	16	50722629	NOD2	rs2066845	6e-94
Analysis of five chronic inflammatory diseases identifies 27 new associations and highlights disease-specific patterns at shared loci.	Chronic inflammatory diseases (ankylosing spondylitis, Crohn's disease, psoriasis, primary sclerosing cholangitis, ulcerative colitis) (pleiotropy)	16	50728860	NOD2	rs72796367	1e-16
Analysis of five chronic inflammatory diseases identifies 27 new associations and highlights disease-specific patterns at shared loci.	Chronic inflammatory diseases (ankylosing spondylitis, Crohn's disease, psoriasis, primary sclerosing cholangitis, ulcerative colitis) (pleiotropy)	16	50729868	NOD2	rs5743293	9.99989e-321
Analysis of five chronic inflammatory diseases identifies 27 new associations and highlights disease-specific patterns at shared loci.	Chronic inflammatory diseases (ankylosing spondylitis, Crohn's disease, psoriasis, primary sclerosing cholangitis, ulcerative colitis) (pleiotropy)	11	61008737	CD6	rs11230563	5e-15
Analysis of five chronic inflammatory diseases identifies 27 new associations and highlights disease-specific patterns at shared loci.	Chronic inflammatory diseases (ankylosing spondylitis, Crohn's disease, psoriasis, primary sclerosing cholangitis, ulcerative colitis) (pleiotropy)	11	128511079	ETS1	rs11221332	2e-10
Analysis of five chronic inflammatory diseases identifies 27 new associations and highlights disease-specific patterns at shared loci.	Chronic inflammatory diseases (ankylosing spondylitis, Crohn's disease, psoriasis, primary sclerosing cholangitis, ulcerative colitis) (pleiotropy)	11	128476898	ETS1	rs11221322	1e-06
Analysis of five chronic inflammatory diseases identifies 27 new associations and highlights disease-specific patterns at shared loci.	Chronic inflammatory diseases (ankylosing spondylitis, Crohn's disease, psoriasis, primary sclerosing cholangitis, ulcerative colitis) (pleiotropy)	12	6337611	TNFRSF1A	rs1860545	3e-17
Analysis of five chronic inflammatory diseases identifies 27 new associations and highlights disease-specific patterns at shared loci.	Chronic inflammatory diseases (ankylosing spondylitis, Crohn's disease, psoriasis, primary sclerosing cholangitis, ulcerative colitis) (pleiotropy)	12	111446804	SH2B3	rs3184504	4e-10
The Allelic Landscape of Human Blood Cell Trait Variation and Links to Common Complex Disease.	Sum eosinophil basophil counts	17	4632019	ALOX15	rs34210653	2e-39
The Allelic Landscape of Human Blood Cell Trait Variation and Links to Common Complex Disease.	Sum eosinophil basophil counts	17	4639054	ALOX15	rs113604586	4e-09
The Allelic Landscape of Human Blood Cell Trait Variation and Links to Common Complex Disease.	Sum eosinophil basophil counts	17	43763481	SOST	rs77697917	8e-10
The Allelic Landscape of Human Blood Cell Trait Variation and Links to Common Complex Disease.	Sum eosinophil basophil counts	18	63253621	BCL2	rs17758695	3e-37
The Allelic Landscape of Human Blood Cell Trait Variation and Links to Common Complex Disease.	Sum eosinophil basophil counts	12	57095926	STAT6	rs1059513	5e-17
The Allelic Landscape of Human Blood Cell Trait Variation and Links to Common Complex Disease.	Sum eosinophil basophil counts	13	40670160	FOXO1	rs6563842	3e-13
The Allelic Landscape of Human Blood Cell Trait Variation and Links to Common Complex Disease.	Sum eosinophil basophil counts	15	67157322	SMAD3	rs2033784	6e-10
The Allelic Landscape of Human Blood Cell Trait Variation and Links to Common Complex Disease.	Sum eosinophil basophil counts			BCL2A1	chr15:80260014	3e-16
The Allelic Landscape of Human Blood Cell Trait Variation and Links to Common Complex Disease.	Sum eosinophil basophil counts	16	11116590	CLEC16A	rs12935413	6e-39
The Allelic Landscape of Human Blood Cell Trait Variation and Links to Common Complex Disease.	Sum eosinophil basophil counts	16	27337847	IL4R	rs3785356	2e-10
The Allelic Landscape of Human Blood Cell Trait Variation and Links to Common Complex Disease.	Sum eosinophil basophil counts	10	87895486	PTEN	rs3831732	1e-13
The Allelic Landscape of Human Blood Cell Trait Variation and Links to Common Complex Disease.	Sum eosinophil basophil counts	11	61803876	FADS1	rs174548	4e-11
The Allelic Landscape of Human Blood Cell Trait Variation and Links to Common Complex Disease.	Sum eosinophil basophil counts	11	65897785	FOSL1	rs634534	4e-22
The Allelic Landscape of Human Blood Cell Trait Variation and Links to Common Complex Disease.	Sum eosinophil basophil counts	11	108294680	ATM	rs582297	6e-14
The Allelic Landscape of Human Blood Cell Trait Variation and Links to Common Complex Disease.	Neutrophil count	17	58279141	MPO	rs56378716	2e-18
The Allelic Landscape of Human Blood Cell Trait Variation and Links to Common Complex Disease.	Neutrophil count	19	43648948	PLAUR	rs4760	1e-68
The Allelic Landscape of Human Blood Cell Trait Variation and Links to Common Complex Disease.	Neutrophil count	20	44413724	HNF4A	rs1800961	6e-12
The Allelic Landscape of Human Blood Cell Trait Variation and Links to Common Complex Disease.	Neutrophil count	22	17688884	BCL2L13	rs5013026	8e-09
The Allelic Landscape of Human Blood Cell Trait Variation and Links to Common Complex Disease.	Mean corpuscular hemoglobin	1	65624099	LEPR	rs6700896	1e-15
The Allelic Landscape of Human Blood Cell Trait Variation and Links to Common Complex Disease.	Mean corpuscular hemoglobin	2	43237679	THADA	rs113542380	7e-17
The Allelic Landscape of Human Blood Cell Trait Variation and Links to Common Complex Disease.	Neutrophil count	12	111446804	SH2B3	rs3184504	4e-12
The Allelic Landscape of Human Blood Cell Trait Variation and Links to Common Complex Disease.	Neutrophil count	17	1417822	CRK	rs8068017	2e-09
The Allelic Landscape of Human Blood Cell Trait Variation and Links to Common Complex Disease.	Neutrophil count	17	40017384	CSF3	rs146890554	6e-17
Genome-wide association analyses using electronic health records identify new loci influencing blood pressure variation.	Systolic blood pressure	13	29572064	SLC7A1	rs63418562	9e-09
Genome-wide association analyses using electronic health records identify new loci influencing blood pressure variation.	Systolic blood pressure	11	1884062	LSP1	rs661348	2e-15
Genome-wide association analyses using electronic health records identify new loci influencing blood pressure variation.	Diastolic blood pressure	1	11802721	MTHFR	rs17367504	2e-06
Genome-wide association analyses using electronic health records identify new loci influencing blood pressure variation.	Diastolic blood pressure	1	11802721	MTHFR	rs17367504	7e-06
Genome-wide association analyses using electronic health records identify new loci influencing blood pressure variation.	Diastolic blood pressure	6	26090951	HFE	rs1799945	5e-06
Genome-wide association analyses using electronic health records identify new loci influencing blood pressure variation.	Diastolic blood pressure	12	89619312	ATP2B1	rs2681492	7e-08
Genome-wide association analyses using electronic health records identify new loci influencing blood pressure variation.	Diastolic blood pressure	12	89619312	ATP2B1	rs2681492	2e-06
Genome-wide association analyses using electronic health records identify new loci influencing blood pressure variation.	Diastolic blood pressure	12	111446804	SH2B3	rs3184504	6e-18
Genome-wide association analyses using electronic health records identify new loci influencing blood pressure variation.	Diastolic blood pressure	12	111446804	SH2B3	rs3184504	9e-15
Genome-wide association analyses using electronic health records identify new loci influencing blood pressure variation.	Diastolic blood pressure	12	111446804	SH2B3	rs3184504	4e-06
Genome-wide association analyses using electronic health records identify new loci influencing blood pressure variation.	Diastolic blood pressure	16	89615598	DPEP1	rs460105	9e-10
Genome-wide association analyses using electronic health records identify new loci influencing blood pressure variation.	Diastolic blood pressure	16	89615598	DPEP1	rs460105	5e-08
Genome-wide association analyses using electronic health records identify new loci influencing blood pressure variation.	Diastolic blood pressure	13	29572064	SLC7A1	rs63418562	4e-10
Genome-wide association analyses using electronic health records identify new loci influencing blood pressure variation.	Diastolic blood pressure	13	29572064	SLC7A1	rs63418562	1e-07
The Allelic Landscape of Human Blood Cell Trait Variation and Links to Common Complex Disease.	Mean corpuscular hemoglobin	17	7668434	TP53	rs78378222	6e-09
The Allelic Landscape of Human Blood Cell Trait Variation and Links to Common Complex Disease.	Mean corpuscular hemoglobin	12	111409936	SH2B3	rs3803170	4e-09
The Allelic Landscape of Human Blood Cell Trait Variation and Links to Common Complex Disease.	Mean corpuscular hemoglobin	13	30488053	HMGB1	rs7330209	2e-10
The Allelic Landscape of Human Blood Cell Trait Variation and Links to Common Complex Disease.	Mean corpuscular hemoglobin	13	40670123	FOXO1	rs9532580	7e-09
The Allelic Landscape of Human Blood Cell Trait Variation and Links to Common Complex Disease.	Mean corpuscular hemoglobin	13	109749719	IRS2	rs61358232	4e-13
Genome-wide association analyses using electronic health records identify new loci influencing blood pressure variation.	Systolic blood pressure	12	89619312	ATP2B1	rs2681492	9e-14
Genome-wide association analyses using electronic health records identify new loci influencing blood pressure variation.	Systolic blood pressure	12	89619312	ATP2B1	rs2681492	9e-12
Genome-wide association analyses using electronic health records identify new loci influencing blood pressure variation.	Systolic blood pressure	12	111446804	SH2B3	rs3184504	4e-06
Genome-wide association analyses using electronic health records identify new loci influencing blood pressure variation.	Systolic blood pressure	3	11248436	HRH1	rs347591	2e-06
Genome-wide association analyses using electronic health records identify new loci influencing blood pressure variation.	Systolic blood pressure	16	89615598	DPEP1	rs460105	7e-07
Genome-wide Trans-ethnic Meta-analysis Identifies Seven Genetic Loci Influencing Erythrocyte Traits and a Role for RBPMS in Erythropoiesis.	Mean corpuscular hemoglobin concentration	12	111803962	SH2B3	rs671	1e-08
Genome-wide Trans-ethnic Meta-analysis Identifies Seven Genetic Loci Influencing Erythrocyte Traits and a Role for RBPMS in Erythropoiesis.	Red blood cell count	2	46120467	PRKCE	rs4952800	1e-06
The Allelic Landscape of Human Blood Cell Trait Variation and Links to Common Complex Disease.	Neutrophil percentage of white cells	12	9760134	CD69	rs3176789	5e-27
Genome-wide Trans-ethnic Meta-analysis Identifies Seven Genetic Loci Influencing Erythrocyte Traits and a Role for RBPMS in Erythropoiesis.	Mean corpuscular volume	22	21585900	UBE2L3	rs4820091	2e-07
The Allelic Landscape of Human Blood Cell Trait Variation and Links to Common Complex Disease.	Neutrophil percentage of white cells	7	92779056	CDK6	rs445	2e-12
The Allelic Landscape of Human Blood Cell Trait Variation and Links to Common Complex Disease.	Neutrophil percentage of white cells	8	47739071	CEBPD	rs45577137	4e-13
Genome-wide Trans-ethnic Meta-analysis Identifies Seven Genetic Loci Influencing Erythrocyte Traits and a Role for RBPMS in Erythropoiesis.	Mean corpuscular volume	7	100638347	TFR2	rs7385804	1e-07
Genome-wide Trans-ethnic Meta-analysis Identifies Seven Genetic Loci Influencing Erythrocyte Traits and a Role for RBPMS in Erythropoiesis.	Mean corpuscular volume	12	111803962	SH2B3	rs671	1e-08
The Allelic Landscape of Human Blood Cell Trait Variation and Links to Common Complex Disease.	Neutrophil percentage of white cells	17	58279141	MPO	rs56378716	2e-15
The Allelic Landscape of Human Blood Cell Trait Variation and Links to Common Complex Disease.	Neutrophil percentage of white cells	22	21563190	UBE2L3	rs5998509	5e-10
The Allelic Landscape of Human Blood Cell Trait Variation and Links to Common Complex Disease.	Basophil percentage of granulocytes			FCGR3B	chr1:161599779	1e-11
The Allelic Landscape of Human Blood Cell Trait Variation and Links to Common Complex Disease.	Basophil percentage of granulocytes	11	73235234	P2RY2	rs74472890	2e-23
The Allelic Landscape of Human Blood Cell Trait Variation and Links to Common Complex Disease.	Basophil percentage of granulocytes	15	90466252	IQGAP1	rs2074585	1e-13
The Allelic Landscape of Human Blood Cell Trait Variation and Links to Common Complex Disease.	Basophil percentage of granulocytes	18	63253621	BCL2	rs17758695	2e-40
The Allelic Landscape of Human Blood Cell Trait Variation and Links to Common Complex Disease.	Basophil percentage of granulocytes	19	38434439	RYR1	rs71356805	3e-16
The Allelic Landscape of Human Blood Cell Trait Variation and Links to Common Complex Disease.	Basophil percentage of granulocytes	21	35420326	RUNX1	rs150498232	2e-17
Genome-wide Trans-ethnic Meta-analysis Identifies Seven Genetic Loci Influencing Erythrocyte Traits and a Role for RBPMS in Erythropoiesis.	Hemoglobin levels	2	46128709	PRKCE	rs13008603	1e-20
Genome-wide Trans-ethnic Meta-analysis Identifies Seven Genetic Loci Influencing Erythrocyte Traits and a Role for RBPMS in Erythropoiesis.	Hemoglobin levels	10	69333636	HK1	rs16926246	1e-08
Genome-wide Trans-ethnic Meta-analysis Identifies Seven Genetic Loci Influencing Erythrocyte Traits and a Role for RBPMS in Erythropoiesis.	Hemoglobin levels	12	111446804	SH2B3	rs3184504	1e-10
Genome-wide Trans-ethnic Meta-analysis Identifies Seven Genetic Loci Influencing Erythrocyte Traits and a Role for RBPMS in Erythropoiesis.	Red blood cell count	2	46127912	PRKCE	rs4953318	1e-08
Genome-wide Trans-ethnic Meta-analysis Identifies Seven Genetic Loci Influencing Erythrocyte Traits and a Role for RBPMS in Erythropoiesis.	Mean corpuscular hemoglobin	12	111803962	SH2B3	rs671	1e-08
The Allelic Landscape of Human Blood Cell Trait Variation and Links to Common Complex Disease.	Mean platelet volume	6	31359924	HLA-B	rs9378249	1e-53
The Allelic Landscape of Human Blood Cell Trait Variation and Links to Common Complex Disease.	Mean platelet volume	1	156899922	PEAR1	rs12041331	6e-34
The Allelic Landscape of Human Blood Cell Trait Variation and Links to Common Complex Disease.	Mean platelet volume	1	156908681	PEAR1	rs77795865	2e-09
The Allelic Landscape of Human Blood Cell Trait Variation and Links to Common Complex Disease.	Mean platelet volume	1	156911263	PEAR1	rs146377491	1e-20
The Allelic Landscape of Human Blood Cell Trait Variation and Links to Common Complex Disease.	Mean platelet volume	1	202940846	ADIPOR1	rs7539542	5e-12
The Allelic Landscape of Human Blood Cell Trait Variation and Links to Common Complex Disease.	Mean platelet volume	2	224010157	SERPINE2	rs13412535	2e-10
The Allelic Landscape of Human Blood Cell Trait Variation and Links to Common Complex Disease.	Mean platelet volume			KALRN	chr3:124303696	4e-26
The Allelic Landscape of Human Blood Cell Trait Variation and Links to Common Complex Disease.	Mean platelet volume	3	124618265	KALRN	rs11920280	6e-53
The Allelic Landscape of Human Blood Cell Trait Variation and Links to Common Complex Disease.	Mean platelet volume	3	124658479	KALRN	rs56106611	2e-54
The Allelic Landscape of Human Blood Cell Trait Variation and Links to Common Complex Disease.	Mean platelet volume	4	101878992	BANK1	rs34061204	2e-15
Genome-wide Trans-ethnic Meta-analysis Identifies Seven Genetic Loci Influencing Erythrocyte Traits and a Role for RBPMS in Erythropoiesis.	Hematocrit	7	116690824	MET	rs2299433	2e-06
Genome-wide Trans-ethnic Meta-analysis Identifies Seven Genetic Loci Influencing Erythrocyte Traits and a Role for RBPMS in Erythropoiesis.	Hematocrit	2	46127912	PRKCE	rs4953318	1e-19
Genome-wide Trans-ethnic Meta-analysis Identifies Seven Genetic Loci Influencing Erythrocyte Traits and a Role for RBPMS in Erythropoiesis.	Hematocrit	12	111634620	SH2B3	rs11065987	1e-08
The Allelic Landscape of Human Blood Cell Trait Variation and Links to Common Complex Disease.	Mean platelet volume	11	3865946	STIM1	rs11030122	5e-11
The Allelic Landscape of Human Blood Cell Trait Variation and Links to Common Complex Disease.	Mean platelet volume	16	81837364	PLCG2	rs12445050	3e-26
The Allelic Landscape of Human Blood Cell Trait Variation and Links to Common Complex Disease.	Mean platelet volume	17	29446271	TAOK1	rs9891920	2e-298
The Allelic Landscape of Human Blood Cell Trait Variation and Links to Common Complex Disease.	Mean platelet volume	17	29451055	TAOK1	rs191010498	2e-26
The Allelic Landscape of Human Blood Cell Trait Variation and Links to Common Complex Disease.	Mean platelet volume	17	29518760	TAOK1	rs7209300	2e-139
The Allelic Landscape of Human Blood Cell Trait Variation and Links to Common Complex Disease.	Mean platelet volume			ITGA2B	rs34603233	2e-37
The Allelic Landscape of Human Blood Cell Trait Variation and Links to Common Complex Disease.	Mean platelet volume	17	47252031	ITGB3	rs117107187	2e-10
The Allelic Landscape of Human Blood Cell Trait Variation and Links to Common Complex Disease.	Mean platelet volume	17	47531904	NPEPPS	rs62073968	3e-12
The Allelic Landscape of Human Blood Cell Trait Variation and Links to Common Complex Disease.	Mean platelet volume	18	63253621	BCL2	rs17758695	8e-14
The Allelic Landscape of Human Blood Cell Trait Variation and Links to Common Complex Disease.	Mean platelet volume	18	79472709	NFATC1	rs160189	8e-15
The Allelic Landscape of Human Blood Cell Trait Variation and Links to Common Complex Disease.	Mean platelet volume	19	17091936	MYO9B	rs7254827	3e-17
The Allelic Landscape of Human Blood Cell Trait Variation and Links to Common Complex Disease.	Mean platelet volume	7	37412510	ELMO1	rs11771053	1e-11
The Allelic Landscape of Human Blood Cell Trait Variation and Links to Common Complex Disease.	Mean platelet volume	12	6019277	VWF	rs216311	7e-15
The Allelic Landscape of Human Blood Cell Trait Variation and Links to Common Complex Disease.	Mean platelet volume	7	80586889	CD36	rs11764390	5e-12
The Allelic Landscape of Human Blood Cell Trait Variation and Links to Common Complex Disease.	Mean platelet volume	20	59023278	TUBB1	rs11471957	7e-57
The Allelic Landscape of Human Blood Cell Trait Variation and Links to Common Complex Disease.	Mean platelet volume	20	59023753	TUBB1	rs41303899	8e-36
The Allelic Landscape of Human Blood Cell Trait Variation and Links to Common Complex Disease.	Red blood cell count	6	26092913	HFE	rs1800562	5e-15
The Allelic Landscape of Human Blood Cell Trait Variation and Links to Common Complex Disease.	Red blood cell count	6	32638979	HLA-DQA1	rs9272535	6e-30
The Allelic Landscape of Human Blood Cell Trait Variation and Links to Common Complex Disease.	Red blood cell count	1	231396566	EGLN1	rs508618	2e-09
The Allelic Landscape of Human Blood Cell Trait Variation and Links to Common Complex Disease.	Red blood cell count	1	231422308	EGLN1	rs533281866	8e-20
The Allelic Landscape of Human Blood Cell Trait Variation and Links to Common Complex Disease.	Red blood cell count	2	27518370	GCKR	rs780094	8e-09
The Allelic Landscape of Human Blood Cell Trait Variation and Links to Common Complex Disease.	Red blood cell count	2	46066687	PRKCE	rs114948639	3e-15
The Allelic Landscape of Human Blood Cell Trait Variation and Links to Common Complex Disease.	Red blood cell count	2	46088377	PRKCE	rs71422190	2e-39
The Allelic Landscape of Human Blood Cell Trait Variation and Links to Common Complex Disease.	Red blood cell count	2	46122132	PRKCE	rs12623399	1e-24
The Allelic Landscape of Human Blood Cell Trait Variation and Links to Common Complex Disease.	Red blood cell count	2	46133768	PRKCE	rs10168349	4e-66
The Allelic Landscape of Human Blood Cell Trait Variation and Links to Common Complex Disease.	Red blood cell count	6	43774889	VEGFA	rs833070	3e-16
The Allelic Landscape of Human Blood Cell Trait Variation and Links to Common Complex Disease.	Red blood cell count	7	80667650	CD36	rs144658219	2e-12
The Allelic Landscape of Human Blood Cell Trait Variation and Links to Common Complex Disease.	Red blood cell count	7	100638347	TFR2	rs7385804	4e-90
Genome-wide analysis of clopidogrel active metabolite levels identifies novel variants that influence antiplatelet response.	Clopidogrel active metabolite levels	17	33229663	ASIC2	rs80343429	1e-08
The Allelic Landscape of Human Blood Cell Trait Variation and Links to Common Complex Disease.	Red blood cell count	18	63253621	BCL2	rs17758695	1e-18
The Allelic Landscape of Human Blood Cell Trait Variation and Links to Common Complex Disease.	Red blood cell count	16	30903305	CTF1	rs1046276	2e-09
The Allelic Landscape of Human Blood Cell Trait Variation and Links to Common Complex Disease.	Red blood cell count	12	111446804	SH2B3	rs3184504	2e-43
The Allelic Landscape of Human Blood Cell Trait Variation and Links to Common Complex Disease.	Red blood cell count	13	113849020	GAS6	rs6602909	2e-10
The Allelic Landscape of Human Blood Cell Trait Variation and Links to Common Complex Disease.	Red blood cell count	14	64236875	ESR2	rs1256061	9e-10
The Allelic Landscape of Human Blood Cell Trait Variation and Links to Common Complex Disease.	Red blood cell count	7	100723905	EPO	rs551238	2e-92
The Allelic Landscape of Human Blood Cell Trait Variation and Links to Common Complex Disease.	Red blood cell count	10	69334748	HK1	rs17476364	2e-48
Genome-wide meta-analysis identifies novel loci of plaque burden in carotid artery.	Carotid plaque burden	3	79663804	ROBO1	rs11710563	2e-06
Genome-wide meta-analysis identifies novel loci of plaque burden in carotid artery.	Carotid plaque burden	14	29974665	PRKD1	rs225917	4e-06
Genome-wide meta-analysis identifies novel loci of plaque burden in carotid artery.	Carotid plaque burden	3	172504898	TNFSF10	rs193272075	8e-06
Genome-wide meta-analysis identifies novel loci of plaque burden in carotid artery.	Carotid plaque burden	13	30586162	HMGB1	rs34344516	8e-06
Two-stage genome-wide association study identifies a novel susceptibility locus associated with melanoma.	Melanoma	2	201298088	CASP8	rs13016963	9e-10
Two-stage genome-wide association study identifies a novel susceptibility locus associated with melanoma.	Melanoma	16	54080912	FTO	rs16953002	4e-12
Two-stage genome-wide association study identifies a novel susceptibility locus associated with melanoma.	Melanoma	11	108304735	ATM	rs1801516	3e-09
Two-stage genome-wide association study identifies a novel susceptibility locus associated with melanoma.	Melanoma	9	21805208	MTAP	rs201131773	3e-17
Two-stage genome-wide association study identifies a novel susceptibility locus associated with melanoma.	Melanoma	22	38148291	PLA2G6	rs2284063	2e-09
Two-stage genome-wide association study identifies a novel susceptibility locus associated with melanoma.	Melanoma	11	69552350	CCND1	rs498136	2e-12
Two-stage genome-wide association study identifies a novel susceptibility locus associated with melanoma.	Melanoma	6	21163688	CDKAL1	rs6914598	4e-08
Whole-genome sequencing identifies rare genotypes in COMP and CHADL associated with high risk of hip osteoarthritis.	Osteoarthritis (with total hip replacement)			COMP	chr19:18787521	4e-12
Common genetic variation and risk of gallbladder cancer in India: a case-control genome-wide association study.	Gallbladder cancer	7	87495506	ABCB1	rs17209837	2e-09
Identification of unique venous thromboembolism-susceptibility variants in African-Americans.	Venous thromboembolism adjusted for sickle cell variant rs77121243-T	2	46146304	PRKCE	rs72879760	7e-06
Identification of unique venous thromboembolism-susceptibility variants in African-Americans.	Venous thromboembolism adjusted for sickle cell variant rs77121243-T	6	33675781	ITPR3	rs2229637	5e-07
Identification of unique venous thromboembolism-susceptibility variants in African-Americans.	Venous thromboembolism adjusted for sickle cell variant rs77121243-T	16	15971544	ABCC1	rs215088	6e-06
Genome-wide association study of prostate-specific antigen levels identifies novel loci independent of prostate cancer.	Prostate-specific antigen levels	6	43742611	VEGFA	rs6920449	6e-12
Genome-wide association study of prostate-specific antigen levels identifies novel loci independent of prostate cancer.	Prostate-specific antigen levels	9	117970471	TLR4	rs6478343	2e-08
Genome-wide association study of prostate-specific antigen levels identifies novel loci independent of prostate cancer.	Prostate-specific antigen levels	11	102525876	MMP7	rs12285347	8e-12
Genome-wide association study of prostate-specific antigen levels identifies novel loci independent of prostate cancer.	Prostate-specific antigen levels	14	94631219	SERPINA3	rs8023057	2e-15
Genome-wide association study of prostate-specific antigen levels identifies novel loci independent of prostate cancer.	Prostate-specific antigen levels (conditioned on lead SNPs)	19	50851141	KLK3	rs11665748	3e-54
Genome-wide association study of prostate-specific antigen levels identifies novel loci independent of prostate cancer.	Prostate-specific antigen levels (conditioned on lead SNPs)	19	50845834	KLK3	rs266849	4e-17
Genome-wide association study of prostate-specific antigen levels identifies novel loci independent of prostate cancer.	Prostate-specific antigen levels (conditioned on lead SNPs)	19	50849681	KLK3	rs266868	1e-14
Genome-wide association study of prostate-specific antigen levels identifies novel loci independent of prostate cancer.	Prostate-specific antigen levels	19	50858501	KLK3	rs17632542	0
Detection and interpretation of shared genetic influences on 42 human traits.	Breast size	16	53790314	FTO	rs62033406	4e-07
Detection and interpretation of shared genetic influences on 42 human traits.	Breast size	14	94378610	SERPINA1	rs28929474	5e-07
Detection and interpretation of shared genetic influences on 42 human traits.	Migraine	12	57133500	LRP1	rs11172113	6e-36
Detection and interpretation of shared genetic influences on 42 human traits.	Parkinson's disease	14	54882151	GCH1	rs11158026	9e-15
Genome-wide association study of prostate-specific antigen levels identifies novel loci independent of prostate cancer.	Prostate-specific antigen levels (conditioned on lead SNPs)	19	50858126	KLK3	rs61752561	2e-25
Detection and interpretation of shared genetic influences on 42 human traits.	Allergy	10	9010779	GATA3	rs1775550	6e-11
Detection and interpretation of shared genetic influences on 42 human traits.	Allergy	5	132660151	IL13	rs1295686	6e-10
Detection and interpretation of shared genetic influences on 42 human traits.	Allergy	15	67175947	SMAD3	rs17294280	4e-08
Detection and interpretation of shared genetic influences on 42 human traits.	Allergy	12	57095926	STAT6	rs1059513	6e-07
Detection and interpretation of shared genetic influences on 42 human traits.	Migraine	17	80286212	RNF213	rs7220465	5e-10
Detection and interpretation of shared genetic influences on 42 human traits.	Migraine	10	94278929	PLCE1	rs11187838	1e-09
Detection and interpretation of shared genetic influences on 42 human traits.	Allergy	2	102316052	IL1RL1	rs950881	6e-27
Detection and interpretation of shared genetic influences on 42 human traits.	Hypothyroidism	1	113834946	PTPN22	rs2476601	2e-31
Detection and interpretation of shared genetic influences on 42 human traits.	Hypothyroidism	4	148710641	NR3C2	rs76342258	8e-18
Detection and interpretation of shared genetic influences on 42 human traits.	Hypothyroidism	8	32575431	NRG1	rs2466075	6e-10
Detection and interpretation of shared genetic influences on 42 human traits.	Hypothyroidism	19	7222821	INSR	rs7508679	1e-07
Detection and interpretation of shared genetic influences on 42 human traits.	Chin dimples	8	32495664	NRG1	rs2347498	2e-09
Detection and interpretation of shared genetic influences on 42 human traits.	Childhood ear infection	19	48703205	FUT2	rs681343	4e-30
Detection and interpretation of shared genetic influences on 42 human traits.	Childhood ear infection	6	160706469	PLG	rs73015965	4e-08
Detection and interpretation of shared genetic influences on 42 human traits.	Asthma	15	67156025	SMAD3	rs56375023	2e-21
Detection and interpretation of shared genetic influences on 42 human traits.	Asthma	16	11136846	CLEC16A	rs7203459	4e-15
Detection and interpretation of shared genetic influences on 42 human traits.	Asthma	10	9007290	GATA3	rs12413578	8e-12
Detection and interpretation of shared genetic influences on 42 human traits.	Asthma	15	60776505	RORA	rs10519068	4e-11
Detection and interpretation of shared genetic influences on 42 human traits.	Asthma	4	38797027	TLR1	rs5743618	4e-11
Detection and interpretation of shared genetic influences on 42 human traits.	Photic sneeze reflex	5	85224856	EDIL3	rs67177172	1e-10
Detection and interpretation of shared genetic influences on 42 human traits.	Joint mobility (Beighton score)	6	32219945	NOTCH4	rs431722	2e-12
Detection and interpretation of shared genetic influences on 42 human traits.	Monobrow	6	396321	IRF4	rs12203592	1e-10
Detection and interpretation of shared genetic influences on 42 human traits.	Tonsillectomy	12	111446804	SH2B3	rs3184504	3e-10
Detection and interpretation of shared genetic influences on 42 human traits.	Monobrow	4	3164469	HTT	rs6828882	1e-22
Detection and interpretation of shared genetic influences on 42 human traits.	Monobrow	7	18697574	HDAC9	rs1178101	7e-16
Detection and interpretation of shared genetic influences on 42 human traits.	Tonsillectomy	7	46054491	IGFBP3	rs80077929	2e-15
Detection and interpretation of shared genetic influences on 42 human traits.	Tonsillectomy	4	102540881	NFKB1	rs230523	5e-14
Detection and interpretation of shared genetic influences on 42 human traits.	Tonsillectomy	4	105230485	TET2	rs1391439	3e-12
Detection and interpretation of shared genetic influences on 42 human traits.	Tonsillectomy	2	65335729	SPRED2	rs201473667	5e-12
Detection and interpretation of shared genetic influences on 42 human traits.	Menarche (age at onset)	16	53769662	FTO	rs1558902	1e-12
Detection and interpretation of shared genetic influences on 42 human traits.	Male-pattern baldness	6	396321	IRF4	rs12203592	4e-11
Detection and interpretation of shared genetic influences on 42 human traits.	Male-pattern baldness	21	34835870	RUNX1	rs68088846	4e-11
Detection and interpretation of shared genetic influences on 42 human traits.	Nose size	3	78766756	ROBO1	rs424737	5e-08
Detection and interpretation of shared genetic influences on 42 human traits.	Male-pattern baldness	7	18857888	HDAC9	rs7801037	1e-36
Detection and interpretation of shared genetic influences on 42 human traits.	Myopia	10	77303784	KCNMA1	rs10824518	3e-22
Detection and interpretation of shared genetic influences on 42 human traits.	Joint mobility (Beighton score)	5	83515065	VCAN	rs34580448	3e-08
Detection and interpretation of shared genetic influences on 42 human traits.	Male-pattern baldness	2	43363760	THADA	rs11694173	2e-08
Identification of Functional and Expression Polymorphisms Associated With Risk for Antineutrophil Cytoplasmic Autoantibody-Associated Vasculitis.	Antineutrophil cytoplasmic antibody-associated vasculitis	1	113761186	PTPN22	rs6679677	2e-08
Identification of Functional and Expression Polymorphisms Associated With Risk for Antineutrophil Cytoplasmic Autoantibody-Associated Vasculitis.	Antineutrophil cytoplasmic antibody-associated vasculitis	14	94378610	SERPINA1	rs28929474	3e-12
Identification of Functional and Expression Polymorphisms Associated With Risk for Antineutrophil Cytoplasmic Autoantibody-Associated Vasculitis.	Antineutrophil cytoplasmic antibody-associated vasculitis	6	32632280	HLA-DQA1	rs35242582	6e-23
Discovery and fine-mapping of loci associated with MUFAs through trans-ethnic meta-analysis in Chinese and European populations.	Palmitoleic acid (16:1n-7) levels	2	27519736	GCKR	rs780093	4e-12
Discovery and fine-mapping of loci associated with MUFAs through trans-ethnic meta-analysis in Chinese and European populations.	Gondoic acid (20:1n-9) levels	2	27518370	GCKR	rs780094	6e-07
Discovery and fine-mapping of loci associated with MUFAs through trans-ethnic meta-analysis in Chinese and European populations.	Gondoic acid (20:1n-9) levels	2	27518370	GCKR	rs780094	3e-08
Genetic Determinants of 1,3-Butadiene Metabolism and Detoxification in Three Populations of Smokers with Different Risks of Lung Cancer.	Urinary 1,3-butadiene metabolite levels in smokers	22	23897951	GSTT1	rs5760092	3e-09
Genetic Determinants of 1,3-Butadiene Metabolism and Detoxification in Three Populations of Smokers with Different Risks of Lung Cancer.	Urinary 1,3-butadiene metabolite levels in smokers			GSTT1	rs6004031	5e-09
Genetic Determinants of 1,3-Butadiene Metabolism and Detoxification in Three Populations of Smokers with Different Risks of Lung Cancer.	Urinary 1,3-butadiene metabolite levels in smokers			GSTT1	rs6004031	1e-23
Genetic Determinants of 1,3-Butadiene Metabolism and Detoxification in Three Populations of Smokers with Different Risks of Lung Cancer.	Urinary 1,3-butadiene metabolite levels in smokers			GSTT1	rs72617242	1e-14
Genome-wide association analysis identifies variation in vitamin D receptor and other host factors influencing the gut microbiota.	Gut microbiota (beta diversity)	4	101980665	BANK1	rs60500975	5e-08
Genome-wide association analysis identifies variation in vitamin D receptor and other host factors influencing the gut microbiota.	Gut microbiota (beta diversity)	8	20028423	LPL	rs138022915	5e-08
Genome-wide association analysis identifies variation in vitamin D receptor and other host factors influencing the gut microbiota.	Gut microbiota (beta diversity)	12	47876015	VDR	rs7974353	5e-08
Genome-wide association analysis identifies variation in vitamin D receptor and other host factors influencing the gut microbiota.	Gut microbiota (bacterial taxa)	3	58063912	FLNB	rs13096731	3e-08
Genome-wide association analysis identifies variation in vitamin D receptor and other host factors influencing the gut microbiota.	Gut microbiota (bacterial taxa)	5	67230381	CD180	rs9291879	4e-09
Genome-wide associations of CD46 and IFI44L genetic variants with neutralizing antibody response to measles vaccine.	Immune response to measles vaccine (measles-specific neutralising antibody titre)	1	207756858	CD46	rs2724384	3e-09
Genome-wide associations of CD46 and IFI44L genetic variants with neutralizing antibody response to measles vaccine.	Immune response to measles vaccine (measles-specific neutralising antibody titre)	1	207767846	CD46	rs2724374	5e-09
Body mass index change in gastrointestinal cancer and chronic obstructive pulmonary disease is associated with Dedicator of Cytokinesis 1.	Body mass index (change over time) in lung cancer	6	131740280	ENPP3	rs17601580	2e-06
Large-scale analyses of common and rare variants identify 12 new loci associated with atrial fibrillation.	Atrial fibrillation	11	128894676	KCNJ5	rs75190942	3e-08
Large-scale analyses of common and rare variants identify 12 new loci associated with atrial fibrillation.	Atrial fibrillation	6	122142045	GJA1	rs12664873	2e-08
Large-scale analyses of common and rare variants identify 12 new loci associated with atrial fibrillation.	Atrial fibrillation	6	122142045	GJA1	rs12664873	1e-08
Identification of six new genetic loci associated with atrial fibrillation in the Japanese population.	Atrial fibrillation	5	140333293	HBEGF	rs13385	2e-07
Identification of six new genetic loci associated with atrial fibrillation in the Japanese population.	Atrial fibrillation	9	90890978	SYK	rs1675334	6e-06
Identification of six new genetic loci associated with atrial fibrillation in the Japanese population.	Atrial fibrillation	7	116560326	CAV1	rs1049334	2e-14
Transethnic meta-analysis identifies GSDMA and PRDM1 as susceptibility genes to systemic sclerosis.	Systemic sclerosis	2	191099907	STAT4	rs7574865	5e-10
Transethnic meta-analysis identifies GSDMA and PRDM1 as susceptibility genes to systemic sclerosis.	Systemic sclerosis	2	191099907	STAT4	rs7574865	4e-07
Transethnic meta-analysis identifies GSDMA and PRDM1 as susceptibility genes to systemic sclerosis.	Systemic sclerosis	6	137874929	TNFAIP3	rs2230926	3e-07
Transethnic meta-analysis identifies GSDMA and PRDM1 as susceptibility genes to systemic sclerosis.	Systemic sclerosis	6	137874929	TNFAIP3	rs2230926	2e-06
Association analyses of East Asian individuals and trans-ancestry analyses with European individuals reveal new loci associated with cholesterol and triglyceride levels.	LDL cholesterol levels	16	72074194	HPR	rs2000999	2e-06
Association analyses of East Asian individuals and trans-ancestry analyses with European individuals reveal new loci associated with cholesterol and triglyceride levels.	LDL cholesterol levels	20	41095698	MAFB	rs6065311	3e-06
Association analyses of East Asian individuals and trans-ancestry analyses with European individuals reveal new loci associated with cholesterol and triglyceride levels.	HDL cholesterol levels	8	19987865	LPL	rs7841189	2e-30
Association analyses of East Asian individuals and trans-ancestry analyses with European individuals reveal new loci associated with cholesterol and triglyceride levels.	HDL cholesterol levels	16	56959412	CETP	rs3764261	1e-29
Association analyses of East Asian individuals and trans-ancestry analyses with European individuals reveal new loci associated with cholesterol and triglyceride levels.	HDL cholesterol levels	8	20028215	MET	rs11984636	6e-27
Association analyses of East Asian individuals and trans-ancestry analyses with European individuals reveal new loci associated with cholesterol and triglyceride levels.	HDL cholesterol levels	9	104902020	ABCA1	rs1883025	2e-18
Association analyses of East Asian individuals and trans-ancestry analyses with European individuals reveal new loci associated with cholesterol and triglyceride levels.	HDL cholesterol levels	19	11230353	ANGPTL8	rs1865063	6e-12
Association analyses of East Asian individuals and trans-ancestry analyses with European individuals reveal new loci associated with cholesterol and triglyceride levels.	HDL cholesterol levels	6	43791136	VEGFA	rs6905288	1e-11
Association analyses of East Asian individuals and trans-ancestry analyses with European individuals reveal new loci associated with cholesterol and triglyceride levels.	HDL cholesterol levels	20	45948343	PLTP	rs6130975	2e-08
Association analyses of East Asian individuals and trans-ancestry analyses with European individuals reveal new loci associated with cholesterol and triglyceride levels.	HDL cholesterol levels	22	21619030	UBE2L3	rs4821116	3e-06
Association analyses of East Asian individuals and trans-ancestry analyses with European individuals reveal new loci associated with cholesterol and triglyceride levels.	HDL cholesterol levels	12	7498542	CD163	rs10743940	5e-06
Association analyses of East Asian individuals and trans-ancestry analyses with European individuals reveal new loci associated with cholesterol and triglyceride levels.	Total cholesterol levels	16	72074194	HPR	rs2000999	2e-06
Association analyses of East Asian individuals and trans-ancestry analyses with European individuals reveal new loci associated with cholesterol and triglyceride levels.	LDL cholesterol levels	1	55063514	PCSK9	rs505151	8e-07
Association analyses of East Asian individuals and trans-ancestry analyses with European individuals reveal new loci associated with cholesterol and triglyceride levels.	LDL cholesterol levels	2	20982585	APOB	rs10172650	1e-12
Association analyses of East Asian individuals and trans-ancestry analyses with European individuals reveal new loci associated with cholesterol and triglyceride levels.	LDL cholesterol levels	19	11118542	LDLR	rs2738452	5e-09
Association analyses of East Asian individuals and trans-ancestry analyses with European individuals reveal new loci associated with cholesterol and triglyceride levels.	LDL cholesterol levels	8	125476008	TRIB1	rs2980869	3e-06
Association analyses of East Asian individuals and trans-ancestry analyses with European individuals reveal new loci associated with cholesterol and triglyceride levels.	LDL cholesterol levels	13	32355095	BRCA2	rs1799955	3e-08
Association analyses of East Asian individuals and trans-ancestry analyses with European individuals reveal new loci associated with cholesterol and triglyceride levels.	LDL cholesterol levels	5	75513055	HMGCR	rs4604177	1e-16
Association analyses of East Asian individuals and trans-ancestry analyses with European individuals reveal new loci associated with cholesterol and triglyceride levels.	Triglyceride levels	2	27508073	GCKR	rs1260326	4e-253
Association analyses of East Asian individuals and trans-ancestry analyses with European individuals reveal new loci associated with cholesterol and triglyceride levels.	Triglyceride levels	8	19986711	LPL	rs12678919	5e-217
Association analyses of East Asian individuals and trans-ancestry analyses with European individuals reveal new loci associated with cholesterol and triglyceride levels.	Triglyceride levels	8	125470379	TRIB1	rs2954022	7e-121
Association analyses of East Asian individuals and trans-ancestry analyses with European individuals reveal new loci associated with cholesterol and triglyceride levels.	LDL cholesterol levels	2	20982585	APOB	rs10172650	4e-14
Association analyses of East Asian individuals and trans-ancestry analyses with European individuals reveal new loci associated with cholesterol and triglyceride levels.	LDL cholesterol levels	13	32379251	BRCA2	rs4942486	5e-14
Association analyses of East Asian individuals and trans-ancestry analyses with European individuals reveal new loci associated with cholesterol and triglyceride levels.	LDL cholesterol levels	2	215439661	FN1	rs1250229	2e-09
Association analyses of East Asian individuals and trans-ancestry analyses with European individuals reveal new loci associated with cholesterol and triglyceride levels.	LDL cholesterol levels	13	32355095	BRCA2	rs1799955	3e-09
Association analyses of East Asian individuals and trans-ancestry analyses with European individuals reveal new loci associated with cholesterol and triglyceride levels.	LDL cholesterol levels	8	125476008	TRIB1	rs2980869	4e-09
Association analyses of East Asian individuals and trans-ancestry analyses with European individuals reveal new loci associated with cholesterol and triglyceride levels.	LDL cholesterol levels	1	55063514	PCSK9	rs505151	9e-09
Association analyses of East Asian individuals and trans-ancestry analyses with European individuals reveal new loci associated with cholesterol and triglyceride levels.	LDL cholesterol levels	2	233770738	UGT1A1	rs11563251	4e-08
Association analyses of East Asian individuals and trans-ancestry analyses with European individuals reveal new loci associated with cholesterol and triglyceride levels.	Total cholesterol levels	5	75513055	HMGCR	rs4604177	4e-16
Association analyses of East Asian individuals and trans-ancestry analyses with European individuals reveal new loci associated with cholesterol and triglyceride levels.	Total cholesterol levels	2	20982585	APOB	rs10172650	3e-13
Association analyses of East Asian individuals and trans-ancestry analyses with European individuals reveal new loci associated with cholesterol and triglyceride levels.	Total cholesterol levels	8	125476008	TRIB1	rs2980869	8e-13
Association analyses of East Asian individuals and trans-ancestry analyses with European individuals reveal new loci associated with cholesterol and triglyceride levels.	Total cholesterol levels	19	11223619	LDLR	rs4804155	7e-11
Association analyses of East Asian individuals and trans-ancestry analyses with European individuals reveal new loci associated with cholesterol and triglyceride levels.	Total cholesterol levels	9	104902020	ABCA1	rs1883025	1e-09
Association analyses of East Asian individuals and trans-ancestry analyses with European individuals reveal new loci associated with cholesterol and triglyceride levels.	Total cholesterol levels	2	27520287	GCKR	rs780092	6e-09
Association analyses of East Asian individuals and trans-ancestry analyses with European individuals reveal new loci associated with cholesterol and triglyceride levels.	Total cholesterol levels	6	160085430	LPA	rs2297363	2e-08
Association analyses of East Asian individuals and trans-ancestry analyses with European individuals reveal new loci associated with cholesterol and triglyceride levels.	Total cholesterol levels	16	56981633	CETP	rs1800774	2e-06
Association analyses of East Asian individuals and trans-ancestry analyses with European individuals reveal new loci associated with cholesterol and triglyceride levels.	Total cholesterol levels	1	55063514	PCSK9	rs505151	4e-06
Association analyses of East Asian individuals and trans-ancestry analyses with European individuals reveal new loci associated with cholesterol and triglyceride levels.	LDL cholesterol levels	2	21041028	APOB	rs1367117	2e-179
Association analyses of East Asian individuals and trans-ancestry analyses with European individuals reveal new loci associated with cholesterol and triglyceride levels.	LDL cholesterol levels	5	75360714	HMGCR	rs12916	3e-95
Association analyses of East Asian individuals and trans-ancestry analyses with European individuals reveal new loci associated with cholesterol and triglyceride levels.	LDL cholesterol levels	8	125478730	TRIB1	rs2954029	2e-56
Association analyses of East Asian individuals and trans-ancestry analyses with European individuals reveal new loci associated with cholesterol and triglyceride levels.	Total cholesterol levels	2	21041028	APOB	rs1367117	3e-136
Association analyses of East Asian individuals and trans-ancestry analyses with European individuals reveal new loci associated with cholesterol and triglyceride levels.	Total cholesterol levels	5	75360714	HMGCR	rs12916	5e-91
Association analyses of East Asian individuals and trans-ancestry analyses with European individuals reveal new loci associated with cholesterol and triglyceride levels.	Total cholesterol levels	8	125478730	TRIB1	rs2954029	1e-77
Association analyses of East Asian individuals and trans-ancestry analyses with European individuals reveal new loci associated with cholesterol and triglyceride levels.	Total cholesterol levels	9	104902020	ABCA1	rs1883025	4e-64
Association analyses of East Asian individuals and trans-ancestry analyses with European individuals reveal new loci associated with cholesterol and triglyceride levels.	Total cholesterol levels	2	27519736	GCKR	rs780093	3e-47
Association analyses of East Asian individuals and trans-ancestry analyses with European individuals reveal new loci associated with cholesterol and triglyceride levels.	Total cholesterol levels	16	72074194	HPR	rs2000999	2e-44
Association analyses of East Asian individuals and trans-ancestry analyses with European individuals reveal new loci associated with cholesterol and triglyceride levels.	Total cholesterol levels	16	56959412	CETP	rs3764261	4e-36
Association analyses of East Asian individuals and trans-ancestry analyses with European individuals reveal new loci associated with cholesterol and triglyceride levels.	Total cholesterol levels	1	55038977	PCSK9	rs2479409	1e-32
Association analyses of East Asian individuals and trans-ancestry analyses with European individuals reveal new loci associated with cholesterol and triglyceride levels.	Total cholesterol levels	6	16127176	MYLIP	rs3757354	8e-13
Association analyses of East Asian individuals and trans-ancestry analyses with European individuals reveal new loci associated with cholesterol and triglyceride levels.	Total cholesterol levels	2	27520287	GCKR	rs780092	1e-09
Association analyses of East Asian individuals and trans-ancestry analyses with European individuals reveal new loci associated with cholesterol and triglyceride levels.	Total cholesterol levels	1	55063514	PCSK9	rs505151	3e-08
Association analyses of East Asian individuals and trans-ancestry analyses with European individuals reveal new loci associated with cholesterol and triglyceride levels.	Total cholesterol levels	16	56963321	CETP	rs1864163	3e-08
Association analyses of East Asian individuals and trans-ancestry analyses with European individuals reveal new loci associated with cholesterol and triglyceride levels.	Total cholesterol levels	2	215422370	FN1	rs1250248	5e-08
Association analyses of East Asian individuals and trans-ancestry analyses with European individuals reveal new loci associated with cholesterol and triglyceride levels.	LDL cholesterol levels	16	72074194	HPR	rs2000999	5e-45
Association analyses of East Asian individuals and trans-ancestry analyses with European individuals reveal new loci associated with cholesterol and triglyceride levels.	LDL cholesterol levels	1	55038977	PCSK9	rs2479409	3e-42
Association analyses of East Asian individuals and trans-ancestry analyses with European individuals reveal new loci associated with cholesterol and triglyceride levels.	LDL cholesterol levels	20	41095698	MAFB	rs6065311	2e-34
Association analyses of East Asian individuals and trans-ancestry analyses with European individuals reveal new loci associated with cholesterol and triglyceride levels.	LDL cholesterol levels	16	56955678	CETP	rs247616	1e-33
Association analyses of East Asian individuals and trans-ancestry analyses with European individuals reveal new loci associated with cholesterol and triglyceride levels.	LDL cholesterol levels	12	120978847	HNF1A	rs1169288	2e-22
Association analyses of East Asian individuals and trans-ancestry analyses with European individuals reveal new loci associated with cholesterol and triglyceride levels.	LDL cholesterol levels	5	75360714	HMGCR	rs12916	1e-21
Association analyses of East Asian individuals and trans-ancestry analyses with European individuals reveal new loci associated with cholesterol and triglyceride levels.	LDL cholesterol levels	6	16108932	MYLIP	rs2294261	8e-17
Association analyses of East Asian individuals and trans-ancestry analyses with European individuals reveal new loci associated with cholesterol and triglyceride levels.	LDL cholesterol levels	19	11131631	LDLR	rs2738464	3e-15
Association analyses of East Asian individuals and trans-ancestry analyses with European individuals reveal new loci associated with cholesterol and triglyceride levels.	Total cholesterol levels	5	75360714	HMGCR	rs12916	6e-22
Association analyses of East Asian individuals and trans-ancestry analyses with European individuals reveal new loci associated with cholesterol and triglyceride levels.	Total cholesterol levels	12	120979185	HNF1A	rs2244608	4e-19
Association analyses of East Asian individuals and trans-ancestry analyses with European individuals reveal new loci associated with cholesterol and triglyceride levels.	Total cholesterol levels	8	125476008	TRIB1	rs2980869	6e-17
Association analyses of East Asian individuals and trans-ancestry analyses with European individuals reveal new loci associated with cholesterol and triglyceride levels.	Total cholesterol levels	2	20982585	APOB	rs10172650	5e-15
Association analyses of East Asian individuals and trans-ancestry analyses with European individuals reveal new loci associated with cholesterol and triglyceride levels.	Total cholesterol levels	19	11223619	LDLR	rs4804155	5e-15
Association analyses of East Asian individuals and trans-ancestry analyses with European individuals reveal new loci associated with cholesterol and triglyceride levels.	Total cholesterol levels	9	104902020	ABCA1	rs1883025	2e-14
Association analyses of East Asian individuals and trans-ancestry analyses with European individuals reveal new loci associated with cholesterol and triglyceride levels.	HDL cholesterol levels	9	104902020	ABCA1	rs1883025	7e-85
Association analyses of East Asian individuals and trans-ancestry analyses with European individuals reveal new loci associated with cholesterol and triglyceride levels.	HDL cholesterol levels	20	45925376	PLTP	rs6065906	6e-39
Association analyses of East Asian individuals and trans-ancestry analyses with European individuals reveal new loci associated with cholesterol and triglyceride levels.	HDL cholesterol levels	12	124777047	SCARB1	rs838880	1e-34
Association analyses of East Asian individuals and trans-ancestry analyses with European individuals reveal new loci associated with cholesterol and triglyceride levels.	HDL cholesterol levels	8	125483576	TRIB1	rs10808546	1e-26
Association analyses of East Asian individuals and trans-ancestry analyses with European individuals reveal new loci associated with cholesterol and triglyceride levels.	HDL cholesterol levels	12	109512339	MVK	rs2241210	8e-24
Association analyses of East Asian individuals and trans-ancestry analyses with European individuals reveal new loci associated with cholesterol and triglyceride levels.	HDL cholesterol levels	22	21574627	UBE2L3	rs181360	1e-22
Association analyses of East Asian individuals and trans-ancestry analyses with European individuals reveal new loci associated with cholesterol and triglyceride levels.	HDL cholesterol levels	19	11236817	ANGPTL8	rs737337	1e-21
Association analyses of East Asian individuals and trans-ancestry analyses with European individuals reveal new loci associated with cholesterol and triglyceride levels.	HDL cholesterol levels	2	226251649	IRS1	rs2972143	2e-19
Association analyses of East Asian individuals and trans-ancestry analyses with European individuals reveal new loci associated with cholesterol and triglyceride levels.	HDL cholesterol levels	7	130748625	KLF14	rs4731702	1e-17
Association analyses of East Asian individuals and trans-ancestry analyses with European individuals reveal new loci associated with cholesterol and triglyceride levels.	Triglyceride levels	8	125469835	TRIB1	rs2954021	1e-08
Association analyses of East Asian individuals and trans-ancestry analyses with European individuals reveal new loci associated with cholesterol and triglyceride levels.	HDL cholesterol levels	8	20028215	MET	rs11984636	2e-26
Association analyses of East Asian individuals and trans-ancestry analyses with European individuals reveal new loci associated with cholesterol and triglyceride levels.	HDL cholesterol levels	19	11235874	ANGPTL8	rs3760782	9e-11
Association analyses of East Asian individuals and trans-ancestry analyses with European individuals reveal new loci associated with cholesterol and triglyceride levels.	HDL cholesterol levels	20	45952814	PLTP	rs6124760	2e-09
Association analyses of East Asian individuals and trans-ancestry analyses with European individuals reveal new loci associated with cholesterol and triglyceride levels.	HDL cholesterol levels	12	7498542	CD163	rs10743940	7e-09
Association analyses of East Asian individuals and trans-ancestry analyses with European individuals reveal new loci associated with cholesterol and triglyceride levels.	HDL cholesterol levels	22	21619030	UBE2L3	rs4821116	4e-08
Association analyses of East Asian individuals and trans-ancestry analyses with European individuals reveal new loci associated with cholesterol and triglyceride levels.	HDL cholesterol levels	16	56959412	CETP	rs3764261	2e-74
Association analyses of East Asian individuals and trans-ancestry analyses with European individuals reveal new loci associated with cholesterol and triglyceride levels.	HDL cholesterol levels	8	19986711	LPL	rs12678919	1e-36
Association analyses of East Asian individuals and trans-ancestry analyses with European individuals reveal new loci associated with cholesterol and triglyceride levels.	HDL cholesterol levels	9	104902020	ABCA1	rs1883025	7e-26
Association analyses of East Asian individuals and trans-ancestry analyses with European individuals reveal new loci associated with cholesterol and triglyceride levels.	HDL cholesterol levels	8	19986711	LPL	rs12678919	4e-176
Association analyses of East Asian individuals and trans-ancestry analyses with European individuals reveal new loci associated with cholesterol and triglyceride levels.	HDL cholesterol levels	19	8366697	ANGPTL4	rs2278236	1e-16
Association analyses of East Asian individuals and trans-ancestry analyses with European individuals reveal new loci associated with cholesterol and triglyceride levels.	HDL cholesterol levels	12	57398797	LRP1	rs11613352	1e-13
Association analyses of East Asian individuals and trans-ancestry analyses with European individuals reveal new loci associated with cholesterol and triglyceride levels.	HDL cholesterol levels	6	43791136	VEGFA	rs6905288	2e-12
Association analyses of East Asian individuals and trans-ancestry analyses with European individuals reveal new loci associated with cholesterol and triglyceride levels.	HDL cholesterol levels	12	20310592	PDE3A	rs11045163	5e-09
Association analyses of East Asian individuals and trans-ancestry analyses with European individuals reveal new loci associated with cholesterol and triglyceride levels.	Triglyceride levels	22	38199404	PLA2G6	rs3761445	3e-12
Association analyses of East Asian individuals and trans-ancestry analyses with European individuals reveal new loci associated with cholesterol and triglyceride levels.	Triglyceride levels	19	7224420	INSR	rs7248104	6e-10
Association analyses of East Asian individuals and trans-ancestry analyses with European individuals reveal new loci associated with cholesterol and triglyceride levels.	Triglyceride levels	7	116717990	MET	rs38855	5e-09
Association analyses of East Asian individuals and trans-ancestry analyses with European individuals reveal new loci associated with cholesterol and triglyceride levels.	Triglyceride levels	16	31106092	CTF1	rs2032915	9e-09
Association analyses of East Asian individuals and trans-ancestry analyses with European individuals reveal new loci associated with cholesterol and triglyceride levels.	Triglyceride levels	16	53766065	FTO	rs9930333	8e-08
Association analyses of East Asian individuals and trans-ancestry analyses with European individuals reveal new loci associated with cholesterol and triglyceride levels.	Triglyceride levels	2	27520348	GCKR	rs814295	5e-20
Association analyses of East Asian individuals and trans-ancestry analyses with European individuals reveal new loci associated with cholesterol and triglyceride levels.	Triglyceride levels	8	19990179	LPL	rs10503669	1e-19
Association analyses of East Asian individuals and trans-ancestry analyses with European individuals reveal new loci associated with cholesterol and triglyceride levels.	Triglyceride levels	8	20028215	MET	rs11984636	3e-18
Association analyses of East Asian individuals and trans-ancestry analyses with European individuals reveal new loci associated with cholesterol and triglyceride levels.	Triglyceride levels	22	38551830	PLA2G6	rs5757133	4e-10
Association analyses of East Asian individuals and trans-ancestry analyses with European individuals reveal new loci associated with cholesterol and triglyceride levels.	Triglyceride levels	20	45948343	PLTP	rs6130975	6e-10
Association analyses of East Asian individuals and trans-ancestry analyses with European individuals reveal new loci associated with cholesterol and triglyceride levels.	Triglyceride levels	2	27518370	GCKR	rs780094	7e-30
Association analyses of East Asian individuals and trans-ancestry analyses with European individuals reveal new loci associated with cholesterol and triglyceride levels.	Triglyceride levels	16	56959412	CETP	rs3764261	3e-27
Association analyses of East Asian individuals and trans-ancestry analyses with European individuals reveal new loci associated with cholesterol and triglyceride levels.	Triglyceride levels	8	19986711	LPL	rs12678919	3e-26
Association analyses of East Asian individuals and trans-ancestry analyses with European individuals reveal new loci associated with cholesterol and triglyceride levels.	Triglyceride levels	8	20028215	MET	rs11984636	8e-18
Association analyses of East Asian individuals and trans-ancestry analyses with European individuals reveal new loci associated with cholesterol and triglyceride levels.	Triglyceride levels	6	43791136	VEGFA	rs6905288	6e-16
Association analyses of East Asian individuals and trans-ancestry analyses with European individuals reveal new loci associated with cholesterol and triglyceride levels.	Triglyceride levels	2	226235982	IRS1	rs2972146	2e-14
Association analyses of East Asian individuals and trans-ancestry analyses with European individuals reveal new loci associated with cholesterol and triglyceride levels.	Triglyceride levels	12	57398797	LRP1	rs11613352	1e-13
Association analyses of East Asian individuals and trans-ancestry analyses with European individuals reveal new loci associated with cholesterol and triglyceride levels.	Triglyceride levels	8	125478730	TRIB1	rs2954029	3e-13
Association analyses of East Asian individuals and trans-ancestry analyses with European individuals reveal new loci associated with cholesterol and triglyceride levels.	Triglyceride levels	7	25957916	MIR148A	rs4719841	9e-13
Genome-wide association analysis implicates dysregulation of immunity genes in chronic lymphocytic leukaemia.	Chronic lymphocytic leukemia	6	412802	IRF4	rs9392504	1e-28
Genome-wide association analysis implicates dysregulation of immunity genes in chronic lymphocytic leukaemia.	Chronic lymphocytic leukemia	9	22206988	CDKN2B-AS1	rs1679013	2e-08
Genome-wide association analysis implicates dysregulation of immunity genes in chronic lymphocytic leukaemia.	Chronic lymphocytic leukemia	18	63121512	BCL2	rs77551289	2e-11
Genome-wide association analysis implicates dysregulation of immunity genes in chronic lymphocytic leukaemia.	Chronic lymphocytic leukemia	4	101819845	BANK1	rs71597109	1e-10
Genome-wide association analysis implicates dysregulation of immunity genes in chronic lymphocytic leukaemia.	Chronic lymphocytic leukemia	4	113777540	CAMK2D	rs1476569	6e-10
A Multinational Arab Genome-Wide Association Study Identifies New Genetic Associations for Rheumatoid Arthritis.	Rheumatoid arthritis	6	32484011	HLA-DRB1	rs9269234	5e-11
A Multinational Arab Genome-Wide Association Study Identifies New Genetic Associations for Rheumatoid Arthritis.	Rheumatoid arthritis (rheumatoid factor and/or anti-cyclic citrullinated peptide seropositive)	6	32484011	HLA-DRB1	rs9269234	6e-16
Genome-wide association analyses for lung function and chronic obstructive pulmonary disease identify new loci and potential druggable targets.	Lung function (FEV1)	4	105143470	TET2	rs34480284	9e-09
Genome-wide association analyses for lung function and chronic obstructive pulmonary disease identify new loci and potential druggable targets.	Lung function (FEV1/FVC)	6	32183666	AGER	rs2070600	3e-25
Genome-wide association analyses for lung function and chronic obstructive pulmonary disease identify new loci and potential druggable targets.	Lung function (FEV1/FVC)	6	32667852	HLA-DQB1	rs114544105	5e-17
Genome-wide association analyses for lung function and chronic obstructive pulmonary disease identify new loci and potential druggable targets.	Lung function (FEV1)	6	32667852	HLA-DQB1	rs114544105	9e-11
Genome-wide association analyses for lung function and chronic obstructive pulmonary disease identify new loci and potential druggable targets.	Lung function (FEV1/FVC)	4	105143470	TET2	rs34480284	1e-08
Genome-wide Association Study Identifies 27 Loci Influencing Concentrations of Circulating Cytokines and Growth Factors.	Vascular endothelial growth factor levels	6	43957870	VEGFA	rs6921438	2e-171
Genome-wide association study implicates immune activation of multiple integrin genes in inflammatory bowel disease.	Inflammatory bowel disease	16	81883307	PLCG2	rs11548656	5e-11
Genome-wide association study implicates immune activation of multiple integrin genes in inflammatory bowel disease.	Inflammatory bowel disease	1	206766559	IL10	rs3024505	6e-31
Genome-wide association study implicates immune activation of multiple integrin genes in inflammatory bowel disease.	Inflammatory bowel disease	2	233252802	ATG16L1	rs6752107	3e-28
Genome-wide association study implicates immune activation of multiple integrin genes in inflammatory bowel disease.	Inflammatory bowel disease	15	67150258	SMAD3	rs17293632	3e-21
Genome-wide association study implicates immune activation of multiple integrin genes in inflammatory bowel disease.	Inflammatory bowel disease	21	33404389	IFNGR2	rs2284553	7e-09
Genome-wide association study implicates immune activation of multiple integrin genes in inflammatory bowel disease.	Inflammatory bowel disease	11	128511079	ETS1	rs11221332	2e-08
Genome-wide association study implicates immune activation of multiple integrin genes in inflammatory bowel disease.	Inflammatory bowel disease	16	23853269	PRKCB	rs7404095	2e-07
Genome-wide association study implicates immune activation of multiple integrin genes in inflammatory bowel disease.	Inflammatory bowel disease	16	50301163	ADCY7	rs78534766	2e-12
Genome-wide association study implicates immune activation of multiple integrin genes in inflammatory bowel disease.	Inflammatory bowel disease	5	38867630	OSMR	rs395157	5e-10
Genome-wide association study implicates immune activation of multiple integrin genes in inflammatory bowel disease.	Inflammatory bowel disease	6	20812357	CDKAL1	rs9358372	2e-07
Genome-wide association study implicates immune activation of multiple integrin genes in inflammatory bowel disease.	Inflammatory bowel disease	11	1852842	LSP1	rs907611	1e-06
Genome-wide association study implicates immune activation of multiple integrin genes in inflammatory bowel disease.	Inflammatory bowel disease	11	61008737	CD6	rs11230563	2e-06
Genome-wide Association Study Identifies 27 Loci Influencing Concentrations of Circulating Cytokines and Growth Factors.	CTACK levels	22	46139068	PPARA	rs201003839	2e-12
Genome-wide Association Study Identifies 27 Loci Influencing Concentrations of Circulating Cytokines and Growth Factors.	Eotaxin levels	1	159205564	ACKR1	rs12075	1e-26
Genome-wide association of trajectories of systolic blood pressure change.	Systolic blood pressure change trajectory	17	12472458	MYOCD	rs2159537	4e-06
Genome-wide association of trajectories of systolic blood pressure change.	Systolic blood pressure change trajectory	17	12472458	MYOCD	rs2159537	1e-06
Susceptibility loci for metabolic syndrome and metabolic components identified in Han Chinese: a multi-stage genome-wide association study.	Metabolic syndrome	11	116791863	APOA5	rs651821	4e-17
Susceptibility loci for metabolic syndrome and metabolic components identified in Han Chinese: a multi-stage genome-wide association study.	Metabolic syndrome	12	111803962	ALDH2	rs671	5e-28
Susceptibility loci for metabolic syndrome and metabolic components identified in Han Chinese: a multi-stage genome-wide association study.	Triglyceride levels	11	116791863	APOA5	rs651821	2e-117
Susceptibility loci for metabolic syndrome and metabolic components identified in Han Chinese: a multi-stage genome-wide association study.	HDL cholesterol	11	116791863	APOA5	rs651821	6e-48
Susceptibility loci for metabolic syndrome and metabolic components identified in Han Chinese: a multi-stage genome-wide association study.	LDL cholesterol levels	19	44912383	APOC1	rs445925	1e-13
Susceptibility loci for metabolic syndrome and metabolic components identified in Han Chinese: a multi-stage genome-wide association study.	LDL cholesterol levels	19	44908822	APOE	rs7412	7e-15
Genetic Analysis of Venous Thromboembolism in UK Biobank Identifies the ZFPM2 Locus and Implicates Obesity as a Causal Risk Factor.	Venous thromboembolism	1	169549811	F5	rs6025	7e-50
Genetic Analysis of Venous Thromboembolism in UK Biobank Identifies the ZFPM2 Locus and Implicates Obesity as a Causal Risk Factor.	Venous thromboembolism	4	154604124	FGG	rs2066865	3e-11
Genetic Analysis of Venous Thromboembolism in UK Biobank Identifies the ZFPM2 Locus and Implicates Obesity as a Causal Risk Factor.	Venous thromboembolism	4	186276840	F11	rs4253416	2e-10
Genetic Analysis of Venous Thromboembolism in UK Biobank Identifies the ZFPM2 Locus and Implicates Obesity as a Causal Risk Factor.	Venous thromboembolism	11	46739505	F2	rs1799963	5e-13
Genetic Analysis of Venous Thromboembolism in UK Biobank Identifies the ZFPM2 Locus and Implicates Obesity as a Causal Risk Factor.	Venous thromboembolism	11	46739206	F2	rs3136516	8e-09
Genetics of Type 2 Diabetes in U.S. Hispanic/Latino Individuals: Results From the Hispanic Community Health Study/Study of Latinos (HCHS/SOL).	Type 2 diabetes	3	123363551	ADCY5	rs11717195	5e-06
Genetics of early-onset Parkinson's disease in Finland: exome sequencing and genome-wide association study.	Early-onset Parkinson's disease			COL18A1	chr21:46916033	8e-240
A genome-wide gene-by-trauma interaction study of alcohol misuse in two independent cohorts identifies PRKG1 as a risk locus.	Alcohol misuse (trauma interaction)	10	52223498	PRKG1	rs1729578	2e-08
Genome-wide genetic analyses highlight mitogen-activated protein kinase (MAPK) signaling in the pathogenesis of endometriosis.	Ovarian disease with few adhesions	3	104131556	ALCAM	rs113850637	8e-07
Genome-wide genetic analyses highlight mitogen-activated protein kinase (MAPK) signaling in the pathogenesis of endometriosis.	Deep ovarian and/or rectovaginal disease with dense adhesions	3	174633096	NAALADL2	rs517875	1e-07
Whole genome sequencing and imputation in isolated populations identify genetic associations with medically-relevant complex traits.	High density lipoprotein cholesterol levels	8	20012760	LPL	rs35237252	4e-10
GWAS identifies population-specific new regulatory variants in FUT6 associated with plasma B12 concentrations in Indians.	Vitamin B12 levels	19	48703728	FUT2	rs602662	6e-13
Genome-wide association study of glioma subtypes identifies specific differences in genetic susceptibility to glioblastoma and non-glioblastoma tumors.	Glioma	3	169782699	TERC	rs3772190	2e-06
Genome-wide association study of glioma subtypes identifies specific differences in genetic susceptibility to glioblastoma and non-glioblastoma tumors.	Glioma	7	54848587	EGFR	rs75061358	4e-27
Genome-wide association study of glioma subtypes identifies specific differences in genetic susceptibility to glioblastoma and non-glioblastoma tumors.	Non-glioblastoma glioma	17	7668434	TP53	rs78378222	5e-27
Genome-wide association study of glioma subtypes identifies specific differences in genetic susceptibility to glioblastoma and non-glioblastoma tumors.	Glioblastoma	7	54848587	EGFR	rs75061358	5e-34
Genome-wide association study of glioma subtypes identifies specific differences in genetic susceptibility to glioblastoma and non-glioblastoma tumors.	Glioblastoma	7	55067179	EGFR	rs723527	5e-23
Genome-wide association study of glioma subtypes identifies specific differences in genetic susceptibility to glioblastoma and non-glioblastoma tumors.	Glioblastoma	17	7668434	TP53	rs78378222	5e-29
Genome-wide association study of glioma subtypes identifies specific differences in genetic susceptibility to glioblastoma and non-glioblastoma tumors.	Non-glioblastoma glioma	7	54848587	EGFR	rs75061358	2e-08
Genome-wide association study of glioma subtypes identifies specific differences in genetic susceptibility to glioblastoma and non-glioblastoma tumors.	Glioma	17	7668434	TP53	rs78378222	9e-38
The Influence of Age and Sex on Genetic Associations with Adult Body Size and Shape: A Large-Scale Genome-Wide Interaction Study.	Body mass index (age <50)	16	53785257	FTO	rs9936385	5e-95
The Influence of Age and Sex on Genetic Associations with Adult Body Size and Shape: A Large-Scale Genome-Wide Interaction Study.	Waist-to-hip ratio adjusted for BMI	7	130747722	KLF14	rs6971365	3e-08
The Influence of Age and Sex on Genetic Associations with Adult Body Size and Shape: A Large-Scale Genome-Wide Interaction Study.	Waist-to-hip ratio adjusted for BMI x sex interaction	2	226295151	IRS1	rs2673140	2e-07
The Influence of Age and Sex on Genetic Associations with Adult Body Size and Shape: A Large-Scale Genome-Wide Interaction Study.	Waist-to-hip ratio adjusted for BMI x sex interaction	6	43790159	VEGFA	rs998584	5e-10
The Influence of Age and Sex on Genetic Associations with Adult Body Size and Shape: A Large-Scale Genome-Wide Interaction Study.	Waist-to-hip ratio adjusted for BMI x sex interaction	7	130747722	KLF14	rs6971365	3e-06
Identification of genomic loci associated with resting heart rate and shared genetic predictors with all-cause mortality.	Resting heart rate	9	125516460	MAPKAP1	rs10739663	1e-15
Identification of genomic loci associated with resting heart rate and shared genetic predictors with all-cause mortality.	Resting heart rate	2	27508073	GCKR	rs1260326	4e-16
Identification of genomic loci associated with resting heart rate and shared genetic predictors with all-cause mortality.	Resting heart rate	12	20319268	PDE3A	rs10841486	3e-09
Identification of genomic loci associated with resting heart rate and shared genetic predictors with all-cause mortality.	Resting heart rate	4	23949395	PPARGC1A	rs12501032	2e-15
Identification of genomic loci associated with resting heart rate and shared genetic predictors with all-cause mortality.	Resting heart rate	6	121846992	GJA1	rs1320761	1e-64
LRRK2 but not ATG16L1 is associated with Paneth cell defect in Japanese Crohn's disease patients.	Paneth cell defects in Crohn's disease	20	40728825	MAFB	rs723080	5e-07
Meta-GWAS and Meta-Analysis of Exome Array Studies Do Not Reveal Genetic Determinants of Serum Hepcidin.	Hepcidin/ferritin ratio	15	48402014	FBN1	rs17352842	9e-06
Genome-wide association study of plasma resistin levels identified rs1423096 and rs10401670 as possible functional variants in the Japanese population.	Resistin levels	19	7668969	RETN	rs3219175	0
Genome-wide association study of plasma resistin levels identified rs1423096 and rs10401670 as possible functional variants in the Japanese population.	Resistin levels	19	7674291	RETN	rs1423096	2e-209
The CAPN2/CAPN8 Locus on Chromosome 1q Is Associated with Variation in Serum Alpha-Carotene Concentrations.	Carotenoid levels (alpha-carotene)	2	46182327	PRKCE	rs2594495	1e-08
Genetic loci associated with chronic obstructive pulmonary disease overlap with loci for lung function and pulmonary fibrosis.	Chronic obstructive pulmonary disease	15	78575140	CHRNA5	rs17486278	2e-28
Genetic loci associated with chronic obstructive pulmonary disease overlap with loci for lung function and pulmonary fibrosis.	Chronic obstructive pulmonary disease	1	218451191	TGFB2	rs10429950	2e-10
Genetic loci associated with chronic obstructive pulmonary disease overlap with loci for lung function and pulmonary fibrosis.	Chronic obstructive pulmonary disease	10	79946568	SFTPD	rs721917	2e-08
Genetic loci associated with chronic obstructive pulmonary disease overlap with loci for lung function and pulmonary fibrosis.	Chronic obstructive pulmonary disease	4	105215876	TET2	rs2047409	2e-13
Genetic loci associated with chronic obstructive pulmonary disease overlap with loci for lung function and pulmonary fibrosis.	Chronic obstructive pulmonary disease	6	32183666	AGER	rs2070600	6e-10
Identification of Genetic Variants Linking Protein C and Lipoprotein Metabolism: The ARIC Study (Atherosclerosis Risk in Communities).	Protein C levels	20	35176751	PROCR	rs867186	6e-57
Identification of Genetic Variants Linking Protein C and Lipoprotein Metabolism: The ARIC Study (Atherosclerosis Risk in Communities).	Protein C levels	2	27508073	GCKR	rs1260326	1e-16
Identification of Genetic Variants Linking Protein C and Lipoprotein Metabolism: The ARIC Study (Atherosclerosis Risk in Communities).	Protein C levels	2	127418464	PROC	rs1799810	2e-42
Identification of Genetic Variants Linking Protein C and Lipoprotein Metabolism: The ARIC Study (Atherosclerosis Risk in Communities).	Protein C levels	20	35176751	PROCR	rs867186	9e-237
Genome-wide association study implicates immune activation of multiple integrin genes in inflammatory bowel disease.	Crohn's disease	6	20812357	CDKAL1	rs9358372	1e-08
Genome-wide association study implicates immune activation of multiple integrin genes in inflammatory bowel disease.	Crohn's disease	5	38867630	OSMR	rs395157	2e-07
Four Susceptibility Loci for Gallstone Disease Identified in a Meta-analysis of Genome-Wide Association Studies.	Gallstone disease	2	27508073	GCKR	rs1260326	8e-08
Identification of Susceptibility Loci and Genes for Colorectal Cancer Risk.	Colorectal cancer	6	41725074	TFEB	rs4711689	4e-08
Genome-wide association study implicates immune activation of multiple integrin genes in inflammatory bowel disease.	Crohn's disease	21	33404389	IFNGR2	rs2284553	1e-14
Genome-wide association study implicates immune activation of multiple integrin genes in inflammatory bowel disease.	Crohn's disease	1	206766559	IL10	rs3024505	3e-14
Genome-wide association study implicates immune activation of multiple integrin genes in inflammatory bowel disease.	Ulcerative colitis	5	38867630	OSMR	rs395157	4e-06
Genome-wide association study implicates immune activation of multiple integrin genes in inflammatory bowel disease.	Ulcerative colitis	11	128511079	ETS1	rs11221332	6e-06
Genome-wide association study implicates immune activation of multiple integrin genes in inflammatory bowel disease.	Ulcerative colitis	1	206766559	IL10	rs3024505	2e-23
Genome-wide association study implicates immune activation of multiple integrin genes in inflammatory bowel disease.	Crohn's disease	2	233252802	ATG16L1	rs6752107	2e-61
Genome-wide association study implicates immune activation of multiple integrin genes in inflammatory bowel disease.	Crohn's disease	15	67150258	SMAD3	rs17293632	2e-19
Genome-wide association study implicates immune activation of multiple integrin genes in inflammatory bowel disease.	Ulcerative colitis	16	50301163	ADCY7	rs78534766	3e-13
Genome-wide association study implicates immune activation of multiple integrin genes in inflammatory bowel disease.	Ulcerative colitis	7	128933913	IRF5	rs4728142	3e-10
Genome-wide association study implicates immune activation of multiple integrin genes in inflammatory bowel disease.	Ulcerative colitis	15	67150258	SMAD3	rs17293632	2e-08
Genome-wide association study implicates immune activation of multiple integrin genes in inflammatory bowel disease.	Ulcerative colitis	16	81883307	PLCG2	rs11548656	8e-08
Genome-wide association study implicates immune activation of multiple integrin genes in inflammatory bowel disease.	Ulcerative colitis	11	1852842	LSP1	rs907611	1e-07
Genome-wide association study implicates immune activation of multiple integrin genes in inflammatory bowel disease.	Ulcerative colitis	16	23853269	PRKCB	rs7404095	2e-07
Genome-wide association study of primary sclerosing cholangitis identifies new risk loci and quantifies the genetic relationship with inflammatory bowel disease.	Primary sclerosing cholangitis	2	203747335	CD28	rs7426056	2e-16
Genome-wide association study of primary sclerosing cholangitis identifies new risk loci and quantifies the genetic relationship with inflammatory bowel disease.	Primary sclerosing cholangitis	3	49684099	MST1	rs3197999	5e-26
Genome-wide association study of primary sclerosing cholangitis identifies new risk loci and quantifies the genetic relationship with inflammatory bowel disease.	Primary sclerosing cholangitis	12	111446804	SH2B3	rs3184504	4e-13
Genome-wide association study of primary sclerosing cholangitis identifies new risk loci and quantifies the genetic relationship with inflammatory bowel disease.	Primary sclerosing cholangitis	16	11075826	CLEC16A	rs725613	4e-13
Genome-wide association study of primary sclerosing cholangitis identifies new risk loci and quantifies the genetic relationship with inflammatory bowel disease.	Primary sclerosing cholangitis	15	79975159	BCL2A1	rs11632488	1e-06
Genome-wide association scans for idiopathic osteonecrosis of the femoral head in a Korean population.	Idiopathic osteonecrosis of the femoral head	6	3114223	RIPK1	rs17548629	5e-06
A genome-wide association study in multiple system atrophy.	Multiple system atrophy	2	31354046	XDH	rs115903524	6e-06
Genome-wide association study of immunoglobulin light chain amyloidosis in three patient cohorts: comparison with myeloma.	Immunoglobulin light chain (AL) amyloidosis	1	19968007	PLA2G2A	rs10799599	1e-06
Genome-wide association study of immunoglobulin light chain amyloidosis in three patient cohorts: comparison with myeloma.	Immunoglobulin light chain (AL) amyloidosis	11	69648142	CCND1	rs9344	8e-11
A genome-wide association study in multiple system atrophy.	Multiple system atrophy	6	12345461	EDN1	rs16872704	4e-07
Genome-Wide Association Study of Dietary Pattern Scores.	Western dietary pattern	6	151718754	ESR1	rs79041188	2e-06
Genome-Wide Association Study of Dietary Pattern Scores.	Western dietary pattern	3	4621140	ITPR1	rs115054628	5e-06
A Large-Scale Multi-ancestry Genome-wide Study Accounting for Smoking Behavior Identifies Multiple Significant Loci for Blood Pressure.	Diastolic blood pressure x smoking status (ever vs never) interaction (2df test)	17	63471115	ACE	rs4968782	7e-16
A Large-Scale Multi-ancestry Genome-wide Study Accounting for Smoking Behavior Identifies Multiple Significant Loci for Blood Pressure.	Diastolic blood pressure x smoking status (ever vs never) interaction (2df test)	4	30084482	PCDH7	rs11931572	9e-07
A Large-Scale Multi-ancestry Genome-wide Study Accounting for Smoking Behavior Identifies Multiple Significant Loci for Blood Pressure.	Diastolic blood pressure x smoking status (ever vs never) interaction (2df test)	1	112502439	WNT2B	rs351364	2e-18
A Large-Scale Multi-ancestry Genome-wide Study Accounting for Smoking Behavior Identifies Multiple Significant Loci for Blood Pressure.	Diastolic blood pressure x smoking status (ever vs never) interaction (2df test)	12	90084874	ATP2B1	rs10858948	2e-11
A Large-Scale Multi-ancestry Genome-wide Study Accounting for Smoking Behavior Identifies Multiple Significant Loci for Blood Pressure.	Diastolic blood pressure x smoking status (ever vs never) interaction (2df test)	17	63471115	ACE	rs4968782	4e-13
A Large-Scale Multi-ancestry Genome-wide Study Accounting for Smoking Behavior Identifies Multiple Significant Loci for Blood Pressure.	Systolic blood pressure (cigarette smoking interaction)	12	20040038	PDE3A	rs3752728	2e-11
A Large-Scale Multi-ancestry Genome-wide Study Accounting for Smoking Behavior Identifies Multiple Significant Loci for Blood Pressure.	Systolic blood pressure (cigarette smoking interaction)	12	89666809	ATP2B1	rs17249754	5e-85
A Large-Scale Multi-ancestry Genome-wide Study Accounting for Smoking Behavior Identifies Multiple Significant Loci for Blood Pressure.	Diastolic blood pressure x smoking status (ever vs never) interaction (2df test)	12	89643729	ATP2B1	rs111337717	3e-19
A Large-Scale Multi-ancestry Genome-wide Study Accounting for Smoking Behavior Identifies Multiple Significant Loci for Blood Pressure.	Diastolic blood pressure x smoking status (ever vs never) interaction (2df test)	12	112569798	PTPN11	rs7974266	4e-14
A Large-Scale Multi-ancestry Genome-wide Study Accounting for Smoking Behavior Identifies Multiple Significant Loci for Blood Pressure.	Diastolic blood pressure x smoking status (ever vs never) interaction (2df test)	7	27203602	HOTTIP	rs2023843	2e-07
A Large-Scale Multi-ancestry Genome-wide Study Accounting for Smoking Behavior Identifies Multiple Significant Loci for Blood Pressure.	Diastolic blood pressure x smoking status (ever vs never) interaction (2df test)	4	30084482	PCDH7	rs11931572	3e-08
A Large-Scale Multi-ancestry Genome-wide Study Accounting for Smoking Behavior Identifies Multiple Significant Loci for Blood Pressure.	Diastolic blood pressure x smoking status (ever vs never) interaction (2df test)	7	27203602	HOTTIP	rs2023843	6e-20
A Large-Scale Multi-ancestry Genome-wide Study Accounting for Smoking Behavior Identifies Multiple Significant Loci for Blood Pressure.	Diastolic blood pressure x smoking status (ever vs never) interaction (2df test)	10	113962652	ADRB1	rs180940	3e-06
A Large-Scale Multi-ancestry Genome-wide Study Accounting for Smoking Behavior Identifies Multiple Significant Loci for Blood Pressure.	Diastolic blood pressure x smoking status (ever vs never) interaction (2df test)	1	112502439	WNT2B	rs351364	4e-26
A Large-Scale Multi-ancestry Genome-wide Study Accounting for Smoking Behavior Identifies Multiple Significant Loci for Blood Pressure.	Diastolic blood pressure x smoking status (ever vs never) interaction (2df test)	12	89643729	ATP2B1	rs111337717	2e-23
A Large-Scale Multi-ancestry Genome-wide Study Accounting for Smoking Behavior Identifies Multiple Significant Loci for Blood Pressure.	Diastolic blood pressure x smoking status (ever vs never) interaction (2df test)	12	112569798	PTPN11	rs7974266	4e-20
A Large-Scale Multi-ancestry Genome-wide Study Accounting for Smoking Behavior Identifies Multiple Significant Loci for Blood Pressure.	Diastolic blood pressure x smoking status (ever vs never) interaction (2df test)	7	27203602	HOTTIP	rs2023843	5e-32
A Large-Scale Multi-ancestry Genome-wide Study Accounting for Smoking Behavior Identifies Multiple Significant Loci for Blood Pressure.	Diastolic blood pressure x smoking status (ever vs never) interaction (2df test)	10	113962652	ADRB1	rs180940	5e-12
A Large-Scale Multi-ancestry Genome-wide Study Accounting for Smoking Behavior Identifies Multiple Significant Loci for Blood Pressure.	Diastolic blood pressure x smoking status (ever vs never) interaction (2df test)	12	90084874	ATP2B1	rs10858948	5e-15
A Large-Scale Multi-ancestry Genome-wide Study Accounting for Smoking Behavior Identifies Multiple Significant Loci for Blood Pressure.	Systolic blood pressure (cigarette smoking interaction)	10	114021768	ADRB1	rs2782980	2e-14
A Large-Scale Multi-ancestry Genome-wide Study Accounting for Smoking Behavior Identifies Multiple Significant Loci for Blood Pressure.	Systolic blood pressure (cigarette smoking interaction)	10	114045297	ADRB1	rs1801253	1e-22
A Large-Scale Multi-ancestry Genome-wide Study Accounting for Smoking Behavior Identifies Multiple Significant Loci for Blood Pressure.	Systolic blood pressure (cigarette smoking interaction)	11	1995678	H19	rs217727	7e-15
A Large-Scale Multi-ancestry Genome-wide Study Accounting for Smoking Behavior Identifies Multiple Significant Loci for Blood Pressure.	Diastolic blood pressure (cigarette smoking interaction)	1	230712956	AGT	rs2004776	2e-14
A Large-Scale Multi-ancestry Genome-wide Study Accounting for Smoking Behavior Identifies Multiple Significant Loci for Blood Pressure.	Diastolic blood pressure (cigarette smoking interaction)	6	26090951	HFE	rs1799945	4e-33
A Large-Scale Multi-ancestry Genome-wide Study Accounting for Smoking Behavior Identifies Multiple Significant Loci for Blood Pressure.	Diastolic blood pressure (cigarette smoking interaction)	7	150993088	NOS3	rs3918226	4e-33
A Large-Scale Multi-ancestry Genome-wide Study Accounting for Smoking Behavior Identifies Multiple Significant Loci for Blood Pressure.	Diastolic blood pressure (cigarette smoking interaction)	10	114021768	ADRB1	rs2782980	1e-21
A Large-Scale Multi-ancestry Genome-wide Study Accounting for Smoking Behavior Identifies Multiple Significant Loci for Blood Pressure.	Diastolic blood pressure (cigarette smoking interaction)	10	114045297	ADRB1	rs1801253	3e-22
A Large-Scale Multi-ancestry Genome-wide Study Accounting for Smoking Behavior Identifies Multiple Significant Loci for Blood Pressure.	Diastolic blood pressure (cigarette smoking interaction)	11	1995678	H19	rs217727	1e-08
A Large-Scale Multi-ancestry Genome-wide Study Accounting for Smoking Behavior Identifies Multiple Significant Loci for Blood Pressure.	Diastolic blood pressure (cigarette smoking interaction)	12	20040038	PDE3A	rs3752728	1e-35
A Large-Scale Multi-ancestry Genome-wide Study Accounting for Smoking Behavior Identifies Multiple Significant Loci for Blood Pressure.	Diastolic blood pressure (cigarette smoking interaction)	12	89666809	ATP2B1	rs17249754	6e-57
A Large-Scale Multi-ancestry Genome-wide Study Accounting for Smoking Behavior Identifies Multiple Significant Loci for Blood Pressure.	Systolic blood pressure (cigarette smoking interaction)	19	7252745	INSR	rs4247374	4e-21
A Large-Scale Multi-ancestry Genome-wide Study Accounting for Smoking Behavior Identifies Multiple Significant Loci for Blood Pressure.	Systolic blood pressure (cigarette smoking interaction)	1	230712956	AGT	rs2004776	3e-10
A Large-Scale Multi-ancestry Genome-wide Study Accounting for Smoking Behavior Identifies Multiple Significant Loci for Blood Pressure.	Systolic blood pressure (cigarette smoking interaction)	6	26090951	HFE	rs1799945	7e-19
A Large-Scale Multi-ancestry Genome-wide Study Accounting for Smoking Behavior Identifies Multiple Significant Loci for Blood Pressure.	Systolic blood pressure (cigarette smoking interaction)	7	106771412	PIK3CG	rs17477177	2e-38
A Large-Scale Multi-ancestry Genome-wide Study Accounting for Smoking Behavior Identifies Multiple Significant Loci for Blood Pressure.	Systolic blood pressure (cigarette smoking interaction)	7	150993088	NOS3	rs3918226	2e-12
A Large-Scale Multi-ancestry Genome-wide Study Accounting for Smoking Behavior Identifies Multiple Significant Loci for Blood Pressure.	Diastolic blood pressure (cigarette smoking interaction)	19	7252745	INSR	rs4247374	6e-19
Joint study of two genome-wide association meta-analyses identified 20p12.1 and 20q13.33 for bone mineral density.	Femoral neck bone mineral density	15	67134851	SMAD3	rs11631380	2e-08
Joint study of two genome-wide association meta-analyses identified 20p12.1 and 20q13.33 for bone mineral density.	Femoral neck bone mineral density	17	43749471	SOST	rs2741856	3e-11
Joint study of two genome-wide association meta-analyses identified 20p12.1 and 20q13.33 for bone mineral density.	Femoral neck bone mineral density	18	62387624	TNFRSF11A	rs884205	6e-10
Joint study of two genome-wide association meta-analyses identified 20p12.1 and 20q13.33 for bone mineral density.	Femoral neck bone mineral density	8	119000622	TNFRSF11B	rs13264172	1e-16
Joint study of two genome-wide association meta-analyses identified 20p12.1 and 20q13.33 for bone mineral density.	Femoral neck bone mineral density	10	52663112	MBL2	rs12256387	1e-06
Joint study of two genome-wide association meta-analyses identified 20p12.1 and 20q13.33 for bone mineral density.	Femoral neck bone mineral density	11	68425050	LRP5	rs554734	4e-07
Joint study of two genome-wide association meta-analyses identified 20p12.1 and 20q13.33 for bone mineral density.	Femoral neck bone mineral density	3	41104864	CTNNB1	rs2024219	1e-16
Joint study of two genome-wide association meta-analyses identified 20p12.1 and 20q13.33 for bone mineral density.	Femoral neck bone mineral density	6	21391051	CDKAL1	rs10946458	2e-10
Joint study of two genome-wide association meta-analyses identified 20p12.1 and 20q13.33 for bone mineral density.	Lumbar spine bone mineral density	3	41104864	CTNNB1	rs2024219	3e-12
Joint study of two genome-wide association meta-analyses identified 20p12.1 and 20q13.33 for bone mineral density.	Lumbar spine bone mineral density	6	21391051	CDKAL1	rs10946458	2e-09
Joint study of two genome-wide association meta-analyses identified 20p12.1 and 20q13.33 for bone mineral density.	Lumbar spine bone mineral density	8	119000622	TNFRSF11B	rs13264172	3e-25
Genome-wide pleiotropy analysis of neuropathological traits related to Alzheimer's disease.	Neuritic plaques or neurofibrillary tangles or cerebral amyloid angiopathy (pleiotropy)	7	18658708	HDAC9	rs79524815	1e-07
Genome-wide pleiotropy analysis of neuropathological traits related to Alzheimer's disease.	Neuritic plaques or neurofibrillary tangles (pleiotropy)	19	44908684	APOE	rs429358	3e-47
Genome-wide pleiotropy analysis of neuropathological traits related to Alzheimer's disease.	Neuritic plaques or cerebral amyloid angiopathy (pleiotropy)	19	44908684	APOE	rs429358	5e-40
Genome-wide pleiotropy analysis of neuropathological traits related to Alzheimer's disease.	Neuritic plaques or cerebral amyloid angiopathy (pleiotropy)	7	18658708	HDAC9	rs79524815	3e-06
Genome-wide pleiotropy analysis of neuropathological traits related to Alzheimer's disease.	Neurofibrillary tangles or cerebral amyloid angiopathy (pleiotropy)	19	44908684	APOE	rs429358	6e-35
Genome-wide pleiotropy analysis of neuropathological traits related to Alzheimer's disease.	Neurofibrillary tangles or cerebral amyloid angiopathy (pleiotropy)	7	18658708	HDAC9	rs79524815	1e-08
Joint study of two genome-wide association meta-analyses identified 20p12.1 and 20q13.33 for bone mineral density.	Lumbar spine bone mineral density	10	52663112	MBL2	rs12256387	2e-08
Joint study of two genome-wide association meta-analyses identified 20p12.1 and 20q13.33 for bone mineral density.	Lumbar spine bone mineral density	10	77641558	KCNMA1	rs7071206	5e-09
Joint study of two genome-wide association meta-analyses identified 20p12.1 and 20q13.33 for bone mineral density.	Lumbar spine bone mineral density	11	68425050	LRP5	rs554734	3e-17
Joint study of two genome-wide association meta-analyses identified 20p12.1 and 20q13.33 for bone mineral density.	Lumbar spine bone mineral density	15	67134851	SMAD3	rs11631380	1e-06
Joint study of two genome-wide association meta-analyses identified 20p12.1 and 20q13.33 for bone mineral density.	Lumbar spine bone mineral density	17	43749471	SOST	rs2741856	5e-09
Joint study of two genome-wide association meta-analyses identified 20p12.1 and 20q13.33 for bone mineral density.	Lumbar spine bone mineral density	18	62387624	TNFRSF11A	rs884205	2e-12
Immunochip identifies novel, and replicates known, genetic risk loci for rheumatoid arthritis in black South Africans.	Rheumatoid arthritis	6	32614873	HLA-DRB1	rs3104413	5e-21
Genome-Wide Association Study Reveals Four Loci for Lipid Ratios in the Korean Population and the Constitutional Subgroup.	NHDL cholesterol to HDL cholesterol ratio	11	116781707	APOA5	rs6589566	1e-08
Genome-Wide Association Study Reveals Four Loci for Lipid Ratios in the Korean Population and the Constitutional Subgroup.	LDL cholesterol to HDL cholesterol ratio	19	44919689	APOC1	rs4420638	8e-11
Genome-Wide Association Study Reveals Four Loci for Lipid Ratios in the Korean Population and the Constitutional Subgroup.	Triglyceride to HDL cholesterol ratio	11	116781707	APOA5	rs6589566	2e-13
Genome-Wide Association Study Reveals Four Loci for Lipid Ratios in the Korean Population and the Constitutional Subgroup.	Triglyceride to HDL cholesterol ratio	8	20041535	LPL	rs4244457	1e-10
Pharmacogenetic meta-analysis of baseline risk factors, pharmacodynamic, efficacy and tolerability endpoints from two large global cardiovascular outcomes trials for darapladib.	Lipoprotein-associated phospholipase A2 activity change in response to darapladib treatment in cardiovascular disease	6	46709361	PLA2G7	rs76863441	8e-47
Pharmacogenetic meta-analysis of baseline risk factors, pharmacodynamic, efficacy and tolerability endpoints from two large global cardiovascular outcomes trials for darapladib.	Lipoprotein-associated phospholipase A2 activity change in response to darapladib treatment in cardiovascular disease	19	44908822	APOE	rs7412	2e-27
Pharmacogenetic meta-analysis of baseline risk factors, pharmacodynamic, efficacy and tolerability endpoints from two large global cardiovascular outcomes trials for darapladib.	Lipoprotein phospholipase A2 activity in cardiovascular disease	19	11091630	LDLR	rs6511720	2e-06
Pharmacogenetic meta-analysis of baseline risk factors, pharmacodynamic, efficacy and tolerability endpoints from two large global cardiovascular outcomes trials for darapladib.	Lipoprotein phospholipase A2 activity in cardiovascular disease	12	124822507	SCARB1	rs11057830	7e-09
Pharmacogenetic meta-analysis of baseline risk factors, pharmacodynamic, efficacy and tolerability endpoints from two large global cardiovascular outcomes trials for darapladib.	Lipoprotein phospholipase A2 activity in cardiovascular disease	6	46709361	PLA2G7	rs76863441	1e-178
Genome-Wide Meta-Analysis Unravels Interactions between Magnesium Homeostasis and Metabolic Phenotypes.	Serum magnesium levels	1	155162859	MUC1	rs4460629	4e-14
Pharmacogenetic meta-analysis of baseline risk factors, pharmacodynamic, efficacy and tolerability endpoints from two large global cardiovascular outcomes trials for darapladib.	Lipoprotein phospholipase A2 activity in cardiovascular disease	6	160589086	LPA	rs10455872	4e-13
Pharmacogenetic meta-analysis of baseline risk factors, pharmacodynamic, efficacy and tolerability endpoints from two large global cardiovascular outcomes trials for darapladib.	Lipoprotein phospholipase A2 activity in cardiovascular disease	19	44908822	APOE	rs7412	8e-78
Pharmacogenetic meta-analysis of baseline risk factors, pharmacodynamic, efficacy and tolerability endpoints from two large global cardiovascular outcomes trials for darapladib.	Lipoprotein phospholipase A2 activity in cardiovascular disease	8	19962213	LPL	rs328	2e-06
Genome-wide association study of PR interval in Hispanics/Latinos identifies novel locus at ID2.	PR interval	3	38725824	SCN10A	rs6801957	1e-55
Genetic determinants of circulating GIP and GLP-1 concentrations.	Glucagon levels in response to oral glucose tolerance test (fasting)	14	94378610	SERPINA1	rs28929474	1e-06
Genetic determinants of circulating GIP and GLP-1 concentrations.	GLP-1 levels in response to oral glucose tolerance test (fasting)	2	173017191	RAPGEF4	rs150495482	2e-06
Genetic determinants of circulating GIP and GLP-1 concentrations.	GLP-1 levels in response to oral glucose tolerance test (120 minutes)	22	32049959	SLC5A1	rs17683011	4e-08
Genetic determinants of circulating GIP and GLP-1 concentrations.	GIP levels in response to oral glucose tolerance test (120 minutes)	22	32091713	SLC5A1	rs17683430	3e-18
Genetic determinants of circulating GIP and GLP-1 concentrations.	GIP levels in response to oral glucose tolerance test (120 minutes)	6	6331640	F13A1	rs927332	4e-08
A variant in PPP4R3A protects against alzheimer-related metabolic decline.	Decline in glucose metabolism in posterior cingulate cortex	6	31271883	HLA-C	rs144201729	4e-06
A genome-wide association study links small-vessel ischemic stroke to autophagy.	Small vessel stroke	3	11283590	ATG7	rs2594966	3e-06
A genome-wide association study links small-vessel ischemic stroke to autophagy.	Small vessel stroke	3	11401749	ATG7	rs4684776	4e-06
A genome-wide association study links small-vessel ischemic stroke to autophagy.	Small vessel stroke	3	186733447	KNG1	rs4686799	9e-06
Genome-wide association studies of smooth pursuit and antisaccade eye movements in psychotic disorders: findings from the B-SNIP study.	Initial pursuit acceleration	3	104833351	ALCAM	rs1436334	5e-06
Genome-wide association studies of smooth pursuit and antisaccade eye movements in psychotic disorders: findings from the B-SNIP study.	Initial pursuit acceleration	10	77398954	KCNMA1	rs7097255	8e-06
Genome-wide association studies of smooth pursuit and antisaccade eye movements in psychotic disorders: findings from the B-SNIP study.	Pursuit maintenance gain in psychotic disorders	7	100715797	EPO	rs506597	1e-07
Genome-wide association studies of smooth pursuit and antisaccade eye movements in psychotic disorders: findings from the B-SNIP study.	Initial pursuit acceleration	20	9448697	PLCB4	rs2299682	4e-07
Two Novel Susceptibility Loci for Prostate Cancer in Men of African Ancestry.	Prostate cancer	13	109708437	IRS2	rs75823044	6e-12
Genome-wide association studies of smooth pursuit and antisaccade eye movements in psychotic disorders: findings from the B-SNIP study.	Pursuit maintenance gain	7	78137203	MAGI2	rs987493	1e-06
Genome-wide association studies of smooth pursuit and antisaccade eye movements in psychotic disorders: findings from the B-SNIP study.	Anti-saccade response	12	68096560	IFNG	rs10735946	3e-06
Genome-wide association studies of smooth pursuit and antisaccade eye movements in psychotic disorders: findings from the B-SNIP study.	Anti-saccade response	9	90938770	SYK	rs291748	9e-06
Genome-wide association studies of smooth pursuit and antisaccade eye movements in psychotic disorders: findings from the B-SNIP study.	Pursuit maintenance gain	18	843970	YES1	rs2846607	6e-06
Genome-wide association studies of smooth pursuit and antisaccade eye movements in psychotic disorders: findings from the B-SNIP study.	Pursuit maintenance gain	11	2086425	IGF2	rs12575480	2e-06
Genome-wide association studies of smooth pursuit and antisaccade eye movements in psychotic disorders: findings from the B-SNIP study.	Pursuit maintenance gain	21	45512700	COL18A1	rs17255281	2e-06
Genome-wide association studies of smooth pursuit and antisaccade eye movements in psychotic disorders: findings from the B-SNIP study.	Pursuit maintenance gain	9	110915816	LPAR1	rs1326895	3e-06
Genome-wide association studies of smooth pursuit and antisaccade eye movements in psychotic disorders: findings from the B-SNIP study.	Anti-saccade response	8	41092754	SFRP1	rs16890285	5e-06
Genome-wide association studies of smooth pursuit and antisaccade eye movements in psychotic disorders: findings from the B-SNIP study.	Pursuit maintenance gain	2	75165796	TACR1	rs76951753	2e-06
Genome-wide association studies of smooth pursuit and antisaccade eye movements in psychotic disorders: findings from the B-SNIP study.	Pursuit maintenance gain			SMAD3	chr15:67467008:D	9e-06
Genome-wide association studies of smooth pursuit and antisaccade eye movements in psychotic disorders: findings from the B-SNIP study.	Initial pursuit acceleration in psychotic disorders	20	9448697	PLCB4	rs2299682	9e-08
Identification of ten variants associated with risk of estrogen-receptor-negative breast cancer.	Breast cancer (estrogen-receptor negative)	16	53821379	FTO	rs11075995	1e-10
Identification of ten variants associated with risk of estrogen-receptor-negative breast cancer.	Breast cancer (estrogen-receptor negative)	6	151621059	ESR1	rs3757322	3e-31
Identification of ten variants associated with risk of estrogen-receptor-negative breast cancer.	Breast cancer (estrogen-receptor negative)	6	152115881	ESR1	rs2747652	2e-18
Identification of ten variants associated with risk of estrogen-receptor-negative breast cancer.	Breast cancer (estrogen-receptor negative)	13	73383544	KLF5	rs6562760	9e-10
Identification of ten variants associated with risk of estrogen-receptor-negative breast cancer.	Breast cancer (estrogen-receptor negative)	16	4056787	ADCY9	rs11076805	2e-08
Identification of ten variants associated with risk of estrogen-receptor-negative breast cancer.	Breast cancer	16	4056787	ADCY9	rs11076805	1e-08
Identification of ten variants associated with risk of estrogen-receptor-negative breast cancer.	Breast Cancer in BRCA1 mutation carriers	13	73383544	KLF5	rs6562760	4e-07
Identification of ten variants associated with risk of estrogen-receptor-negative breast cancer.	Breast Cancer in BRCA1 mutation carriers	6	151621059	ESR1	rs3757322	3e-12
Association analysis identifies 65 new breast cancer risk loci.	Breast cancer	22	38172826	PLA2G6	rs738321	1e-13
Association analysis identifies 65 new breast cancer risk loci.	Breast cancer	2	24906604	ADCY3	rs6725517	3e-12
Association analysis identifies 65 new breast cancer risk loci.	Breast cancer	5	133071366	HSPA4	rs6596100	8e-09
Association analysis identifies 65 new breast cancer risk loci.	Breast cancer	6	20621007	CDKAL1	rs2223621	3e-10
New basal cell carcinoma susceptibility loci.	Basal cell carcinoma	7	130900794	KLF14	rs157935	4e-20
New basal cell carcinoma susceptibility loci.	Basal cell carcinoma	17	7668434	TP53	rs78378222	1e-20
Association of aspirin and NSAID use with risk of colorectal cancer according to genetic variants.	Colorectal cancer (aspirin and/or NSAID use interaction)	15	81937658	IL16	rs16973225	8e-09
Genome-wide association study of serum minerals levels in children of different ethnic background.	Magnesium levels	1	155183255	MUC1	rs4971100	1e-07
Genome-wide association study of serum minerals levels in children of different ethnic background.	Magnesium levels	1	155183255	MUC1	rs4971100	4e-07
Genome-wide association study of serum minerals levels in children of different ethnic background.	Calcium levels	3	122284910	CASR	rs1801725	2e-06
Genome-wide meta-analysis identifies multiple novel associations and ethnic heterogeneity of psoriasis susceptibility.	Psoriasis	6	111352511	TRAF3IP2	rs240993	1e-08
Genome-wide meta-analysis identifies multiple novel associations and ethnic heterogeneity of psoriasis susceptibility.	Psoriasis	6	111352511	TRAF3IP2	rs240993	9e-07
Genome-wide meta-analysis identifies multiple novel associations and ethnic heterogeneity of psoriasis susceptibility.	Psoriasis	11	128533313	ETS1	rs6590334	2e-09
Genome-wide meta-analysis identifies multiple novel associations and ethnic heterogeneity of psoriasis susceptibility.	Psoriasis	11	128324555	ETS1	rs7933433	3e-06
Genome-wide meta-analysis identifies multiple novel associations and ethnic heterogeneity of psoriasis susceptibility.	Psoriasis	11	128277554	ETS1	rs55974252	3e-06
Genome-wide meta-analysis identifies multiple novel associations and ethnic heterogeneity of psoriasis susceptibility.	Psoriasis	11	128324555	ETS1	rs7933433	7e-06
Genome-wide meta-analysis identifies multiple novel associations and ethnic heterogeneity of psoriasis susceptibility.	Psoriasis	6	111605706	TRAF3IP2	rs7769061	3e-10
Genome-wide meta-analysis identifies multiple novel associations and ethnic heterogeneity of psoriasis susceptibility.	Psoriasis	11	128533313	ETS1	rs6590334	1e-08
Two susceptibility loci identified for prostate cancer aggressiveness.	Prostate cancer	6	21330062	CDKAL1	rs12198220	2e-07
Two susceptibility loci identified for prostate cancer aggressiveness.	Prostate cancer	6	160419220	SLC22A3	rs7758229	4e-12
Two susceptibility loci identified for prostate cancer aggressiveness.	Prostate cancer	4	105140377	TET2	rs7679673	4e-09
Two susceptibility loci identified for prostate cancer aggressiveness.	Prostate cancer aggressiveness	3	175534948	NAALADL2	rs78943174	4e-08
Two susceptibility loci identified for prostate cancer aggressiveness.	Prostate cancer aggressiveness	19	50857584	KLK3	rs62113212	6e-09
Genome-wide and gene-based association studies of anxiety disorders in European and African American samples.	Anxiety disorder	4	73877974	CXCL1	rs2115691	4e-06
Genome-wide association study of recalcitrant atopic dermatitis in Korean children.	Recalcitrant atopic dermatitis	10	8981852	GATA3	rs35766269	1e-07
Genome-wide association analysis of blood biomarkers in chronic obstructive pulmonary disease.	Chronic obstructive pulmonary disease-related biomarkers	10	79976225	SFTPD	rs3923564	2e-27
Genome-wide association analysis of blood biomarkers in chronic obstructive pulmonary disease.	Chronic obstructive pulmonary disease-related biomarkers	4	154560137	FGB	rs4508864	6e-06
Genome-wide association analysis of blood biomarkers in chronic obstructive pulmonary disease.	Chronic obstructive pulmonary disease-related biomarkers	6	31272654	HLA-C	rs2074488	2e-10
Genome-wide association analysis of blood biomarkers in chronic obstructive pulmonary disease.	Chronic obstructive pulmonary disease-related biomarkers	10	79945677	SFTPD	rs7078012	5e-09
Genome-wide association analysis of blood biomarkers in chronic obstructive pulmonary disease.	Chronic obstructive pulmonary disease-related biomarkers	12	121184501	P2RX7	rs3751143	4e-06
GWAS of dental caries patterns in the permanent dentition.	Dental caries	4	147361190	EDNRA	rs1429138	2e-07
GWAS of dental caries patterns in the permanent dentition.	Dental caries	1	84760616	LPAR3	rs1750491	2e-06
Common quantitative trait locus downstream of RETN gene identified by genome-wide association study is associated with risk of type 2 diabetes mellitus in Han Chinese: a Mendelian randomization effect.	Resistin levels	19	7674291	RETN	rs1423096	1e-07
Genome-wide exploration identifies sex-specific genetic effects of alleles upstream NPY to increase the risk of severe periodontitis in men.	Aggressive periodontitis (sex interaction)	7	24141436	NPY	rs198712	4e-06
Genetic variants in PLG, LPA, and SIGLEC 14 as well as smoking contribute to plasma plasminogen levels.	Plasma plasminogen levels	6	160731873	PLG	rs4252129	2e-26
Genetic variants in PLG, LPA, and SIGLEC 14 as well as smoking contribute to plasma plasminogen levels.	Plasma plasminogen levels	6	160585045	LPA	rs41272114	3e-08
A variant in LDLR is associated with abdominal aortic aneurysm.	Abdominal aortic aneurysm	19	11091630	LDLR	rs6511720	2e-10
Genetic variant predicts bevacizumab-induced hypertension in ECOG-5103 and ECOG-2100.	Response to chemotherapy in breast cancer hypertensive cases (cumulative dose) (bevacizumab)	3	30677040	TGFBR2	rs3773651	7e-06
Genome-wide association analyses suggest NELL1 influences adverse metabolic response to HCTZ in African Americans.	Thiazide-induced adverse metabolic effects in hypertensive patients	11	35101504	CD44	rs1559759	9e-06
Genome-wide association analyses suggest NELL1 influences adverse metabolic response to HCTZ in African Americans.	Thiazide-induced adverse metabolic effects in hypertensive patients	4	23586839	PPARGC1A	rs1511453	5e-06
Genome-wide association analyses suggest NELL1 influences adverse metabolic response to HCTZ in African Americans.	Thiazide-induced adverse metabolic effects in hypertensive patients	5	122100901	LOX	rs890749	8e-06
Genome-wide association analyses suggest NELL1 influences adverse metabolic response to HCTZ in African Americans.	Thiazide-induced adverse metabolic effects in hypertensive patients	15	51221532	CYP19A1	rs6493487	8e-06
Genome-wide association analyses suggest NELL1 influences adverse metabolic response to HCTZ in African Americans.	Thiazide-induced adverse metabolic effects in hypertensive patients	9	121787363	DAB2IP	rs10985375	2e-06
Genome-wide association analyses suggest NELL1 influences adverse metabolic response to HCTZ in African Americans.	Thiazide-induced adverse metabolic effects in hypertensive patients	12	102571551	IGF1	rs7964748	3e-06
Genome-wide association study of blood lead shows multiple associations near ALAD.	Lead levels in blood	7	78287721	MAGI2	rs798338	4e-06
New genetic loci link adipose and insulin biology to body fat distribution.	Waist-to-hip ratio adjusted for body mass index	7	130755103	KLF14	rs13241538	4e-06
New genetic loci link adipose and insulin biology to body fat distribution.	Waist-to-hip ratio adjusted for body mass index	7	130755103	KLF14	rs13241538	9e-06
New genetic loci link adipose and insulin biology to body fat distribution.	Waist-to-hip ratio adjusted for body mass index	6	43796814	VEGFA	rs1358980	4e-34
New genetic loci link adipose and insulin biology to body fat distribution.	Waist-to-hip ratio adjusted for body mass index	6	43796814	VEGFA	rs1358980	3e-27
New genetic loci link adipose and insulin biology to body fat distribution.	Waist-to-hip ratio adjusted for body mass index	6	43796814	VEGFA	rs1358980	2e-33
New genetic loci link adipose and insulin biology to body fat distribution.	Waist-to-hip ratio adjusted for body mass index	6	43796814	VEGFA	rs1358980	1e-26
New genetic loci link adipose and insulin biology to body fat distribution.	Waist-hip ratio	3	12447843	PPARG	rs17819328	2e-12
New genetic loci link adipose and insulin biology to body fat distribution.	Waist-hip ratio	2	226258370	IRS1	rs1515108	5e-09
New genetic loci link adipose and insulin biology to body fat distribution.	Waist-hip ratio	3	12447843	PPARG	rs17819328	2e-06
New genetic loci link adipose and insulin biology to body fat distribution.	Waist-to-hip ratio adjusted for body mass index	3	12447843	PPARG	rs17819328	5e-14
New genetic loci link adipose and insulin biology to body fat distribution.	Waist-to-hip ratio adjusted for body mass index	3	12447843	PPARG	rs17819328	2e-09
New genetic loci link adipose and insulin biology to body fat distribution.	Waist-to-hip ratio adjusted for body mass index	3	12447843	PPARG	rs17819328	4e-14
New genetic loci link adipose and insulin biology to body fat distribution.	Waist-to-hip ratio adjusted for body mass index	3	12447843	PPARG	rs17819328	6e-10
Genome-wide association study of lymphoblast cell viability after clozapine exposure.	Clozapine-induced cytotoxicity	1	186289097	PRG4	rs1293970	2e-06
Genome-wide association study of lymphoblast cell viability after clozapine exposure.	Clozapine-induced cytotoxicity	1	186289097	PRG4	rs1293970	3e-06
Genome-wide association study of lymphoblast cell viability after clozapine exposure.	Clozapine-induced cytotoxicity	1	186289097	PRG4	rs1293970	7e-07
Identifying genetic loci associated with antidepressant drug response with drug-gene interaction models in a population-based study.	Depressive symptoms (SSRI exposure interaction)	16	79957795	MAF	rs10514475	2e-08
New genetic loci link adipose and insulin biology to body fat distribution.	Hip circumference	7	130761222	KLF14	rs1364422	1e-09
New genetic loci link adipose and insulin biology to body fat distribution.	Hip circumference	1	50707931	FAF1	rs12086130	4e-06
New genetic loci link adipose and insulin biology to body fat distribution.	Hip circumference	16	53766656	FTO	rs9939973	3e-52
New genetic loci link adipose and insulin biology to body fat distribution.	Hip circumference	2	24918669	ADCY3	rs11676272	2e-09
New genetic loci link adipose and insulin biology to body fat distribution.	Waist circumference adjusted for body mass index	19	18278325	JUND	rs12608504	1e-08
New genetic loci link adipose and insulin biology to body fat distribution.	Hip circumference	1	50707931	FAF1	rs12086130	3e-09
New genetic loci link adipose and insulin biology to body fat distribution.	Waist circumference adjusted for body mass index	15	88871064	ACAN	rs1879529	3e-10
New genetic loci link adipose and insulin biology to body fat distribution.	Waist circumference adjusted for body mass index	1	218423955	TGFB2	rs12048049	2e-06
New genetic loci link adipose and insulin biology to body fat distribution.	Waist circumference adjusted for body mass index	15	88871064	ACAN	rs1879529	8e-06
New genetic loci link adipose and insulin biology to body fat distribution.	Hip circumference	11	27658369	BDNF	rs6265	1e-09
New genetic loci link adipose and insulin biology to body fat distribution.	Hip circumference	16	3965728	ADCY9	rs879620	2e-06
New genetic loci link adipose and insulin biology to body fat distribution.	Hip circumference	16	53766656	FTO	rs9939973	2e-86
New genetic loci link adipose and insulin biology to body fat distribution.	Hip circumference	11	27658369	BDNF	rs6265	1e-14
New genetic loci link adipose and insulin biology to body fat distribution.	Hip circumference	2	24918669	ADCY3	rs11676272	4e-11
New genetic loci link adipose and insulin biology to body fat distribution.	Hip circumference	16	3965728	ADCY9	rs879620	9e-10
New genetic loci link adipose and insulin biology to body fat distribution.	Waist circumference	11	27650705	BDNF	rs10767658	1e-09
New genetic loci link adipose and insulin biology to body fat distribution.	Waist circumference	11	27650705	BDNF	rs10767658	3e-17
New genetic loci link adipose and insulin biology to body fat distribution.	Waist circumference	2	226228086	IRS1	rs2176040	1e-12
New genetic loci link adipose and insulin biology to body fat distribution.	Waist circumference	11	27650705	BDNF	rs10767658	3e-11
New genetic loci link adipose and insulin biology to body fat distribution.	Waist circumference	16	53769662	FTO	rs1558902	1e-57
New genetic loci link adipose and insulin biology to body fat distribution.	Waist circumference	16	53769662	FTO	rs1558902	4e-101
New genetic loci link adipose and insulin biology to body fat distribution.	Waist circumference	16	53769662	FTO	rs1558902	8e-59
New genetic loci link adipose and insulin biology to body fat distribution.	Waist circumference	16	3971733	ADCY9	rs2531992	9e-06
New genetic loci link adipose and insulin biology to body fat distribution.	Waist circumference	16	3971733	ADCY9	rs2531992	3e-09
New genetic loci link adipose and insulin biology to body fat distribution.	Waist circumference	6	108656460	FOXO3	rs9400239	6e-08
New genetic loci link adipose and insulin biology to body fat distribution.	Waist circumference	6	108656460	FOXO3	rs9400239	2e-11
New genetic loci link adipose and insulin biology to body fat distribution.	Waist circumference	6	108656460	FOXO3	rs9400239	3e-06
New genetic loci link adipose and insulin biology to body fat distribution.	Waist circumference	14	29267632	PRKD1	rs12885454	1e-06
New genetic loci link adipose and insulin biology to body fat distribution.	Waist circumference	14	29267632	PRKD1	rs12885454	3e-08
New genetic loci link adipose and insulin biology to body fat distribution.	Waist-hip ratio	16	53775335	FTO	rs1121980	1e-17
New genetic loci link adipose and insulin biology to body fat distribution.	Waist-hip ratio	16	53775335	FTO	rs1121980	1e-38
New genetic loci link adipose and insulin biology to body fat distribution.	Waist-hip ratio	16	53775335	FTO	rs1121980	1e-23
New genetic loci link adipose and insulin biology to body fat distribution.	Waist-hip ratio	6	43796814	VEGFA	rs1358980	2e-24
New genetic loci link adipose and insulin biology to body fat distribution.	Hip circumference adjusted for BMI	11	65477067	MALAT1	rs686320	7e-08
New genetic loci link adipose and insulin biology to body fat distribution.	Hip circumference adjusted for BMI	19	7184751	INSR	rs891088	3e-07
New genetic loci link adipose and insulin biology to body fat distribution.	Hip circumference adjusted for BMI	1	218442109	TGFB2	rs991967	4e-07
New genetic loci link adipose and insulin biology to body fat distribution.	Hip circumference adjusted for BMI	14	35360908	NFKBIA	rs10140922	5e-11
New genetic loci link adipose and insulin biology to body fat distribution.	Hip circumference adjusted for BMI	8	56183249	PLAG1	rs10958476	9e-10
New genetic loci link adipose and insulin biology to body fat distribution.	Hip circumference adjusted for BMI	11	64095410	MACROD1	rs11231694	7e-06
New genetic loci link adipose and insulin biology to body fat distribution.	Hip circumference adjusted for BMI	1	50707931	FAF1	rs12086130	3e-09
New genetic loci link adipose and insulin biology to body fat distribution.	Hip circumference adjusted for BMI	7	130755103	KLF14	rs13241538	2e-06
New genetic loci link adipose and insulin biology to body fat distribution.	Waist-hip ratio	6	43796814	VEGFA	rs1358980	2e-14
PARK10 is a major locus for sporadic neuropathologically confirmed Parkinson disease.	Parkinson disease and lewy body pathology	13	46855311	HTR2A	rs7984966	2e-06
New genetic loci link adipose and insulin biology to body fat distribution.	Waist circumference adjusted for body mass index	20	6632185	BMP2	rs1884897	2e-08
New genetic loci link adipose and insulin biology to body fat distribution.	Waist circumference adjusted for body mass index	2	25263901	DNMT3A	rs12991495	6e-14
New genetic loci link adipose and insulin biology to body fat distribution.	Waist circumference adjusted for body mass index	6	43790159	VEGFA	rs998584	6e-15
New genetic loci link adipose and insulin biology to body fat distribution.	Waist circumference adjusted for body mass index	7	148932667	EZH2	rs822531	2e-06
New genetic loci link adipose and insulin biology to body fat distribution.	Waist circumference adjusted for body mass index	2	25263901	DNMT3A	rs12991495	2e-09
New genetic loci link adipose and insulin biology to body fat distribution.	Waist circumference adjusted for body mass index	20	6632185	BMP2	rs1884897	7e-20
New genetic loci link adipose and insulin biology to body fat distribution.	Waist circumference adjusted for body mass index	15	67199963	SMAD3	rs7166081	1e-08
New genetic loci link adipose and insulin biology to body fat distribution.	Waist circumference adjusted for body mass index	20	6632185	BMP2	rs1884897	6e-15
New genetic loci link adipose and insulin biology to body fat distribution.	Waist circumference adjusted for body mass index	6	43790159	VEGFA	rs998584	4e-30
New genetic loci link adipose and insulin biology to body fat distribution.	Waist circumference adjusted for body mass index	1	218423955	TGFB2	rs12048049	6e-08
New genetic loci link adipose and insulin biology to body fat distribution.	Waist circumference adjusted for body mass index	1	218423955	TGFB2	rs12048049	2e-12
New genetic loci link adipose and insulin biology to body fat distribution.	Waist circumference adjusted for body mass index	15	67199963	SMAD3	rs7166081	2e-09
New genetic loci link adipose and insulin biology to body fat distribution.	Waist circumference adjusted for body mass index	7	148932667	EZH2	rs822531	4e-08
New genetic loci link adipose and insulin biology to body fat distribution.	Waist circumference adjusted for body mass index	2	25263901	DNMT3A	rs12991495	2e-07
New genetic loci link adipose and insulin biology to body fat distribution.	Hip circumference adjusted for BMI	7	92618762	CDK6	rs42235	2e-13
New genetic loci link adipose and insulin biology to body fat distribution.	Waist circumference adjusted for body mass index	19	18278325	JUND	rs12608504	7e-06
New genetic loci link adipose and insulin biology to body fat distribution.	Hip circumference adjusted for BMI	3	12447843	PPARG	rs17819328	2e-10
The obesity-risk variant of FTO is inversely related with the So-Eum constitutional type: genome-wide association and replication analyses.	Sasang constitutional medicine type (So-Eum)	16	53776774	FTO	rs7193144	1e-07
Genetic variants associated with vein graft stenosis after coronary artery bypass grafting.	Vein graft stenosis in coronary artery bypass grafting	1	173331701	TNFSF4	rs17346536	9e-06
Genome-wide meta-analysis identifies multiple novel associations and ethnic heterogeneity of psoriasis susceptibility.	Psoriasis	3	189897686	TP63	rs28512356	8e-06
Genome-wide meta-analysis identifies multiple novel associations and ethnic heterogeneity of psoriasis susceptibility.	Psoriasis	21	35098568	RUNX1	rs8128234	6e-08
Genome-wide meta-analysis identifies multiple novel associations and ethnic heterogeneity of psoriasis susceptibility.	Psoriasis	3	189897686	TP63	rs28512356	4e-08
Genome-wide meta-analysis identifies multiple novel associations and ethnic heterogeneity of psoriasis susceptibility.	Psoriasis	21	35098568	RUNX1	rs8128234	4e-08
Genome-wide meta-analysis identifies multiple novel associations and ethnic heterogeneity of psoriasis susceptibility.	Psoriasis	5	132660272	IL13	rs20541	5e-09
Genome-wide meta-analysis identifies multiple novel associations and ethnic heterogeneity of psoriasis susceptibility.	Psoriasis	6	137874556	TNFAIP3	rs643177	5e-10
Genome-wide meta-analysis identifies multiple novel associations and ethnic heterogeneity of psoriasis susceptibility.	Psoriasis	6	137874556	TNFAIP3	rs643177	9e-12
Genome-wide meta-analysis identifies multiple novel associations and ethnic heterogeneity of psoriasis susceptibility.	Psoriasis	17	27779649	NOS2	rs4795067	6e-10
Genome-wide meta-analysis identifies multiple novel associations and ethnic heterogeneity of psoriasis susceptibility.	Psoriasis	17	27779649	NOS2	rs4795067	3e-06
Genetics of aging, health, and survival: dynamic regulation of human longevity related traits.	Lifespan	8	31147066	WRN	rs11574358	6e-08
Effect of genetic variations on ticagrelor plasma levels and clinical outcomes.	Ticagrelor levels in individuals with acute coronary syndromes treated with ticagrelor	7	99689016	CYP3A5	rs188845491	3e-12
Genome-wide association study of survival in early-stage non-small cell lung cancer.	Non-small cell lung cancer (survival)	4	113625548	CAMK2D	rs10023113	3e-07
Genetic variants in the ADAMTS13 and SUPT3H genes are associated with ADAMTS13 activity.	ADAMTS13 activity	9	133425943	ADAMTS13	rs3118667	1e-20
Genetic variants in the ADAMTS13 and SUPT3H genes are associated with ADAMTS13 activity.	ADAMTS13 activity	9	133442704	ADAMTS13	rs41314453	1e-63
Genome-wide association study identifies 25 known breast cancer susceptibility loci as risk factors for triple-negative breast cancer.	Breast cancer (estrogen-receptor negative, progesterone-receptor negative, and human epidermal growth factor-receptor negative)	6	151592978	ESR1	rs3757318	9e-06
Genome-wide association study identifies 25 known breast cancer susceptibility loci as risk factors for triple-negative breast cancer.	Breast cancer (estrogen-receptor negative, progesterone-receptor negative, and human epidermal growth factor-receptor negative)	12	28002147	PTHLH	rs10771399	2e-08
Novel loci affecting iron homeostasis and their effects in individuals at risk for hemochromatosis.	Iron status biomarkers (ferritin levels)	6	26092913	HFE	rs1800562	2e-38
Novel loci affecting iron homeostasis and their effects in individuals at risk for hemochromatosis.	Iron status biomarkers (transferrin saturation)	3	196100334	TFRC	rs9990333	7e-08
Novel loci affecting iron homeostasis and their effects in individuals at risk for hemochromatosis.	Iron status biomarkers (transferrin saturation)	6	26092913	HFE	rs1800562	2e-270
Novel loci affecting iron homeostasis and their effects in individuals at risk for hemochromatosis.	Iron status biomarkers (transferrin saturation)	7	100638347	TFR2	rs7385804	6e-12
Novel loci affecting iron homeostasis and their effects in individuals at risk for hemochromatosis.	Iron status biomarkers (iron levels)	6	26092913	HFE	rs1800562	3e-97
Novel loci affecting iron homeostasis and their effects in individuals at risk for hemochromatosis.	Iron status biomarkers (iron levels)	7	100638347	TFR2	rs7385804	1e-18
Novel loci affecting iron homeostasis and their effects in individuals at risk for hemochromatosis.	Iron status biomarkers (transferrin levels)	3	196100334	TFRC	rs9990333	2e-13
Novel loci affecting iron homeostasis and their effects in individuals at risk for hemochromatosis.	Iron status biomarkers (transferrin levels)	6	26092913	HFE	rs1800562	9e-196
Novel loci affecting iron homeostasis and their effects in individuals at risk for hemochromatosis.	Iron status biomarkers (transferrin levels)	11	61837342	FADS2	rs174577	2e-17
Genome-wide association study identifies multiple susceptibility loci for diffuse large B cell lymphoma.	Diffuse large B cell lymphoma	6	31355013	HLA-B	rs2523607	2e-10
Genome-wide association study identifies multiple susceptibility loci for diffuse large B cell lymphoma.	Diffuse large B cell lymphoma	3	122098766	CD86	rs2681416	8e-08
Two new Loci for body-weight regulation identified in a joint analysis of genome-wide association studies for early-onset extreme obesity in French and german study groups.	Obesity (early onset extreme)	16	53769662	FTO	rs1558902	5e-19
Genome-wide association identifies nine common variants associated with fasting proinsulin levels and provides new insights into the pathophysiology of type 2 diabetes.	Proinsulin levels	11	47291341	MADD	rs10838687	7e-12
Genome-wide association identifies nine common variants associated with fasting proinsulin levels and provides new insights into the pathophysiology of type 2 diabetes.	Proinsulin levels	11	47272248	MADD	rs10501320	1e-88
Are C-reactive protein associated genetic variants associated with serum levels and retinal markers of microvascular pathology in Asian populations from Singapore?	C-reactive protein	19	44892362	APOE	rs2075650	2e-21
Are C-reactive protein associated genetic variants associated with serum levels and retinal markers of microvascular pathology in Asian populations from Singapore?	C-reactive protein	1	159706381	CRP	rs16842559	4e-21
Are C-reactive protein associated genetic variants associated with serum levels and retinal markers of microvascular pathology in Asian populations from Singapore?	C-reactive protein	12	120983004	HNF1A	rs1183910	4e-12
Are C-reactive protein associated genetic variants associated with serum levels and retinal markers of microvascular pathology in Asian populations from Singapore?	C-reactive protein	1	65620511	LEPR	rs10889569	9e-09
New genetic loci link adipose and insulin biology to body fat distribution.	Hip circumference adjusted for BMI	14	35360908	NFKBIA	rs10140922	3e-09
New genetic loci link adipose and insulin biology to body fat distribution.	Hip circumference adjusted for BMI	11	64095410	MACROD1	rs11231694	4e-08
New genetic loci link adipose and insulin biology to body fat distribution.	Hip circumference adjusted for BMI	7	130755103	KLF14	rs13241538	1e-13
New genetic loci link adipose and insulin biology to body fat distribution.	Hip circumference adjusted for BMI	11	65477067	MALAT1	rs686320	6e-07
New genetic loci link adipose and insulin biology to body fat distribution.	Hip circumference adjusted for BMI	19	7184751	INSR	rs891088	7e-06
New genetic loci link adipose and insulin biology to body fat distribution.	Hip circumference adjusted for BMI	19	7184751	INSR	rs891088	1e-10
New genetic loci link adipose and insulin biology to body fat distribution.	Hip circumference adjusted for BMI	1	218442109	TGFB2	rs991967	6e-09
New genetic loci link adipose and insulin biology to body fat distribution.	Hip circumference adjusted for BMI	8	56183249	PLAG1	rs10958476	2e-07
New genetic loci link adipose and insulin biology to body fat distribution.	Hip circumference adjusted for BMI	1	50707931	FAF1	rs12086130	2e-09
New genetic loci link adipose and insulin biology to body fat distribution.	Hip circumference adjusted for BMI	7	92618762	CDK6	rs42235	2e-09
New genetic loci link adipose and insulin biology to body fat distribution.	Hip circumference adjusted for BMI	7	92618762	CDK6	rs42235	8e-20
New genetic loci link adipose and insulin biology to body fat distribution.	Hip circumference adjusted for BMI	11	75565133	SERPINH1	rs606452	1e-08
New genetic loci link adipose and insulin biology to body fat distribution.	Hip circumference adjusted for BMI	11	65477067	MALAT1	rs686320	7e-12
New genetic loci link adipose and insulin biology to body fat distribution.	Hip circumference adjusted for BMI	15	88845674	ACAN	rs16942341	4e-08
New genetic loci link adipose and insulin biology to body fat distribution.	Hip circumference adjusted for BMI	3	12447843	PPARG	rs17819328	9e-10
New genetic loci link adipose and insulin biology to body fat distribution.	Hip circumference adjusted for BMI	20	6489447	BMP2	rs2326788	1e-09
New genetic loci link adipose and insulin biology to body fat distribution.	Hip circumference	11	27658369	BDNF	rs6265	4e-07
New genetic loci link adipose and insulin biology to body fat distribution.	Hip circumference	16	53766656	FTO	rs9939973	4e-43
Genome-wide association study of clinically defined gout identifies multiple risk loci and its association with clinical subtypes.	Gout	4	88080741	ABCG2	rs2728125	7e-54
Genome-wide association study of clinically defined gout identifies multiple risk loci and its association with clinical subtypes.	Gout	4	9993558	SLC2A9	rs3775948	6e-27
Genome-wide association study of clinically defined gout identifies multiple risk loci and its association with clinical subtypes.	Gout	2	27508073	GCKR	rs1260326	2e-12
A Genome-Wide Association Study Identifies the Skin Color Genes IRF4, MC1R, ASIP, and BNC2 Influencing Facial Pigmented Spots.	Facial pigmentation	6	396321	IRF4	rs12203592	2e-27
The International SSRI Pharmacogenomics Consortium (ISPC): a genome-wide association study of antidepressant treatment response.	Response to serotonin reuptake inhibitors in major depressive disorder	5	38870806	OSMR	rs74378198	4e-06
The International SSRI Pharmacogenomics Consortium (ISPC): a genome-wide association study of antidepressant treatment response.	Response to serotonin reuptake inhibitors in major depressive disorder	8	31622107	NRG1	rs10954808	1e-06
Genetic variation at MECOM, TERT, JAK2 and HBS1L-MYB predisposes to myeloproliferative neoplasms.	Myeloproliferative neoplasms	9	5063296	JAK2	rs12339666	1e-10
Enhanced meta-analysis and replication studies identify five new psoriasis susceptibility loci.	Psoriasis	10	73839369	CAMK2G	rs2675662	2e-14
Impact of ancestry and common genetic variants on QT interval in African Americans.	QT interval	7	150972888	KCNH2	rs3778872	3e-06
High density GWAS for LDL cholesterol in African Americans using electronic medical records reveals a strong protective variant in APOE.	LDL cholesterol	19	44908822	APOE	rs7412	2e-09
Novel susceptibility genes associated with diabetic cataract in a Taiwanese population.	Cataracts in type 2 diabetes	6	35354986	PPARD	rs7744392	3e-06
Common variants at SCN5A-SCN10A and HEY2 are associated with Brugada syndrome, a rare disease with high risk of sudden cardiac death.	Brugada syndrome	3	38736063	SCN10A	rs10428132	1e-68
Genome-wide genetic and transcriptomic investigation of variation in antibody response to dietary antigens.	Food antigen IgG levels	14	88049605	GPR65	rs1372356	6e-07
Genome-wide association analysis with gray matter volume as a quantitative phenotype in first-episode treatment-naïve patients with schizophrenia.	Gray matter volume (schizophrenia interaction)	7	139806781	TBXAS1	rs10277664	1e-07
A genome-wide association study identifies susceptibility loci for nonsyndromic sagittal craniosynostosis near BMP2 and within BBS9.	Sagittal craniosynostosis	20	7125642	BMP2	rs1884302	1e-39
A meta-analysis of Hodgkin lymphoma reveals 19p13.3 TCF3 as a novel susceptibility locus.	Hodgkin's lymphoma	5	132662721	IL13	rs2069757	2e-11
A meta-analysis of Hodgkin lymphoma reveals 19p13.3 TCF3 as a novel susceptibility locus.	Hodgkin's lymphoma	10	8068061	GATA3	rs444929	3e-06
Genome-wide association scan in north Indians reveals three novel HLA-independent risk loci for ulcerative colitis.	Ulcerative colitis	6	32237268	NOTCH4	rs549182	8e-10
Genome-wide association study for circulating tissue plasminogen activator levels and functional follow-up implicates endothelial STXBP5 and STX2.	Plasma plasminogen activator levels	8	42187447	PLAT	rs2020921	2e-08
Genome-wide association study for circulating tissue plasminogen activator levels and functional follow-up implicates endothelial STXBP5 and STX2.	Plasma plasminogen activator levels	7	101131468	SERPINE1	rs2227667	3e-06
Genome-wide association analysis confirms and extends the association of SLC2A9 with serum uric acid levels to Mexican Americans.	Serum uric acid levels	4	9922695	SLC2A9	rs6832439	3e-08
New genetic loci link adipose and insulin biology to body fat distribution.	Waist-to-hip ratio adjusted for body mass index	6	43834826	VEGFA	rs4714699	1e-06
New genetic loci link adipose and insulin biology to body fat distribution.	Waist-to-hip ratio adjusted for body mass index	6	43834826	VEGFA	rs4714699	2e-06
New genetic loci link adipose and insulin biology to body fat distribution.	Waist-to-hip ratio adjusted for body mass index	20	6642727	BMP2	rs979012	7e-08
New genetic loci link adipose and insulin biology to body fat distribution.	Waist-to-hip ratio adjusted for body mass index	20	6642727	BMP2	rs979012	3e-08
New genetic loci link adipose and insulin biology to body fat distribution.	Waist-to-hip ratio adjusted for body mass index	20	6642727	BMP2	rs979012	3e-14
New genetic loci link adipose and insulin biology to body fat distribution.	Waist-to-hip ratio adjusted for body mass index	6	43790159	VEGFA	rs998584	1e-29
New genetic loci link adipose and insulin biology to body fat distribution.	Waist-to-hip ratio adjusted for body mass index	6	43790159	VEGFA	rs998584	1e-28
New genetic loci link adipose and insulin biology to body fat distribution.	Waist-to-hip ratio adjusted for body mass index	20	6642727	BMP2	rs979012	1e-07
New genetic loci link adipose and insulin biology to body fat distribution.	Waist-to-hip ratio adjusted for body mass index	20	6642727	BMP2	rs979012	3e-14
New genetic loci link adipose and insulin biology to body fat distribution.	Waist-to-hip ratio adjusted for body mass index	20	6642727	BMP2	rs979012	2e-07
New genetic loci link adipose and insulin biology to body fat distribution.	Waist-to-hip ratio adjusted for body mass index	6	43790159	VEGFA	rs998584	7e-34
New genetic loci link adipose and insulin biology to body fat distribution.	Waist-to-hip ratio adjusted for body mass index	6	43790159	VEGFA	rs998584	8e-33
New genetic loci link adipose and insulin biology to body fat distribution.	Waist-to-hip ratio adjusted for body mass index	9	104973639	ABCA1	rs10991437	3e-08
New genetic loci link adipose and insulin biology to body fat distribution.	Waist-to-hip ratio adjusted for body mass index	9	104973639	ABCA1	rs10991437	1e-08
New genetic loci link adipose and insulin biology to body fat distribution.	Waist-to-hip ratio adjusted for body mass index	9	104973639	ABCA1	rs10991437	9e-09
New genetic loci link adipose and insulin biology to body fat distribution.	Waist-to-hip ratio adjusted for body mass index	19	18278325	JUND	rs12608504	3e-07
New genetic loci link adipose and insulin biology to body fat distribution.	Waist-to-hip ratio adjusted for body mass index	19	18278325	JUND	rs12608504	5e-10
New genetic loci link adipose and insulin biology to body fat distribution.	Waist-to-hip ratio adjusted for body mass index	9	104973639	ABCA1	rs10991437	1e-08
New genetic loci link adipose and insulin biology to body fat distribution.	Waist-to-hip ratio adjusted for body mass index	19	18278325	JUND	rs12608504	1e-07
New genetic loci link adipose and insulin biology to body fat distribution.	Waist-to-hip ratio adjusted for body mass index	19	18278325	JUND	rs12608504	9e-10
New genetic loci link adipose and insulin biology to body fat distribution.	Waist-to-hip ratio adjusted for body mass index	18	63178651	BCL2	rs12454712	1e-09
New genetic loci link adipose and insulin biology to body fat distribution.	Waist-to-hip ratio adjusted for body mass index	19	33334040	CEBPA	rs4081724	9e-07
New genetic loci link adipose and insulin biology to body fat distribution.	Waist-to-hip ratio adjusted for body mass index	19	33334040	CEBPA	rs4081724	1e-07
New genetic loci link adipose and insulin biology to body fat distribution.	Waist-to-hip ratio adjusted for body mass index	19	33334040	CEBPA	rs4081724	7e-12
New genetic loci link adipose and insulin biology to body fat distribution.	Waist-to-hip ratio adjusted for body mass index	19	33334040	CEBPA	rs4081724	3e-07
New genetic loci link adipose and insulin biology to body fat distribution.	Waist-to-hip ratio adjusted for body mass index	19	33334040	CEBPA	rs4081724	5e-07
New genetic loci link adipose and insulin biology to body fat distribution.	Waist-to-hip ratio adjusted for body mass index	19	33334040	CEBPA	rs4081724	5e-12
New genetic loci link adipose and insulin biology to body fat distribution.	Waist-to-hip ratio adjusted for body mass index	18	63178651	BCL2	rs12454712	3e-09
Genetic studies of body mass index yield new insights for obesity biology.	Body mass index	6	137354404	IFNGR1	rs13201877	2e-06
Genetic studies of body mass index yield new insights for obesity biology.	Body mass index	2	24927427	ADCY3	rs10182181	6e-09
Genetic studies of body mass index yield new insights for obesity biology.	Body mass index	4	122841742	FGF2	rs10518406	7e-07
Genetic studies of body mass index yield new insights for obesity biology.	Body mass index	16	53769662	FTO	rs1558902	1e-93
Genetic studies of body mass index yield new insights for obesity biology.	Body mass index	11	27662970	BDNF	rs11030104	5e-19
Genetic studies of body mass index yield new insights for obesity biology.	Body mass index	14	102838088	TRAF3	rs7143963	6e-07
Genetic studies of body mass index yield new insights for obesity biology.	Body mass index	2	24927427	ADCY3	rs10182181	4e-21
Genetic variants are major determinants of CSF antibody levels in multiple sclerosis.	Oligoclonal band status in multiple sclerosis	6	32624423	HLA-DRB1	rs9271640	5e-12
Genetic variants are major determinants of CSF antibody levels in multiple sclerosis.	Immunoglobulin G index levels in multiple sclerosis	6	32696074	HLA-DQA1	rs6457617	7e-17
Genome-wide association study identifies candidate Loci associated with platelet count in koreans.	Platelet count	12	111449855	SH2B3	rs739496	7e-12
Genetic studies of body mass index yield new insights for obesity biology.	Body mass index	11	27662970	BDNF	rs11030104	2e-15
Genetic studies of body mass index yield new insights for obesity biology.	Body mass index	14	30045906	PRKD1	rs11847697	6e-07
Genetic studies of body mass index yield new insights for obesity biology.	Body mass index	14	29267632	PRKD1	rs12885454	3e-08
Genetic studies of body mass index yield new insights for obesity biology.	Body mass index	9	117616205	TLR4	rs1928295	3e-11
Genetic studies of body mass index yield new insights for obesity biology.	Body mass index	16	53769662	FTO	rs1558902	4e-84
Genome-wide association study identifies peanut allergy-specific loci and evidence of epigenetic mediation in US children.	Peanut allergy			HLA-DQA1	HLA-DQA1*0102	4e-09
Genome-wide association study identifies peanut allergy-specific loci and evidence of epigenetic mediation in US children.	Peanut allergy			HLA-DQB1	HLA-DQB1*06	6e-10
Genome-wide association study identifies peanut allergy-specific loci and evidence of epigenetic mediation in US children.	Milk allergy	11	1871332	LSP1	rs78405116	2e-06
Genome-wide meta-analysis identifies new susceptibility loci for migraine.	Migraine	12	57133500	LRP1	rs11172113	4e-19
Genome-wide meta-analysis identifies new susceptibility loci for migraine.	Migraine - clinic-based	3	30438593	TGFBR2	rs6790925	2e-08
Genome-wide meta-analysis identifies new susceptibility loci for migraine.	Migraine without aura	12	57133500	LRP1	rs11172113	1e-10
Genome-wide meta-analysis identifies new susceptibility loci for migraine.	Migraine - clinic-based	12	57133500	LRP1	rs11172113	1e-06
New susceptibility loci in MYL2, C12orf51 and OAS1 associated with 1-h plasma glucose as predisposing risk factors for type 2 diabetes in the Korean population.	Glycemic traits	6	20641105	CDKAL1	rs9348440	3e-19
Genome-wide meta-analysis identifies variants associated with platinating agent susceptibility across populations.	Response to platinum-based chemotherapy (carboplatin)	12	20383437	PDE3A	rs4326884	8e-07
Common variants at CDKAL1 and KLF9 are associated with body mass index in east Asian populations.	Body mass index (SNP x SNP interaction)	16	53808996	FTO	rs12149832	5e-22
Common variants at CDKAL1 and KLF9 are associated with body mass index in east Asian populations.	Body mass index (SNP x SNP interaction)	11	27706992	BDNF	rs2030323	4e-16
Common variants at CDKAL1 and KLF9 are associated with body mass index in east Asian populations.	Body mass index (SNP x SNP interaction)	6	20694653	CDKAL1	rs2206734	1e-11
Genome-wide association study identifies FCGR2A as a susceptibility locus for Kawasaki disease.	Kawasaki disease	1	161509955	FCGR2A	rs1801274	7e-11
Identification of germline susceptibility loci in ETV6-RUNX1-rearranged childhood acute lymphoblastic leukemia.	Acute lymphoblastic leukemia (childhood)	3	189683987	TP63	rs17505102	3e-08
Identification of germline susceptibility loci in ETV6-RUNX1-rearranged childhood acute lymphoblastic leukemia.	Acute lymphoblastic leukemia (childhood)	3	189683987	TP63	rs17505102	2e-08
Genome-wide pharmacogenetics of antidepressant response in the GENDEP project.	Response to antidepressants	19	55368504	IL11	rs1126757	3e-06
Identification of germline susceptibility loci in ETV6-RUNX1-rearranged childhood acute lymphoblastic leukemia.	Acute lymphoblastic leukemia (childhood)	3	189683987	TP63	rs17505102	9e-09
Genome-wide association study identifies five new schizophrenia loci.	Schizophrenia	1	98037378	MIR137	rs1625579	2e-11
Common variants at 5q22 associate with pediatric eosinophilic esophagitis.	Eosinophilic esophagitis (pediatric)	12	57109992	STAT6	rs167769	2e-06
Limited contribution of common genetic variants to risk for liver injury due to a variety of drugs.	Drug-induced liver injury	3	12288912	PPARG	rs17036170	2e-08
Novel rheumatoid arthritis susceptibility locus at 22q12 identified in an extended UK genome-wide association study.	Rheumatoid arthritis	1	113834946	PTPN22	rs2476601	5e-33
Novel rheumatoid arthritis susceptibility locus at 22q12 identified in an extended UK genome-wide association study.	Rheumatoid arthritis	6	137685367	TNFAIP3	rs6920220	3e-08
Identification of three novel genetic variations associated with electrocardiographic traits (QRS duration and PR interval) in East Asians.	QRS duration	6	36657785	CDKN1A	rs9470366	4e-07
Genome-wide association study of sensory disturbances in the inferior alveolar nerve after bilateral sagittal split ramus osteotomy.	Sensory disturbances after bilateral sagittal split ramus osteotomy	1	109862649	CSF1	rs6537883	3e-06
Genome-wide association study of sensory disturbances in the inferior alveolar nerve after bilateral sagittal split ramus osteotomy.	Sensory disturbances after bilateral sagittal split ramus osteotomy	12	57095926	STAT6	rs1059513	7e-06
Genome-wide association study combining pathway analysis for typical sporadic amyotrophic lateral sclerosis in Chinese Han populations.	Amyotrophic lateral sclerosis (sporadic)			RNF19A	kgp20555366	3e-06
Genome-wide association study for Crohn's disease in the Quebec Founder Population identifies multiple validated disease loci.	Crohn's disease	16	50722863	NOD2	rs5743289	6e-17
Genome-wide association analysis of plasma B-type natriuretic peptide in blacks: the Jackson Heart Study.	B-type natriuretic peptide levels	1	11859214	NPPB	rs198389	1e-09
Genome-wide association analysis of plasma B-type natriuretic peptide in blacks: the Jackson Heart Study.	B-type natriuretic peptide levels	4	186236880	KLKB1	rs3733402	2e-11
Discovery and refinement of loci associated with lipid levels.	LDL cholesterol	2	215439661	FN1	rs1250229	3e-08
Discovery and refinement of loci associated with lipid levels.	Cholesterol, total	1	55038977	PCSK9	rs2479409	2e-39
Discovery and refinement of loci associated with lipid levels.	Cholesterol, total	22	46231706	PPARA	rs4253772	1e-08
Discovery and refinement of loci associated with lipid levels.	Cholesterol, total	8	125478730	TRIB1	rs2954029	2e-65
Discovery and refinement of loci associated with lipid levels.	LDL cholesterol	8	125478730	TRIB1	rs2954029	2e-50
Discovery and refinement of loci associated with lipid levels.	LDL cholesterol	6	16127176	MYLIP	rs3757354	2e-17
Discovery and refinement of loci associated with lipid levels.	LDL cholesterol	1	55038977	PCSK9	rs2479409	3e-50
Discovery and refinement of loci associated with lipid levels.	LDL cholesterol	22	46231706	PPARA	rs4253772	3e-08
Discovery and refinement of loci associated with lipid levels.	LDL cholesterol	2	233770738	UGT1A1	rs11563251	5e-08
Discovery and refinement of loci associated with lipid levels.	LDL cholesterol	11	116778201	APOA1	rs964184	2e-26
Discovery and refinement of loci associated with lipid levels.	LDL cholesterol	2	21041028	APOB	rs1367117	1e-182
Discovery and refinement of loci associated with lipid levels.	LDL cholesterol	19	44919689	APOE	rs4420638	2e-178
Discovery and refinement of loci associated with lipid levels.	LDL cholesterol	12	111634620	BRAP	rs11065987	1e-11
Discovery and refinement of loci associated with lipid levels.	LDL cholesterol	13	32379251	BRCA2	rs4942486	2e-11
Discovery and refinement of loci associated with lipid levels.	LDL cholesterol	16	56959412	CETP	rs3764261	2e-34
Discovery and refinement of loci associated with lipid levels.	Cholesterol, total	2	27508073	GCKR	rs1260326	3e-42
Discovery and refinement of loci associated with lipid levels.	Cholesterol, total	6	26092913	HFE	rs1800562	2e-12
Discovery and refinement of loci associated with lipid levels.	Cholesterol, total	5	75360714	HMGCR	rs12916	5e-74
Discovery and refinement of loci associated with lipid levels.	Cholesterol, total	12	120978847	HNF1A	rs1169288	4e-17
Discovery and refinement of loci associated with lipid levels.	Cholesterol, total	20	44413724	HNF4A	rs1800961	1e-24
Discovery and refinement of loci associated with lipid levels.	Cholesterol, total	16	72074194	HPR	rs2000999	7e-41
Discovery and refinement of loci associated with lipid levels.	Cholesterol, total	19	11091630	LDLR	rs6511720	5e-202
Discovery and refinement of loci associated with lipid levels.	Cholesterol, total	6	160157828	LPA	rs1564348	3e-23
Discovery and refinement of loci associated with lipid levels.	Cholesterol, total	20	40462847	MAFB	rs2902940	9e-10
Discovery and refinement of loci associated with lipid levels.	Cholesterol, total	7	25952206	MIR148A	rs4722551	7e-09
Discovery and refinement of loci associated with lipid levels.	Cholesterol, total	6	16127176	MYLIP	rs3757354	2e-15
Discovery and refinement of loci associated with lipid levels.	Cholesterol, total	9	104902020	ABCA1	rs1883025	6e-53
Discovery and refinement of loci associated with lipid levels.	Cholesterol, total	11	116778201	APOA1	rs964184	3e-55
Discovery and refinement of loci associated with lipid levels.	Cholesterol, total	2	21041028	APOB	rs1367117	3e-139
Discovery and refinement of loci associated with lipid levels.	Cholesterol, total	19	44919689	APOE	rs4420638	1e-149
Discovery and refinement of loci associated with lipid levels.	Cholesterol, total	12	111634620	BRAP	rs11065987	2e-16
Discovery and refinement of loci associated with lipid levels.	Cholesterol, total	16	56959412	CETP	rs3764261	4e-31
Discovery and refinement of loci associated with lipid levels.	Cholesterol, total	2	233770738	UGT1A1	rs11563251	1e-09
Discovery and refinement of loci associated with lipid levels.	LDL cholesterol	5	75360714	HMGCR	rs12916	8e-78
Discovery and refinement of loci associated with lipid levels.	LDL cholesterol	12	120978847	HNF1A	rs1169288	6e-21
Discovery and refinement of loci associated with lipid levels.	LDL cholesterol	16	72074194	HPR	rs2000999	4e-41
Discovery and refinement of loci associated with lipid levels.	LDL cholesterol	19	11091630	LDLR	rs6511720	4e-262
Discovery and refinement of loci associated with lipid levels.	LDL cholesterol	6	160157828	LPA	rs1564348	3e-21
Discovery and refinement of loci associated with lipid levels.	LDL cholesterol	20	40462847	MAFB	rs2902940	2e-11
Discovery and refinement of loci associated with lipid levels.	LDL cholesterol	7	25952206	MIR148A	rs4722551	4e-14
Discovery and refinement of loci associated with lipid levels.	Triglycerides	22	38150026	PLA2G6	rs5756931	3e-08
Discovery and refinement of loci associated with lipid levels.	Triglycerides	20	45925376	PLTP	rs6065906	2e-34
Discovery and refinement of loci associated with lipid levels.	Triglycerides	8	125478730	TRIB1	rs2954029	1e-107
Discovery and refinement of loci associated with lipid levels.	Triglycerides	6	43790159	VEGFA	rs998584	3e-15
Discovery and refinement of loci associated with lipid levels.	Triglycerides	16	53775335	FTO	rs1121980	3e-08
Discovery and refinement of loci associated with lipid levels.	Triglycerides	2	226235982	IRS1	rs2972146	3e-15
Discovery and refinement of loci associated with lipid levels.	Triglycerides	8	19986711	LPL	rs12678919	2e-199
Discovery and refinement of loci associated with lipid levels.	Triglycerides	7	116717990	MET	rs38855	2e-08
Discovery and refinement of loci associated with lipid levels.	Triglycerides	11	116778201	APOA1	rs964184	7e-224
Discovery and refinement of loci associated with lipid levels.	HDL cholesterol	12	20320824	PDE3A	rs7134375	1e-08
Discovery and refinement of loci associated with lipid levels.	HDL cholesterol	20	45925376	PLTP	rs6065906	5e-40
Discovery and refinement of loci associated with lipid levels.	HDL cholesterol	12	124777047	SCARB1	rs838880	6e-32
Discovery and refinement of loci associated with lipid levels.	HDL cholesterol	8	125478730	TRIB1	rs2954029	3e-29
Discovery and refinement of loci associated with lipid levels.	HDL cholesterol	22	21577779	UBE2L3	rs181362	4e-18
Discovery and refinement of loci associated with lipid levels.	HDL cholesterol	6	43790159	VEGFA	rs998584	2e-11
Discovery and refinement of loci associated with lipid levels.	LDL cholesterol	6	26092913	HFE	rs1800562	8e-14
Discovery and refinement of loci associated with lipid levels.	Triglycerides	16	56959412	CETP	rs3764261	2e-25
Discovery and refinement of loci associated with lipid levels.	Triglycerides	16	30907166	CTF1	rs11649653	2e-07
Discovery and refinement of loci associated with lipid levels.	Triglycerides	2	27508073	GCKR	rs1260326	2e-239
Discovery and refinement of loci associated with lipid levels.	Triglycerides	19	7224420	INSR	rs7248104	5e-10
Discovery and refinement of loci associated with lipid levels.	Triglycerides	12	57398797	LRP1	rs11613352	9e-14
Discovery and refinement of loci associated with lipid levels.	Triglycerides	7	25952206	MIR148A	rs4722551	9e-11
A genome-wide association study of saturated, mono- and polyunsaturated red blood cell fatty acids in the Framingham Heart Offspring Study.	Red blood cell fatty acid levels	11	61803910	FADS1	rs174549	4e-10
Heritability and molecular-genetic basis of resting EEG activity: a genome-wide association study.	Electroencephalogram traits	4	31098877	PCDH7	rs2201945	3e-06
Genome-wide association meta-analysis identifies novel variants associated with fasting plasma glucose in East Asians.	Fasting plasma glucose	15	98715481	IGF1R	rs2018860	3e-08
Genome-wide association meta-analysis identifies novel variants associated with fasting plasma glucose in East Asians.	Fasting plasma glucose	2	27518370	GCKR	rs780094	4e-09
Genome-wide association meta-analysis identifies novel variants associated with fasting plasma glucose in East Asians.	Fasting plasma glucose	6	20685255	CDKAL1	rs9356744	9e-10
Common variants near ABCA1, AFAP1 and GMDS confer risk of primary open-angle glaucoma.	Glaucoma (primary open-angle)	9	104933567	ABCA1	rs2472493	2e-19
Common variants near ABCA1, AFAP1 and GMDS confer risk of primary open-angle glaucoma.	Glaucoma (primary open-angle)	9	22068653	CDKN2B-AS1	rs4977756	7e-30
Genome-wide association study identifies three susceptibility loci for laryngeal squamous cell carcinoma in the Chinese population.	Laryngeal squamous cell carcinoma	5	83523300	VCAN	rs310518	7e-08
Genetic Associations with Plasma B12, B6, and Folate Levels in an Ischemic Stroke Population from the Vitamin Intervention for Stroke Prevention (VISP) Trial.	Vitamin B levels in ischemic stroke	1	21496799	ALPL	rs1697421	7e-10
Genetic Associations with Plasma B12, B6, and Folate Levels in an Ischemic Stroke Population from the Vitamin Intervention for Stroke Prevention (VISP) Trial.	Vitamin B levels in ischemic stroke	19	48703160	FUT2	rs492602	2e-07
Meta-analysis identifies loci affecting levels of the potential osteoarthritis biomarkers sCOMP and uCTX-II with genome wide significance.	Osteoarthritis biomarkers			MRC1	rs691461	2e-12
Meta-analysis identifies loci affecting levels of the potential osteoarthritis biomarkers sCOMP and uCTX-II with genome wide significance.	Osteoarthritis biomarkers	19	18781918	COMP	rs10038	7e-06
Genome-wide association scan shows genetic variants in the FTO gene are associated with obesity-related traits.	Obesity-related traits	16	53796553	FTO	rs9930506	3e-08
Genome-wide association scan shows genetic variants in the FTO gene are associated with obesity-related traits.	Obesity-related traits	16	53796553	FTO	rs9930506	9e-07
Genome-wide association scan shows genetic variants in the FTO gene are associated with obesity-related traits.	Obesity-related traits	16	53796553	FTO	rs9930506	9e-07
Biological insights from 108 schizophrenia-associated genetic loci.	Schizophrenia	14	29721110	PRKD1	rs2068012	1e-08
Biological insights from 108 schizophrenia-associated genetic loci.	Schizophrenia	14	99252882	BCL11B	rs2693698	5e-09
Genome-wide association meta-analysis of human longevity identifies a novel locus conferring survival beyond 90 years of age.	Longevity (90 years and older)	19	44919689	APOE	rs4420638	3e-36
Genome-wide association meta-analysis of human longevity identifies a novel locus conferring survival beyond 90 years of age.	Longevity (85 years and older)	19	44919689	APOE	rs4420638	2e-26
Multiethnic meta-analysis of genome-wide association studies in >100 000 subjects identifies 23 fibrinogen-associated Loci but no strong evidence of a causal association between circulating fibrinogen and cardiovascular disease.	Fibrinogen	4	154561591	FGB	rs1800789	2e-127
Multiethnic meta-analysis of genome-wide association studies in >100 000 subjects identifies 23 fibrinogen-associated Loci but no strong evidence of a causal association between circulating fibrinogen and cardiovascular disease.	Fibrinogen	1	154453788	IL6R	rs4129267	6e-27
Multiethnic meta-analysis of genome-wide association studies in >100 000 subjects identifies 23 fibrinogen-associated Loci but no strong evidence of a causal association between circulating fibrinogen and cardiovascular disease.	Fibrinogen	1	65652146	LEPR	rs1938492	5e-14
Multiethnic meta-analysis of genome-wide association studies in >100 000 subjects identifies 23 fibrinogen-associated Loci but no strong evidence of a causal association between circulating fibrinogen and cardiovascular disease.	Fibrinogen	1	247442297	NLRP3	rs10157379	1e-19
A genome wide association study identifies common variants associated with lipid levels in the Chinese population.	Lipid traits	5	75340659	HMGCR	rs10045497	2e-08
A genome wide association study identifies common variants associated with lipid levels in the Chinese population.	Lipid traits	16	56959412	CETP	rs3764261	2e-25
A genome wide association study identifies common variants associated with lipid levels in the Chinese population.	Lipid traits	2	27508073	GCKR	rs1260326	3e-07
A genome wide association study identifies common variants associated with lipid levels in the Chinese population.	Lipid traits	8	125474167	TRIB1	rs17321515	8e-07
A genome wide association study identifies common variants associated with lipid levels in the Chinese population.	Lipid traits	5	75340659	HMGCR	rs10045497	1e-12
A genome wide association study identifies common variants associated with lipid levels in the Chinese population.	Lipid traits	8	19962213	LPL	rs328	3e-10
A genome wide association study identifies common variants associated with lipid levels in the Chinese population.	Lipid traits	8	19962213	LPL	rs328	2e-14
Gene-alcohol interactions identify several novel blood pressure loci including a promising locus near SLC16A9.	Systolic blood pressure (alcohol consumption interaction)	12	20446178	PDE3A	rs10841530	6e-07
Gene-alcohol interactions identify several novel blood pressure loci including a promising locus near SLC16A9.	Mean arterial pressure (alcohol consumption interaction)	5	7243868	ADCY2	rs4537030	7e-07
Identification of HKDC1 and BACE2 as genes influencing glycemic traits during pregnancy through genome-wide association studies.	Glycemic traits (pregnancy)	2	27508073	GCKR	rs1260326	6e-13
Identification of HKDC1 and BACE2 as genes influencing glycemic traits during pregnancy through genome-wide association studies.	Glycemic traits (pregnancy)	2	27508073	GCKR	rs1260326	6e-11
New variants including ARG1 polymorphisms associated with C-reactive protein levels identified by genome-wide association and pathway analysis.	C-reactive protein levels	1	159728759	CRP	rs7553007	2e-16
New variants including ARG1 polymorphisms associated with C-reactive protein levels identified by genome-wide association and pathway analysis.	C-reactive protein levels	6	131436107	ARG1	rs9375813	3e-08
New variants including ARG1 polymorphisms associated with C-reactive protein levels identified by genome-wide association and pathway analysis.	C-reactive protein levels	13	42543065	TNFSF11	rs17596685	4e-06
Two new susceptibility loci 1q24.2 and 11p11.2 confer risk to severe acne.	Acne (severe)	1	169681903	SELL	rs7531806	1e-08
A genome-wide association study in the genetic analysis of idiopathic thrombophilia project suggests sex-specific regulation of mitochondrial DNA levels.	Mitochondrial DNA levels	5	83965119	EDIL3	rs2301070	9e-06
A genome-wide association study in the genetic analysis of idiopathic thrombophilia project suggests sex-specific regulation of mitochondrial DNA levels.	Mitochondrial DNA levels	2	43405337	THADA	rs17406451	4e-06
Genome-wide association study identifies variants associated with autoimmune hepatitis type 1.	Autoimmune hepatitis type-1	6	32638107	HLA-DQA1	rs2187668	2e-78
Genome-wide association study identifies variants associated with autoimmune hepatitis type 1.	Autoimmune hepatitis type-1	12	111446804	SH2B3	rs3184504	8e-08
Abdominal aortic aneurysm is associated with a variant in low-density lipoprotein receptor-related protein 1.	Abdominal aortic aneurysm	12	57140687	LRP1	rs1466535	5e-10
Genetic markers associated with plasma protein C level in African Americans: the atherosclerosis risk in communities (ARIC) study.	Protein C levels	2	127401685	PROC	rs7580658	2e-12
Genetic markers associated with plasma protein C level in African Americans: the atherosclerosis risk in communities (ARIC) study.	Protein C levels	20	35176751	PROCR	rs867186	1e-64
A novel common variant in DCST2 is associated with length in early life and height in adulthood.	Infant length	15	88852395	ACAN	rs2280470	6e-09
Genome-wide association study in Chinese identifies novel loci for blood pressure and hypertension.	Hypertension	12	89666809	ATP2B1	rs17249754	2e-08
Genome-wide association study in Chinese identifies novel loci for blood pressure and hypertension.	Systolic blood pressure	12	112379979	ALDH2	rs11066280	1e-07
Genome-wide association study in Chinese identifies novel loci for blood pressure and hypertension.	Diastolic blood pressure	6	31364962	HLA-B	rs9266359	2e-07
Genome-wide association study in Chinese identifies novel loci for blood pressure and hypertension.	Systolic blood pressure	6	31364962	HLA-B	rs9266359	7e-06
Genome-wide association study in Chinese identifies novel loci for blood pressure and hypertension.	Diastolic blood pressure	12	89666809	ATP2B1	rs17249754	2e-10
Genome-wide association study in Chinese identifies novel loci for blood pressure and hypertension.	Diastolic blood pressure	12	112379979	ALDH2	rs11066280	3e-10
Genome-wide association study in Chinese identifies novel loci for blood pressure and hypertension.	Systolic blood pressure	12	89666809	ATP2B1	rs17249754	4e-12
Genome-wide association study in Chinese identifies novel loci for blood pressure and hypertension.	Hypertension	12	112379979	ALDH2	rs11066280	6e-08
Genome-wide association study of breast cancer in Latinas identifies novel protective variants on 6q25.	Breast cancer	6	151633699	ESR1	rs140068132	9e-18
Genetic variants associated with serum thyroid stimulating hormone (TSH) levels in European Americans and African Americans from the eMERGE Network.	Serum thyroid-stimulating hormone levels	5	80070426	THBS4	rs256438	6e-06
Genetic variants associated with serum thyroid stimulating hormone (TSH) levels in European Americans and African Americans from the eMERGE Network.	Serum thyroid-stimulating hormone levels	8	32580476	NRG1	rs2466067	8e-06
Genome-wide meta-analysis of homocysteine and methionine metabolism identifies five one carbon metabolism loci and a novel association of ALDH1L1 with ischemic stroke.	Plasma homocysteine levels (post-methionine load test)	21	43067923	CBS	rs234714	3e-26
Genome-wide association study identifies multiple risk loci for chronic lymphocytic leukemia.	Chronic lymphocytic leukemia	18	63126688	BCL2	rs4987852	8e-11
Genome-wide association study identifies multiple risk loci for chronic lymphocytic leukemia.	Chronic lymphocytic leukemia	18	63126316	BCL2	rs4987855	3e-12
Genome-wide association study identifies multiple risk loci for chronic lymphocytic leukemia.	Chronic lymphocytic leukemia	6	411064	IRF4	rs872071	6e-20
Risk loci for chronic obstructive pulmonary disease: a genome-wide association study and meta-analysis.	Chronic obstructive pulmonary disease (severe)	11	102850214	MMP12	rs626750	3e-09
Risk loci for chronic obstructive pulmonary disease: a genome-wide association study and meta-analysis.	Chronic obstructive pulmonary disease (severe)	1	218425127	TGFB2	rs4846480	8e-09
Modeling of environmental effects in genome-wide association studies identifies SLC2A2 and HP as novel loci influencing serum cholesterol levels.	Cholesterol	16	56971567	CETP	rs1532624	3e-20
A genome-wide association study of early-onset breast cancer identifies PFKM as a novel breast cancer gene and supports a common genetic spectrum for breast cancer at any age.	Breast cancer (early onset)	11	69513996	CCND1	rs614367	1e-08
A genome-wide association study of early-onset breast cancer identifies PFKM as a novel breast cancer gene and supports a common genetic spectrum for breast cancer at any age.	Breast cancer (early onset)	11	69492927	CCND1	rs537626	2e-15
Rare variants of large effect in BRCA2 and CHEK2 affect risk of lung cancer.	Lung cancer	3	189639813	TP63	rs13314271	7e-10
Multiple nonglycemic genomic loci are newly associated with blood level of glycated hemoglobin in East Asians.	Glycated hemoglobin levels	11	61829740	FADS2	rs174570	2e-07
Multiple nonglycemic genomic loci are newly associated with blood level of glycated hemoglobin in East Asians.	Glycated hemoglobin levels	16	88778524	CYBA	rs9933309	1e-08
Multiple nonglycemic genomic loci are newly associated with blood level of glycated hemoglobin in East Asians.	Glycated hemoglobin levels	19	17121689	MYO9B	rs11667918	9e-12
Multiple nonglycemic genomic loci are newly associated with blood level of glycated hemoglobin in East Asians.	Glycated hemoglobin levels	6	20665715	CDKAL1	rs7772603	4e-08
Common genetic variants near the Brittle Cornea Syndrome locus ZNF469 influence the blinding disease risk factor central corneal thickness.	Central corneal thickness	13	40536747	FOXO1	rs2721051	5e-10
Genome-wide association study identifies two new susceptibility loci for atopic dermatitis in the Chinese Han population.	Atopic dermatitis	1	152328341	FLG	rs3126085	6e-12
Polymorphic markers associated with severe oxaliplatin-induced, chronic peripheral neuropathy in colon cancer patients.	Response to platinum-based agents	7	97600466	TAC1	rs10486003	5e-07
Genome-wide association identifies multiple ulcerative colitis susceptibility loci.	Ulcerative colitis	16	10881454	CIITA	rs4781011	3e-06
Genome-wide association identifies multiple ulcerative colitis susceptibility loci.	Ulcerative colitis	9	4981602	JAK2	rs10758669	1e-06
Genome-wide association identifies multiple ulcerative colitis susceptibility loci.	Ulcerative colitis	3	49684099	MST1	rs3197999	4e-09
Novel associations of multiple genetic loci with plasma levels of factor VII, factor VIII, and von Willebrand factor: The CHARGE (Cohorts for Heart and Aging Research in Genome Epidemiology) Consortium.	Factor VIII levels	12	6044368	VWF	rs1063856	4e-09
Novel associations of multiple genetic loci with plasma levels of factor VII, factor VIII, and von Willebrand factor: The CHARGE (Cohorts for Heart and Aging Research in Genome Epidemiology) Consortium.	Factor VII levels	13	113116562	F7	rs488703	9e-256
Novel associations of multiple genetic loci with plasma levels of factor VII, factor VIII, and von Willebrand factor: The CHARGE (Cohorts for Heart and Aging Research in Genome Epidemiology) Consortium.	Factor VII levels	20	35176751	PROCR	rs867186	6e-37
Novel associations of multiple genetic loci with plasma levels of factor VII, factor VIII, and von Willebrand factor: The CHARGE (Cohorts for Heart and Aging Research in Genome Epidemiology) Consortium.	vWF levels	12	6044348	VWF	rs1063857	2e-32
A genome-wide association study of cleft lip with and without cleft palate identifies risk variants near MAFB and ABCA4.	Cleft lip	1	209814702	IRF6	rs10863790	1e-14
Genome-wide association analysis identifies new lung cancer susceptibility loci in never-smoking women in Asia.	Lung cancer	3	189638472	TP63	rs4488809	4e-09
Genome-wide association study for circulating levels of PAI-1 provides novel insights into its regulation.	Plasminogen activator inhibitor type 1 levels (PAI-1)	3	12344329	PPARG	rs11128603	9e-08
Genome-wide association study for circulating levels of PAI-1 provides novel insights into its regulation.	Plasminogen activator inhibitor type 1 levels (PAI-1)	7	101126257	SERPINE1	rs2227631	3e-24
Genetic determinants of heel bone properties: genome-wide association meta-analysis and replication in the GEFOS/GENOMOS consortium.	Bone properties (heel)	6	151687645	ESR1	rs3020331	3e-09
Genetic determinants of heel bone properties: genome-wide association meta-analysis and replication in the GEFOS/GENOMOS consortium.	Bone properties (heel)	6	151687645	ESR1	rs3020331	7e-15
Joint analysis of three genome-wide association studies of esophageal squamous cell carcinoma in Chinese populations.	Esophageal squamous cell carcinoma	21	34985564	RUNX1	rs2014300	8e-09
Common variants in UMOD associate with urinary uromodulin levels: a meta-analysis.	Urinary uromodulin levels	16	20356368	UMOD	rs12917707	8e-73
A genome-wide association study identifies a LEPR gene as a novel predisposing factor for childhood fasting plasma glucose.	Fasting plasma glucose (childhood)	1	65704679	LEPR	rs17407594	5e-08
Thirty new loci for age at menarche identified by a meta-analysis of genome-wide association studies.	Menarche (age at onset)	2	156240264	NR4A2	rs17188434	1e-09
Meta-analysis of genome-wide association studies in African Americans provides insights into the genetic architecture of type 2 diabetes.	Type 2 diabetes	6	31379674	HLA-B	rs2244020	1e-06
Meta-analysis of genome-wide association studies in African Americans provides insights into the genetic architecture of type 2 diabetes.	Type 2 diabetes	6	31379674	HLA-B	rs2244020	7e-09
Thirty new loci for age at menarche identified by a meta-analysis of genome-wide association studies.	Menarche (age at onset)	15	60489314	RORA	rs3743266	8e-07
Thirty new loci for age at menarche identified by a meta-analysis of genome-wide association studies.	Menarche (age at onset)	16	53786615	FTO	rs9939609	3e-08
Genome-wide comparative analysis of atopic dermatitis and psoriasis gives insight into opposing genetic mechanisms.	Inflammatory skin disease	6	137874556	TNFAIP3	rs643177	9e-16
Genome-wide comparative analysis of atopic dermatitis and psoriasis gives insight into opposing genetic mechanisms.	Inflammatory skin disease	1	12008884	MFN2	rs6686734	1e-06
Genome-wide comparative analysis of atopic dermatitis and psoriasis gives insight into opposing genetic mechanisms.	Inflammatory skin disease	6	111608659	TRAF3IP2	rs9481169	1e-26
Genome-wide comparative analysis of atopic dermatitis and psoriasis gives insight into opposing genetic mechanisms.	Inflammatory skin disease	19	10467167	PDE4A	rs1051738	3e-14
Genome-wide comparative analysis of atopic dermatitis and psoriasis gives insight into opposing genetic mechanisms.	Inflammatory skin disease	12	56350492	STAT2	rs11575234	2e-12
Genome-wide comparative analysis of atopic dermatitis and psoriasis gives insight into opposing genetic mechanisms.	Inflammatory skin disease	19	11063949	SMARCA4	rs8099996	3e-06
Genome-wide comparative analysis of atopic dermatitis and psoriasis gives insight into opposing genetic mechanisms.	Inflammatory skin disease	17	27779649	NOS2	rs4795067	6e-12
Genome-wide association study for endothelial growth factors.	Endothelial growth factor levels	7	81729735	HGF	rs5745687	4e-19
Integrated genome-wide association, coexpression network, and expression single nucleotide polymorphism analysis identifies novel pathway in allergic rhinitis.	Allergic rhinitis	9	104842226	ABCA1	rs2472448	8e-07
Integrated genome-wide association, coexpression network, and expression single nucleotide polymorphism analysis identifies novel pathway in allergic rhinitis.	Allergic rhinitis	16	54056583	FTO	rs7187423	6e-07
Genome-wide association study of L-arginine and dimethylarginines reveals novel metabolic pathway for symmetric dimethylarginine.	Asymmetrical dimethylarginine levels	1	85328063	DDAH1	rs2268667	4e-31
A genome-wide association study identifies potential susceptibility loci for Hirschsprung disease.	Hirschsprung disease	8	32543983	NRG1	rs7005606	3e-07
A genome-wide association study of clinical symptoms of dissociation in a trauma-exposed sample.	Post-traumatic stress disorder	8	130795923	ADCY8	rs263232	6e-07
Common variants in 22 loci are associated with QRS duration and cardiac ventricular conduction.	QRS duration	3	38725824	SCN10A	rs6801957	1e-28
Common variants in 22 loci are associated with QRS duration and cardiac ventricular conduction.	QRS duration	6	36655602	CDKN1A	rs9470361	3e-27
Common variants in 22 loci are associated with QRS duration and cardiac ventricular conduction.	QRS duration	7	46580547	IGFBP3	rs7784776	1e-09
Common variants in 22 loci are associated with QRS duration and cardiac ventricular conduction.	QRS duration	10	52464217	DKK1	rs1733724	3e-08
Genetic relationships between suicide attempts, suicidal ideation and major psychiatric disorders: a genome-wide association and polygenic scoring study.	Suicide attempts in depression or bipolar disorder	7	150339575	RARRES2	rs17173608	2e-07
Genome-wide association study identifies multiple loci associated with bladder cancer risk.	Bladder cancer	11	1852842	LSP1	rs907611	4e-08
Genome-wide association study identifies multiple loci associated with bladder cancer risk.	Bladder cancer	6	20766466	CDKAL1	rs4510656	7e-07
Genome-wide association study identifies multiple loci associated with bladder cancer risk.	Bladder cancer	3	189928144	TP63	rs710521	2e-11
New loci associated with chronic hepatitis B virus infection in Han Chinese.	Hepatitis B	6	31264334	HLA-C	rs3130542	9e-14
New loci associated with chronic hepatitis B virus infection in Han Chinese.	Hepatitis B	22	21619030	UBE2L3	rs4821116	2e-12
Genome-wide association study of conduct disorder symptomatology.	Conduct disorder (symptom count)	12	108631651	SELPLG	rs8179116	3e-06
Identification of a novel Parkinson's disease locus via stratified genome-wide association study.	Parkinson's disease	4	89720189	SNCA	rs356220	1e-09
Identification of a novel Parkinson's disease locus via stratified genome-wide association study.	Parkinson's disease	4	89720189	SNCA	rs356220	3e-11
Identification of a novel Parkinson's disease locus via stratified genome-wide association study.	Parkinson's disease	17	46788237	MAPT	rs199498	2e-06
Identification of a novel Parkinson's disease locus via stratified genome-wide association study.	Parkinson's disease	17	46788237	MAPT	rs199498	8e-07
A genome-wide association study identifies common variants influencing serum uric acid concentrations in a Chinese population.	Serum uric acid levels	4	88131171	ABCG2	rs2231142	3e-42
A genome-wide association study identifies common variants influencing serum uric acid concentrations in a Chinese population.	Serum uric acid levels	4	88139757	ABCG2	rs4148152	3e-18
A genome-wide association study identifies common variants influencing serum uric acid concentrations in a Chinese population.	Serum uric acid levels	4	88143429	ABCG2	rs3114018	4e-20
A genome-wide association study identifies common variants influencing serum uric acid concentrations in a Chinese population.	Serum uric acid levels	4	9914117	SLC2A9	rs11722228	9e-31
Multiple loci associated with indices of renal function and chronic kidney disease.	Renal function and chronic kidney disease	16	20356368	UMOD	rs12917707	5e-16
Multiple loci associated with indices of renal function and chronic kidney disease.	Renal function and chronic kidney disease	16	20356368	UMOD	rs12917707	2e-12
Quantitative trait loci for CD4:CD8 lymphocyte ratio are associated with risk of type 1 diabetes and HIV-1 immune control.	CD4:CD8 lymphocyte ratio	6	31284619	HLA-B	rs2524054	2e-28
Quantitative trait loci for CD4:CD8 lymphocyte ratio are associated with risk of type 1 diabetes and HIV-1 immune control.	CD8-positive T-lymphocyte count	6	31284619	HLA-B	rs2524054	6e-21
A genome-wide association study of the human metabolome in a community-based cohort.	Metabolite levels	11	61832870	FADS1	rs174574	7e-07
Genome-wide association study identifies four genetic loci associated with thyroid volume and goiter risk.	Thyroid volume	16	79715379	MAF	rs3813579	4e-10
Genome-wide association study identifies four genetic loci associated with thyroid volume and goiter risk.	Thyroid volume	16	79710651	MAF	rs17767419	9e-15
Genetic determinants of serum testosterone concentrations in men.	Testosterone levels	17	7618597	SHBG	rs12150660	1e-41
Genetic determinants of serum testosterone concentrations in men.	Testosterone levels	17	7631360	SHBG	rs6258	2e-22
Genome-wide association study of comorbid depressive syndrome and alcohol dependence.	Depression and alcohol dependence	1	50472176	FAF1	rs3827730	4e-06
A large scale multivariate parallel ICA method reveals novel imaging-genetic relationships for Alzheimer's disease in the ADNI cohort.	Alzheimer's disease			APOE	APOE-E3	4e-09
A large scale multivariate parallel ICA method reveals novel imaging-genetic relationships for Alzheimer's disease in the ADNI cohort.	Alzheimer's disease			APOE	APOE-E4	7e-16
Novel loci involved in platelet function and platelet count identified by a genome-wide study performed in children.	Platelet function and related traits	5	177415473	F12	rs2731672	1e-06
A genome-wide association study for coronary artery disease identifies a novel susceptibility locus in the major histocompatibility complex.	Coronary heart disease	6	43791136	VEGFA	rs6905288	7e-08
Genome-wide association study of type 2 diabetes in a sample from Mexico City and a meta-analysis of a Mexican-American sample from Starr County, Texas.	Type 2 diabetes	12	120965129	HNF1A	rs7305618	2e-08
Genetic variants near PDGFRA are associated with corneal curvature in Australians.	Corneal curvature	14	99141143	BCL11B	rs2693676	7e-06
Genome-wide association study of relative telomere length.	Telomere length	3	169763483	TERC	rs12696304	2e-14
A genome-wide association study for reading and language abilities in two population cohorts.	Word reading	1	247420375	NLRP3	rs10925015	8e-06
A genome-wide association study for reading and language abilities in two population cohorts.	Non-word repetition	13	30740543	ALOX5AP	rs3922435	7e-06
A meta-analysis of 87,040 individuals identifies 23 new susceptibility loci for prostate cancer.	Prostate cancer	9	22041999	CDKN2B-AS1	rs17694493	4e-08
A meta-analysis of 87,040 individuals identifies 23 new susceptibility loci for prostate cancer.	Prostate cancer	9	22041999	CDKN2B-AS1	rs17694493	1e-06
A genome- and phenome-wide association study to identify genetic variants influencing platelet count and volume and their pleiotropic effects.	Mean platelet volume	17	29442580	TAOK1	rs9900280	1e-10
ALDH2 is associated to alcohol dependence and is the major genetic determinant of "daily maximum drinks" in a GWAS study of an isolated rural Chinese sample.	Alcohol dependence	12	111803962	ALDH2	rs671	5e-08
ALDH2 is associated to alcohol dependence and is the major genetic determinant of "daily maximum drinks" in a GWAS study of an isolated rural Chinese sample.	Response to alcohol consumption (flushing response)	12	111803962	ALDH2	rs671	5e-26
ALDH2 is associated to alcohol dependence and is the major genetic determinant of "daily maximum drinks" in a GWAS study of an isolated rural Chinese sample.	Alcohol consumption (max-drinks)	12	111803962	ALDH2	rs671	1e-16
Genome-wide association study combining pathway analysis for typical sporadic amyotrophic lateral sclerosis in Chinese Han populations.	Amyotrophic lateral sclerosis (sporadic)			ERG	kgp2964336	5e-06
Genome-wide association study combining pathway analysis for typical sporadic amyotrophic lateral sclerosis in Chinese Han populations.	Amyotrophic lateral sclerosis (sporadic)	18	58116265	NEDD4L	rs529445	3e-06
Genome-wide association study combining pathway analysis for typical sporadic amyotrophic lateral sclerosis in Chinese Han populations.	Amyotrophic lateral sclerosis (sporadic)	20	51491782	NFATC2	rs4809847	5e-06
Genome-wide association study combining pathway analysis for typical sporadic amyotrophic lateral sclerosis in Chinese Han populations.	Amyotrophic lateral sclerosis (sporadic)			NR3C2	kgp2658440	2e-06
Genome-wide association study combining pathway analysis for typical sporadic amyotrophic lateral sclerosis in Chinese Han populations.	Amyotrophic lateral sclerosis (sporadic)	7	139987505	TBXAS1	rs8192851	2e-06
Genome-wide association study combining pathway analysis for typical sporadic amyotrophic lateral sclerosis in Chinese Han populations.	Amyotrophic lateral sclerosis (sporadic)	3	104699729	ALCAM	rs2685056	4e-08
Genome-wide association study combining pathway analysis for typical sporadic amyotrophic lateral sclerosis in Chinese Han populations.	Amyotrophic lateral sclerosis (sporadic)			MGLL	kgp7569258	6e-09
Genome-wide association study combining pathway analysis for typical sporadic amyotrophic lateral sclerosis in Chinese Han populations.	Amyotrophic lateral sclerosis (sporadic)	1	26602511	RPS6KA1	rs17162257	1e-06
Genome-wide association study combining pathway analysis for typical sporadic amyotrophic lateral sclerosis in Chinese Han populations.	Amyotrophic lateral sclerosis (sporadic)	2	20134962	SDC1	rs6531209	3e-06
Genome-wide association study combining pathway analysis for typical sporadic amyotrophic lateral sclerosis in Chinese Han populations.	Amyotrophic lateral sclerosis (sporadic)			CX3CR1	kgp7136205	7e-06
Genome-wide association study combining pathway analysis for typical sporadic amyotrophic lateral sclerosis in Chinese Han populations.	Amyotrophic lateral sclerosis (sporadic)	3	187219412	MASP1	rs3852053	2e-07
Genome-wide association study combining pathway analysis for typical sporadic amyotrophic lateral sclerosis in Chinese Han populations.	Amyotrophic lateral sclerosis (sporadic)			CXCR4	kgp12358136	3e-06
Genome-wide association study combining pathway analysis for typical sporadic amyotrophic lateral sclerosis in Chinese Han populations.	Amyotrophic lateral sclerosis (sporadic)	21	42230666	ABCG1	rs4148112	5e-07
Genome-wide association study combining pathway analysis for typical sporadic amyotrophic lateral sclerosis in Chinese Han populations.	Amyotrophic lateral sclerosis (sporadic)	20	35187397	PROCR	rs11167260	4e-06
Genome-wide association study combining pathway analysis for typical sporadic amyotrophic lateral sclerosis in Chinese Han populations.	Amyotrophic lateral sclerosis (sporadic)			SREBF2	kgp12077979	1e-06
Seasonality shows evidence for polygenic architecture and genetic correlation with schizophrenia and bipolar disorder.	Seasonality	2	20202619	SDC1	rs1131351	8e-06
Variability in the common genetic architecture of social-communication spectrum phenotypes during childhood and adolescence.	Social communication problems	20	8885071	PLCB1	rs3761168	8e-08
Pharmacogenomic determinants of the cardiovascular effects of dalcetrapib.	Response to Dalcetrapib treatment in acute coronary syndrome	16	4015582	ADCY9	rs1967309	2e-08
Genome-wide comparative analysis of atopic dermatitis and psoriasis gives insight into opposing genetic mechanisms.	Atopic dermatitis	1	152467700	FLG	rs11205006	2e-25
Genome-wide comparative analysis of atopic dermatitis and psoriasis gives insight into opposing genetic mechanisms.	Psoriasis	14	35212966	NFKBIA	rs12586317	4e-09
Genome-wide comparative analysis of atopic dermatitis and psoriasis gives insight into opposing genetic mechanisms.	Psoriasis	19	48703374	FUT2	rs1047781	4e-08
Genome-wide comparative analysis of atopic dermatitis and psoriasis gives insight into opposing genetic mechanisms.	Inflammatory skin disease	14	35383280	NFKBIA	rs12884468	9e-09
Genome-wide comparative analysis of atopic dermatitis and psoriasis gives insight into opposing genetic mechanisms.	Inflammatory skin disease	6	137797444	TNFAIP3	rs681323	7e-08
Amerindian-specific regions under positive selection harbour new lipid variants in Latinos.	Cholesterol, total	16	56967026	CETP	rs118146573	4e-10
Genome-wide comparative analysis of atopic dermatitis and psoriasis gives insight into opposing genetic mechanisms.	Inflammatory skin disease	7	37349706	ELMO1	rs2724013	3e-09
Genome-wide comparative analysis of atopic dermatitis and psoriasis gives insight into opposing genetic mechanisms.	Psoriasis	6	111352511	TRAF3IP2	rs240993	1e-14
Genome-wide comparative analysis of atopic dermatitis and psoriasis gives insight into opposing genetic mechanisms.	Psoriasis	6	137876687	TNFAIP3	rs582757	6e-12
Genome-wide comparative analysis of atopic dermatitis and psoriasis gives insight into opposing genetic mechanisms.	Psoriasis	7	37346633	ELMO1	rs2700987	7e-08
Associations of Sleep Apnea, NRG1 Polymorphisms, Alcohol Consumption, and Cerebral White Matter Hyperintensities: Analysis with Genome-Wide Association Data.	Obstructive sleep apnea	8	32488779	NRG1	rs10097555	5e-06
Defining the role of common variation in the genomic and biological architecture of adult human height.	Height	19	7184751	INSR	rs891088	7e-18
Defining the role of common variation in the genomic and biological architecture of adult human height.	Height	19	10690509	ILF3	rs8102380	8e-11
Defining the role of common variation in the genomic and biological architecture of adult human height.	Height	20	6632185	BMP2	rs1884897	1e-48
Defining the role of common variation in the genomic and biological architecture of adult human height.	Height	20	39923436	MAFB	rs2224538	2e-08
Defining the role of common variation in the genomic and biological architecture of adult human height.	Height	11	75565133	SERPINH1	rs606452	2e-23
Defining the role of common variation in the genomic and biological architecture of adult human height.	Height	12	93583178	SOCS2	rs3825199	4e-49
Genetic Variants Associated With Quantitative Glucose Homeostasis Traits Translate to Type 2 Diabetes in Mexican Americans: The GUARDIAN (Genetics Underlying Diabetes in Hispanics) Consortium.	Glucose homeostasis traits	1	84884975	LPAR3	rs1886644	6e-06
Genetic Variants Associated With Quantitative Glucose Homeostasis Traits Translate to Type 2 Diabetes in Mexican Americans: The GUARDIAN (Genetics Underlying Diabetes in Hispanics) Consortium.	Glucose homeostasis traits	6	20694653	CDKAL1	rs2206734	1e-06
Common variants near ABCA1 and in PMM2 are associated with primary open-angle glaucoma.	Glaucoma (high intraocular pressure)	9	104941653	ABCA1	rs2487032	7e-14
Common variants near ABCA1 and in PMM2 are associated with primary open-angle glaucoma.	Glaucoma (high intraocular pressure)	16	8803074	PMM2	rs3785176	2e-07
Genetic Variants Associated With Quantitative Glucose Homeostasis Traits Translate to Type 2 Diabetes in Mexican Americans: The GUARDIAN (Genetics Underlying Diabetes in Hispanics) Consortium.	Glucose homeostasis traits	10	94146558	PLCE1	rs1223629	5e-06
Genetic Variants Associated With Quantitative Glucose Homeostasis Traits Translate to Type 2 Diabetes in Mexican Americans: The GUARDIAN (Genetics Underlying Diabetes in Hispanics) Consortium.	Glucose homeostasis traits	2	37127006	EIF2AK2	rs4233921	2e-06
Genetic Variants Associated With Quantitative Glucose Homeostasis Traits Translate to Type 2 Diabetes in Mexican Americans: The GUARDIAN (Genetics Underlying Diabetes in Hispanics) Consortium.	Glucose homeostasis traits	10	94146558	PLCE1	rs1223629	3e-06
Genetic Variants Associated With Quantitative Glucose Homeostasis Traits Translate to Type 2 Diabetes in Mexican Americans: The GUARDIAN (Genetics Underlying Diabetes in Hispanics) Consortium.	Glucose homeostasis traits	11	73241451	P2RY2	rs10898909	4e-06
Genetic Variants Associated With Quantitative Glucose Homeostasis Traits Translate to Type 2 Diabetes in Mexican Americans: The GUARDIAN (Genetics Underlying Diabetes in Hispanics) Consortium.	Glucose homeostasis traits	2	27519736	GCKR	rs780093	1e-06
Common variants at 1p36 are associated with superior frontal gyrus volume.	Superior frontal gyrus grey matter volume	2	70470588	TGFA	rs3771512	7e-06
Genome-wide association study of plasma N6 polyunsaturated fatty acids within the cohorts for heart and aging research in genomic epidemiology consortium.	Plasma omega-6 polyunsaturated fatty acid levels (dihomo-gamma-linolenic acid)	3	104570871	ALCAM	rs12637047	2e-06
Genome-wide association study of plasma N6 polyunsaturated fatty acids within the cohorts for heart and aging research in genomic epidemiology consortium.	Plasma omega-6 polyunsaturated fatty acid levels (adrenic acid)	11	35330092	SLC1A2	rs4083482	2e-06
Genome-wide association study of plasma N6 polyunsaturated fatty acids within the cohorts for heart and aging research in genomic epidemiology consortium.	Plasma omega-6 polyunsaturated fatty acid levels (dihomo-gamma-linolenic acid)	9	117711556	TLR4	rs5030717	1e-06
Reduced expression of the Kinesin-Associated Protein 3 (KIFAP3) gene increases survival in sporadic amyotrophic lateral sclerosis.	Amyotrophic lateral sclerosis	1	169707345	SELL	rs3177980	4e-06
Genome-wide association study for refractive astigmatism reveals genetic co-determination with spherical equivalent refractive error: the CREAM consortium.	Refractive astigmatism	8	32778056	NRG1	rs13257518	2e-06
Pharmacogenetic meta-analysis of genome-wide association studies of LDL cholesterol response to statins.	Response to statins (LDL cholesterol change)	6	160589086	LPA	rs10455872	7e-44
Pharmacogenetic meta-analysis of genome-wide association studies of LDL cholesterol response to statins.	Response to statins (LDL cholesterol change)	19	44912383	APOE	rs445925	9e-29
Novel genes for airway wall thickness identified with combined genome-wide association and expression analyses.	Airway wall thickness	7	78060571	MAGI2	rs10251504	6e-07
Novel genes for airway wall thickness identified with combined genome-wide association and expression analyses.	Airway wall thickness	7	78060571	MAGI2	rs10251504	1e-06
Novel genes for airway wall thickness identified with combined genome-wide association and expression analyses.	Airway wall thickness	7	78060571	MAGI2	rs10251504	2e-06
Genome-wide mapping of IBD segments in an Ashkenazi PD cohort identifies associated haplotypes.	Parkinson's disease	17	46110126	MAPT	rs17577094	8e-09
A genome-wide association study on a southern European population identifies a new Crohn's disease susceptibility locus at RBX1-EP300.	Crohn's disease	21	33424579	IFNGR2	rs2834215	3e-07
A genome-wide association study on a southern European population identifies a new Crohn's disease susceptibility locus at RBX1-EP300.	Crohn's disease	16	50722970	NOD2	rs2076756	3e-10
A genome-wide association study on a southern European population identifies a new Crohn's disease susceptibility locus at RBX1-EP300.	Crohn's disease	2	233275771	ATG16L1	rs3792109	5e-09
Genome-wide association study identifies a new locus JMJD1C at 10q21 that may influence serum androgen levels in men.	Androgen levels	17	7648805	SHBG	rs72829446	6e-08
Genome-wide association study identifies a new locus JMJD1C at 10q21 that may influence serum androgen levels in men.	Androgen levels	17	7634474	SHBG	rs727428	1e-12
Genome-wide association study identifies a new locus JMJD1C at 10q21 that may influence serum androgen levels in men.	Androgen levels	17	7634474	SHBG	rs727428	1e-11
Genome-wide association study identifies a new locus JMJD1C at 10q21 that may influence serum androgen levels in men.	Androgen levels	17	7648805	SHBG	rs72829446	9e-10
Genome-wide association study of hepatitis C virus- and cryoglobulin-related vasculitis.	Mixed cryoglobulinemia vasculitis in chronic hepatitis C infection	6	32212119	NOTCH4	rs2071286	2e-08
Genome-wide association and population genetic analysis of C-reactive protein in African American and Hispanic American women.	C-reactive protein	20	44413724	HNF4A	rs1800961	8e-06
Genome-wide association and population genetic analysis of C-reactive protein in African American and Hispanic American women.	C-reactive protein	1	65636574	LEPR	rs1805096	2e-09
Genome-wide association and population genetic analysis of C-reactive protein in African American and Hispanic American women.	C-reactive protein	1	159728759	CRP	rs7553007	1e-09
Genome-wide association and population genetic analysis of C-reactive protein in African American and Hispanic American women.	C-reactive protein	6	41160234	TREM2	rs7748513	1e-10
Genome-wide association and population genetic analysis of C-reactive protein in African American and Hispanic American women.	C-reactive protein	12	120982457	HNF1A	rs7979473	1e-10
A genome-wide association study identifies PLCL2 and AP3D1-DOT1L-SF3A2 as new susceptibility loci for myocardial infarction in Japanese.	Myocardial infarction	12	111672685	ALDH2	rs3782886	1e-14
Genome-wide association study of intracranial aneurysms confirms role of Anril and SOX17 in disease risk.	Intracranial aneurysm	9	22081851	CDKN2B-AS1	rs6475606	4e-08
SUCLG2 identified as both a determinator of CSF Aβ1-42 levels and an attenuator of cognitive decline in Alzheimer's disease.	Cerebrospinal AB1-42 levels in Alzheimer's disease dementia	19	44908684	APOE	rs429358	4e-17
Chemerin, a novel adipokine in the regulation of angiogenesis.	Chemerin levels	5	84203825	EDIL3	rs347344	1e-06
Fucosyltransferase 2 (FUT2) non-secretor status and blood group B are associated with elevated serum lipase activity in asymptomatic subjects, and an increased risk for chronic pancreatitis: a genetic association study.	Serum lipase activity	19	48705721	FUT2	rs632111	6e-09
Genome-wide association analysis identifies 11 risk variants associated with the asthma with hay fever phenotype.	Asthma and hay fever	6	32658824	HLA-DQB1	rs9273373	4e-14
Genome-wide association analysis identifies 11 risk variants associated with the asthma with hay fever phenotype.	Asthma and hay fever	4	38798089	TLR1	rs4833095	5e-12
Genome-wide association analysis identifies 11 risk variants associated with the asthma with hay fever phenotype.	Asthma and hay fever	2	102350089	IL1RL1	rs10197862	4e-11
Genome-wide association analysis identifies 11 risk variants associated with the asthma with hay fever phenotype.	Asthma and hay fever	5	111066174	TSLP	rs1837253	1e-09
Genome-wide association analysis identifies 11 risk variants associated with the asthma with hay fever phenotype.	Asthma and hay fever	9	6175855	IL33	rs72699186	2e-09
Genome-wide association analysis identifies 11 risk variants associated with the asthma with hay fever phenotype.	Asthma and hay fever	15	67175947	SMAD3	rs17294280	4e-09
Genome-wide association analysis identifies 11 risk variants associated with the asthma with hay fever phenotype.	Asthma and hay fever	16	11134855	CLEC16A	rs62026376	1e-08
Genome-wide association analysis identifies 11 risk variants associated with the asthma with hay fever phenotype.	Asthma and hay fever	12	28042192	PTHLH	rs11049300	3e-07
Genome-wide association analysis identifies 11 risk variants associated with the asthma with hay fever phenotype.	Asthma and hay fever	5	84611411	EDIL3	rs72766477	5e-07
A genome-wide association study of total serum and mite-specific IgEs in asthma patients.	IgE levels in asthmatics (D.p. specific)	8	53206654	OPRK1	rs1425902	1e-06
Genome-wide analysis of multi-ancestry cohorts identifies new loci influencing intraocular pressure and susceptibility to glaucoma.	Intraocular pressure	9	104933567	ABCA1	rs2472493	3e-11
Genome-wide association study of maternal and inherited loci for conotruncal heart defects.	Conotruncal heart defects	9	116194389	PAPPA	rs436582	3e-06
Seven prostate cancer susceptibility loci identified by a multi-stage genome-wide association study.	Prostate cancer	X	67801708	AR	rs5919432	1e-08
Genome wide association study identifies KCNMA1 contributing to human obesity.	Obesity	11	27541835	BDNF	rs988712	5e-17
Genome wide association study identifies KCNMA1 contributing to human obesity.	Obesity	10	76886778	KCNMA1	rs2116830	3e-10
Identification of susceptibility loci for colorectal cancer in a genome-wide meta-analysis.	Colorectal cancer	10	8697617	GATA3	rs11255841	7e-11
Identification of susceptibility loci for colorectal cancer in a genome-wide meta-analysis.	Colorectal cancer	20	6399697	BMP2	rs57046232	3e-06
Identification of susceptibility loci for colorectal cancer in a genome-wide meta-analysis.	Colorectal cancer	20	62394395	LAMA5	rs2427308	3e-11
Meta-analysis of genome-wide association studies of asthma in ethnically diverse North American populations.	Asthma	2	102337157	IL1RL1	rs3771180	2e-15
Meta-analysis of genome-wide association studies of asthma in ethnically diverse North American populations.	Asthma	5	111066174	TSLP	rs1837253	1e-14
Meta-analysis of genome-wide association studies of asthma in ethnically diverse North American populations.	Asthma	9	6193455	IL33	rs2381416	2e-12
Genomewide association study of an AIDS-nonprogression cohort emphasizes the role played by HLA genes (ANRS Genomewide Association Study 02).	AIDS progression	6	31306778	HLA-C	rs10484554	6e-08
Genetic association study of QT interval highlights role for calcium signaling pathways in myocardial repolarization.	QT interval	17	66307675	PRKCA	rs9892651	3e-14
Genome-wide association studies and heritability estimates of body mass index related phenotypes in Bangladeshi adults.	Height	15	88869048	ACAN	rs8042988	4e-07
Genome-wide association study of ancestry-specific TB risk in the South African Coloured population.	Tuberculosis	10	95032445	CYP2C8	rs1934954	3e-06
Genetic association study of QT interval highlights role for calcium signaling pathways in myocardial repolarization.	QT interval	7	116560038	CAV1	rs9920	3e-08
Genetic association study of QT interval highlights role for calcium signaling pathways in myocardial repolarization.	QT interval	7	150950881	KCNH2	rs2072413	1e-49
Genetic association study of QT interval highlights role for calcium signaling pathways in myocardial repolarization.	QT interval	7	150970122	KCNH2	rs3807375	3e-33
Genetic association study of QT interval highlights role for calcium signaling pathways in myocardial repolarization.	QT interval	11	61842278	FADS2	rs174583	8e-11
Identification of a melanoma susceptibility locus and somatic mutation in TET2.	Melanoma	4	105218230	TET2	rs4698934	8e-07
Genome-wide association study identifies multiple loci associated with both mammographic density and breast cancer risk.	Mammographic density (dense area)	4	74554070	AREG	rs10034692	2e-10
Genome-wide association study identifies multiple loci associated with both mammographic density and breast cancer risk.	Mammographic density (dense area)	4	74618075	AREG	rs12642133	8e-10
Genome-wide association study identifies multiple loci associated with both mammographic density and breast cancer risk.	Mammographic density (dense area)	6	151625494	ESR1	rs12665607	2e-08
Genome-wide association study identifies multiple loci associated with both mammographic density and breast cancer risk.	Mammographic density (dense area)	7	78285026	MAGI2	rs798336	2e-06
Genome-wide association study identifies multiple loci associated with both mammographic density and breast cancer risk.	Mammographic density (dense area)	12	102618116	IGF1	rs703556	4e-10
A genome-wide association study of sleep habits and insomnia.	Sleep duration	3	175337970	NAALADL2	rs2042126	3e-06
White matter integrity as an intermediate phenotype: exploratory genome-wide association analysis in individuals at high risk of bipolar disorder.	White matter integrity (bipolar disorder risk interaction)	4	113458223	CAMK2D	rs1880529	4e-06
Identification of low-frequency variants associated with gout and serum uric acid levels.	Gout	4	9921380	SLC2A9	rs734553	2e-07
Identification of low-frequency variants associated with gout and serum uric acid levels.	Gout	4	88131171	ABCG2	rs2231142	3e-12
Identification of low-frequency variants associated with gout and serum uric acid levels.	Serum uric acid levels	4	9921380	SLC2A9	rs734553	1e-80
Identification of low-frequency variants associated with gout and serum uric acid levels.	Serum uric acid levels	4	88131171	ABCG2	rs2231142	2e-20
CMPK1 and RBP3 are associated with corneal curvature in Asian populations.	Corneal curvature	1	11220937	MTOR	rs74225573	6e-18
Phenotypic dissection of bone mineral density reveals skeletal site specificity and facilitates the identification of novel loci in the genetic regulation of bone mass attainment.	Bone mineral density (paediatric, upper limb)	13	42587927	TNFSF11	rs2148072	2e-06
Phenotypic dissection of bone mineral density reveals skeletal site specificity and facilitates the identification of novel loci in the genetic regulation of bone mass attainment.	Bone mineral density (paediatric, skull)	18	62387624	TNFRSF11A	rs884205	2e-08
Phenotypic dissection of bone mineral density reveals skeletal site specificity and facilitates the identification of novel loci in the genetic regulation of bone mass attainment.	Bone mineral density (paediatric, skull)	18	62387624	TNFRSF11A	rs884205	2e-07
Phenotypic dissection of bone mineral density reveals skeletal site specificity and facilitates the identification of novel loci in the genetic regulation of bone mass attainment.	Bone mineral density (paediatric, upper limb)	13	42554441	TNFSF11	rs9525638	2e-08
Phenotypic dissection of bone mineral density reveals skeletal site specificity and facilitates the identification of novel loci in the genetic regulation of bone mass attainment.	Bone mineral density (paediatric, total body less head)	13	42568893	TNFSF11	rs17536328	8e-09
Phenotypic dissection of bone mineral density reveals skeletal site specificity and facilitates the identification of novel loci in the genetic regulation of bone mass attainment.	Bone mineral density (paediatric, total body less head)	13	42568893	TNFSF11	rs17536328	3e-07
Genetic dissection of acute anterior uveitis reveals similarities and differences in associations observed with ankylosing spondylitis.	Acute anterior uveitis (with or without ankylosing spondylitis)	1	154460401	IL6R	rs6690230	1e-06
Genetic dissection of acute anterior uveitis reveals similarities and differences in associations observed with ankylosing spondylitis.	Acute anterior uveitis (with or without ankylosing spondylitis)	6	31377139	HLA-B	rs116488202	1e-300
Genetic dissection of acute anterior uveitis reveals similarities and differences in associations observed with ankylosing spondylitis.	Acute anterior uveitis (with or without ankylosing spondylitis)	6	31360821	HLA-B	rs149567432	4e-09
Genetic dissection of acute anterior uveitis reveals similarities and differences in associations observed with ankylosing spondylitis.	Acute anterior uveitis in ankylosing spondylitis	6	31392512	HLA-B	rs115879499	5e-18
Genetic dissection of acute anterior uveitis reveals similarities and differences in associations observed with ankylosing spondylitis.	Acute anterior uveitis in ankylosing spondylitis	6	31392512	HLA-B	rs115879499	5e-18
Phenotypic dissection of bone mineral density reveals skeletal site specificity and facilitates the identification of novel loci in the genetic regulation of bone mass attainment.	Bone mineral density (paediatric, upper limb)	13	42554441	TNFSF11	rs9525638	3e-09
Common genetic variants associated with cognitive performance identified using the proxy-phenotype method.	Educational attainment	10	77493503	KCNMA1	rs3127447	6e-06
Genome-wide association study of height-adjusted BMI in childhood identifies functional variant in ADCY3.	Height adjusted BMI	2	24918669	ADCY3	rs11676272	4e-09
Genome-wide association study of height-adjusted BMI in childhood identifies functional variant in ADCY3.	Height adjusted BMI	16	53769662	FTO	rs1558902	9e-10
HLA-DQ strikes again: genome-wide association study further confirms HLA-DQ in the diagnosis of asthma among adults.	Asthma	6	32636595	HLA-DQA1	rs9272346	2e-08
New loci associated with birth weight identify genetic links between intrauterine growth and adult height and metabolism.	Birth weight	3	123377973	ADCY5	rs9883204	6e-20
New loci associated with birth weight identify genetic links between intrauterine growth and adult height and metabolism.	Birth weight	6	20703721	CDKAL1	rs6931514	2e-18
New loci associated with birth weight identify genetic links between intrauterine growth and adult height and metabolism.	Birth weight	10	114045297	ADRB1	rs1801253	4e-09
EMR-linked GWAS study: investigation of variation landscape of loci for body mass index in children.	Body mass index	16	53782363	FTO	rs8050136	1e-07
THOC5: a novel gene involved in HDL-cholesterol metabolism.	Lipid traits	16	56951227	CETP	rs9989419	5e-11
THOC5: a novel gene involved in HDL-cholesterol metabolism.	Lipid traits	8	19975135	LPL	rs17482753	6e-10
THOC5: a novel gene involved in HDL-cholesterol metabolism.	Lipid traits	19	44919689	APOC1	rs4420638	1e-14
Genome-wide association study of electrocardiographic parameters identifies a new association for PR interval and confirms previously reported associations.	Electrocardiographic traits	7	116546187	CAV1	rs3807989	2e-06
Genome-wide association study of electrocardiographic parameters identifies a new association for PR interval and confirms previously reported associations.	Electrocardiographic traits	3	38725824	SCN10A	rs6801957	3e-07
A genome-wide association study provides evidence for association of chromosome 8p23 (MYP10) and 10q21.1 (MYP15) with high myopia in the French Population.	Myopia (pathological)	9	104826496	ABCA1	rs4149311	9e-06
A germline variant in the TP53 polyadenylation signal confers cancer susceptibility.	Basal cell carcinoma	17	7668434	TP53	rs78378222	2e-20
Novel associations of CPS1, MUT, NOX4, and DPEP1 with plasma homocysteine in a healthy population: a genome-wide evaluation of 13 974 participants in the Women's Genome Health Study.	Homocysteine levels	1	11796321	MTHFR	rs1801133	8e-35
Novel associations of CPS1, MUT, NOX4, and DPEP1 with plasma homocysteine in a healthy population: a genome-wide evaluation of 13 974 participants in the Women's Genome Health Study.	Homocysteine levels	21	43058387	CBS	rs6586282	3e-10
Gene-age interactions in blood pressure regulation: a large-scale investigation with the CHARGE, Global BPgen, and ICBP Consortia.	Blood pressure	10	77451504	KCNMA1	rs603788	9e-07
Gene-age interactions in blood pressure regulation: a large-scale investigation with the CHARGE, Global BPgen, and ICBP Consortia.	Blood pressure	10	77451504	KCNMA1	rs603788	9e-07
A genome-wide association study (GWAS) for bronchopulmonary dysplasia.	Bronchopulmonary dysplasia	7	78523355	MAGI2	rs62468577	6e-06
Discovery of genetic biomarkers contributing to variation in drug response of cytidine analogues using human lymphoblastoid cell lines.	Response to cytidine analogues (gemcitabine)	4	86058430	MAPK10	rs3775182	3e-06
Discovery of genetic biomarkers contributing to variation in drug response of cytidine analogues using human lymphoblastoid cell lines.	Response to cytidine analogues (gemcitabine)	8	6539242	ANGPT2	rs13269021	1e-06
Variants near TERT and TERC influencing telomere length are associated with high-grade glioma risk.	Glioma (high-grade)	3	169862183	TERC	rs1920116	8e-09
T2DM GWAS in the Lebanese population confirms the role of TCF7L2 and CDKAL1 in disease susceptibility.	Type 2 diabetes	6	20686342	CDKAL1	rs7766070	9e-09
A genome-wide association study in Koreans identifies susceptibility loci for allergic nickel dermatitis.	Allergic dermatitis (nickel)	12	95663408	NTN4	rs2367563	4e-06
Genome-wide trans-ancestry meta-analysis provides insight into the genetic architecture of type 2 diabetes susceptibility.	Type 2 diabetes	6	20679478	CDKAL1	rs7756992	2e-26
Genome-wide trans-ancestry meta-analysis provides insight into the genetic architecture of type 2 diabetes susceptibility.	Type 2 diabetes	1	50444313	FAF1	rs17106184	4e-09
Genome-wide trans-ancestry meta-analysis provides insight into the genetic architecture of type 2 diabetes susceptibility.	Type 2 diabetes	16	53785257	FTO	rs9936385	1e-12
Genome-wide trans-ancestry meta-analysis provides insight into the genetic architecture of type 2 diabetes susceptibility.	Type 2 diabetes	6	43844025	VEGFA	rs9472138	2e-07
Genome-wide trans-ancestry meta-analysis provides insight into the genetic architecture of type 2 diabetes susceptibility.	Type 2 diabetes	10	88008827	PTEN	rs10788575	9e-06
Genome-wide trans-ancestry meta-analysis provides insight into the genetic architecture of type 2 diabetes susceptibility.	Type 2 diabetes	20	44360627	HNF4A	rs4812829	5e-08
Genome-wide trans-ancestry meta-analysis provides insight into the genetic architecture of type 2 diabetes susceptibility.	Type 2 diabetes	3	12351626	PPARG	rs1801282	6e-10
Genome-wide trans-ancestry meta-analysis provides insight into the genetic architecture of type 2 diabetes susceptibility.	Type 2 diabetes	12	120989098	HNF1A	rs12427353	4e-06
Genome-wide trans-ancestry meta-analysis provides insight into the genetic architecture of type 2 diabetes susceptibility.	Type 2 diabetes	2	226228869	IRS1	rs2943640	7e-09
Genome-wide trans-ancestry meta-analysis provides insight into the genetic architecture of type 2 diabetes susceptibility.	Type 2 diabetes	3	123363551	ADCY5	rs11717195	2e-08
Meta-analysis of genome-wide association studies from the CHARGE consortium identifies common variants associated with carotid intima media thickness and plaque.	Carotid intima media thickness	4	147472512	EDNRA	rs1878406	7e-07
Meta-analysis of genome-wide association studies from the CHARGE consortium identifies common variants associated with carotid intima media thickness and plaque.	Carotid intima media thickness	19	44912383	APOC1	rs445925	4e-06
Meta-analysis of genome-wide association studies from the CHARGE consortium identifies common variants associated with carotid intima media thickness and plaque.	Carotid intima media thickness	7	106769006	PIK3CG	rs17398575	3e-06
Meta-analysis of genome-wide association studies from the CHARGE consortium identifies common variants associated with carotid intima media thickness and plaque.	Carotid intima media thickness	19	44912383	APOC1	rs445925	2e-08
Meta-analysis of genome-wide association studies from the CHARGE consortium identifies common variants associated with carotid intima media thickness and plaque.	Carotid intima media thickness	7	106769006	PIK3CG	rs17398575	2e-12
Meta-analysis of genome-wide association studies from the CHARGE consortium identifies common variants associated with carotid intima media thickness and plaque.	Carotid intima media thickness	4	147472512	EDNRA	rs1878406	7e-12
Meta-analysis of genome-wide association studies from the CHARGE consortium identifies common variants associated with carotid intima media thickness and plaque.	Carotid intima media thickness	19	11091630	LDLR	rs6511720	1e-07
Genome-wide association study identified the human leukocyte antigen region as a novel locus for plasma beta-2 microglobulin.	Beta-2 microglubulin plasma levels			HLA-B	HLA-B*08:01	2e-20
Genome-wide association study identified the human leukocyte antigen region as a novel locus for plasma beta-2 microglobulin.	Beta-2 microglubulin plasma levels			HLA-C	HLA-C*07:01	1e-18
Genome-wide association study identified the human leukocyte antigen region as a novel locus for plasma beta-2 microglobulin.	Beta-2 microglubulin plasma levels			HLA-C	HLA-C*03:03	1e-06
Genome-wide association study identified the human leukocyte antigen region as a novel locus for plasma beta-2 microglobulin.	Beta-2 microglubulin plasma levels	6	31270541	HLA-C	rs9264638	2e-23
Genome-wide association study identified the human leukocyte antigen region as a novel locus for plasma beta-2 microglobulin.	Beta-2 microglubulin plasma levels	6	31354782	HLA-B	rs2523608	9e-09
Genome-wide association study identified the human leukocyte antigen region as a novel locus for plasma beta-2 microglobulin.	Beta-2 microglubulin plasma levels	6	31394533	HLA-B	rs16899524	1e-08
Genome-wide association study identified the human leukocyte antigen region as a novel locus for plasma beta-2 microglobulin.	Beta-2 microglubulin plasma levels			HLA-B	HLA-B*15:01	2e-10
Genome-wide association study identified the human leukocyte antigen region as a novel locus for plasma beta-2 microglobulin.	Beta-2 microglubulin plasma levels			HLA-B	HLA-B*57:01	4e-07
Genome-wide association study identified the human leukocyte antigen region as a novel locus for plasma beta-2 microglobulin.	Beta-2 microglubulin plasma levels			HLA-C	HLA-C*03:04	8e-08
Seventy-five genetic loci influencing the human red blood cell.	Red blood cell traits	10	69340132	HK1	rs10159477	4e-20
Seventy-five genetic loci influencing the human red blood cell.	Red blood cell traits	3	196107486	TFRC	rs11717368	7e-19
Seventy-five genetic loci influencing the human red blood cell.	Red blood cell traits	2	46127912	PRKCE	rs4953318	3e-19
ITPA gene variants protect against anaemia in patients treated for chronic hepatitis C.	Chronic hepatitis C infection	20	3213247	ITPA	rs7270101	9e-76
ITPA gene variants protect against anaemia in patients treated for chronic hepatitis C.	Chronic hepatitis C infection	20	3213196	ITPA	rs1127354	2e-58
Genome-wide association study identifies a susceptibility locus for thoracic aortic aneurysms and aortic dissections spanning FBN1 at 15q21.1.	Thoracic aortic aneurysms and dissections	15	48622578	FBN1	rs1036476	6e-13
Genome-wide association study on dimethylarginines reveals novel AGXT2 variants associated with heart rate variability but not with overall mortality.	Symmetrical dimethylarginine levels	1	85380315	DDAH1	rs1884139	1e-18
Genome-wide association study on dimethylarginines reveals novel AGXT2 variants associated with heart rate variability but not with overall mortality.	Asymmetrical dimethylarginine levels	1	85331427	DDAH1	rs28489187	1e-40
Genome-wide association study on dimethylarginines reveals novel AGXT2 variants associated with heart rate variability but not with overall mortality.	Serum dimethylarginine levels (asymmetric/symetric ratio)	1	85331427	DDAH1	rs28489187	1e-20
Novel risk loci for rheumatoid arthritis in Han Chinese and congruence with risk variants in Europeans.	Rheumatoid arthritis	2	161994637	DPP4	rs12617656	2e-21
Novel risk loci for rheumatoid arthritis in Han Chinese and congruence with risk variants in Europeans.	Rheumatoid arthritis	2	161994637	DPP4	rs12617656	1e-08
Novel risk loci for rheumatoid arthritis in Han Chinese and congruence with risk variants in Europeans.	Rheumatoid arthritis	2	65368452	SPRED2	rs934734	2e-08
Novel risk loci for rheumatoid arthritis in Han Chinese and congruence with risk variants in Europeans.	Rheumatoid arthritis	9	120889023	TRAF1	rs2072438	3e-09
Genome-wide association study of circulating vitamin D-binding protein.	Serum vitamin D-binding protein levels	4	71752617	GC	rs7041	1e-246
Genome-wide association study of circulating vitamin D-binding protein.	Serum vitamin D-binding protein levels	4	71742398	GC	rs705117	5e-91
Parent-of-origin-specific allelic associations among 106 genomic loci for age at menarche.	Menarche (age at onset)	1	65350884	LEPR	rs10789181	4e-08
Parent-of-origin-specific allelic associations among 106 genomic loci for age at menarche.	Menarche (age at onset)	2	156270452	NR4A2	rs4369815	2e-10
Parent-of-origin-specific allelic associations among 106 genomic loci for age at menarche.	Menarche (age at onset)	2	155895947	NR4A2	rs17236969	3e-09
Parent-of-origin-specific allelic associations among 106 genomic loci for age at menarche.	Menarche (age at onset)	15	60489314	RORA	rs3743266	2e-13
Parent-of-origin-specific allelic associations among 106 genomic loci for age at menarche.	Menarche (age at onset)	16	53782363	FTO	rs8050136	2e-17
Parent-of-origin-specific allelic associations among 106 genomic loci for age at menarche.	Menarche (age at onset)	12	47486366	VDR	rs7955374	1e-08
Parent-of-origin-specific allelic associations among 106 genomic loci for age at menarche.	Menarche (age at onset)	6	151482619	ESR1	rs6933660	1e-09
Parent-of-origin-specific allelic associations among 106 genomic loci for age at menarche.	Menarche (age at onset)	4	28750432	PCDH7	rs1038903	2e-11
Forty-three loci associated with plasma lipoprotein size, concentration, and cholesterol content in genome-wide analysis.	Lipid metabolism phenotypes	19	11091630	LDLR	rs6511720	3e-18
Forty-three loci associated with plasma lipoprotein size, concentration, and cholesterol content in genome-wide analysis.	Lipid metabolism phenotypes	19	11091630	LDLR	rs6511720	1e-25
Forty-three loci associated with plasma lipoprotein size, concentration, and cholesterol content in genome-wide analysis.	Lipid metabolism phenotypes	19	11091630	LDLR	rs6511720	5e-25
Forty-three loci associated with plasma lipoprotein size, concentration, and cholesterol content in genome-wide analysis.	Lipid metabolism phenotypes	8	19962894	LPL	rs331	1e-17
Forty-three loci associated with plasma lipoprotein size, concentration, and cholesterol content in genome-wide analysis.	Lipid metabolism phenotypes	8	19962894	LPL	rs331	3e-14
Forty-three loci associated with plasma lipoprotein size, concentration, and cholesterol content in genome-wide analysis.	Lipid metabolism phenotypes	16	56961324	CETP	rs1800775	1e-81
Forty-three loci associated with plasma lipoprotein size, concentration, and cholesterol content in genome-wide analysis.	Lipid metabolism phenotypes	8	19962894	LPL	rs331	1e-14
Forty-three loci associated with plasma lipoprotein size, concentration, and cholesterol content in genome-wide analysis.	Lipid metabolism phenotypes	16	56961324	CETP	rs1800775	5e-87
Forty-three loci associated with plasma lipoprotein size, concentration, and cholesterol content in genome-wide analysis.	Lipid metabolism phenotypes	8	19967052	LPL	rs1059611	1e-20
Forty-three loci associated with plasma lipoprotein size, concentration, and cholesterol content in genome-wide analysis.	Lipid metabolism phenotypes	20	45925376	PLTP	rs6065906	3e-49
Forty-three loci associated with plasma lipoprotein size, concentration, and cholesterol content in genome-wide analysis.	Lipid metabolism phenotypes	16	56972678	CETP	rs7499892	1e-20
Forty-three loci associated with plasma lipoprotein size, concentration, and cholesterol content in genome-wide analysis.	Lipid metabolism phenotypes	16	56963321	CETP	rs1864163	7e-22
Forty-three loci associated with plasma lipoprotein size, concentration, and cholesterol content in genome-wide analysis.	Lipid metabolism phenotypes	20	45925376	PLTP	rs6065906	1e-45
Forty-three loci associated with plasma lipoprotein size, concentration, and cholesterol content in genome-wide analysis.	Lipid metabolism phenotypes	2	27508073	GCKR	rs1260326	4e-32
Forty-three loci associated with plasma lipoprotein size, concentration, and cholesterol content in genome-wide analysis.	Lipid metabolism phenotypes	2	27508073	GCKR	rs1260326	1e-37
Forty-three loci associated with plasma lipoprotein size, concentration, and cholesterol content in genome-wide analysis.	Lipid metabolism phenotypes	2	27508073	GCKR	rs1260326	3e-35
Forty-three loci associated with plasma lipoprotein size, concentration, and cholesterol content in genome-wide analysis.	Lipid metabolism phenotypes	16	56971567	CETP	rs1532624	1e-66
Forty-three loci associated with plasma lipoprotein size, concentration, and cholesterol content in genome-wide analysis.	Lipid metabolism phenotypes	16	56971567	CETP	rs1532624	3e-55
Forty-three loci associated with plasma lipoprotein size, concentration, and cholesterol content in genome-wide analysis.	Lipid metabolism phenotypes	2	21008652	APOB	rs676210	9e-56
Forty-three loci associated with plasma lipoprotein size, concentration, and cholesterol content in genome-wide analysis.	Lipid metabolism phenotypes	19	11091630	LDLR	rs6511720	2e-31
Forty-three loci associated with plasma lipoprotein size, concentration, and cholesterol content in genome-wide analysis.	Lipid metabolism phenotypes	2	27508073	GCKR	rs1260326	3e-29
Forty-three loci associated with plasma lipoprotein size, concentration, and cholesterol content in genome-wide analysis.	Lipid metabolism phenotypes	16	56971567	CETP	rs1532624	1e-39
Forty-three loci associated with plasma lipoprotein size, concentration, and cholesterol content in genome-wide analysis.	Lipid metabolism phenotypes	16	56961324	CETP	rs1800775	3e-93
Forty-three loci associated with plasma lipoprotein size, concentration, and cholesterol content in genome-wide analysis.	Lipid metabolism phenotypes	8	19962894	LPL	rs331	1e-11
Forty-three loci associated with plasma lipoprotein size, concentration, and cholesterol content in genome-wide analysis.	Lipid metabolism phenotypes	16	56961324	CETP	rs1800775	2e-59
Forty-three loci associated with plasma lipoprotein size, concentration, and cholesterol content in genome-wide analysis.	Lipid metabolism phenotypes	8	19967052	LPL	rs1059611	2e-17
Forty-three loci associated with plasma lipoprotein size, concentration, and cholesterol content in genome-wide analysis.	Lipid metabolism phenotypes	16	56961324	CETP	rs1800775	1e-53
Forty-three loci associated with plasma lipoprotein size, concentration, and cholesterol content in genome-wide analysis.	Lipid metabolism phenotypes	16	56961324	CETP	rs1800775	8e-78
Forty-three loci associated with plasma lipoprotein size, concentration, and cholesterol content in genome-wide analysis.	Lipid metabolism phenotypes	16	56972678	CETP	rs7499892	2e-14
Forty-three loci associated with plasma lipoprotein size, concentration, and cholesterol content in genome-wide analysis.	Lipid metabolism phenotypes	20	45906012	PLTP	rs6065904	4e-40
Forty-three loci associated with plasma lipoprotein size, concentration, and cholesterol content in genome-wide analysis.	Lipid metabolism phenotypes	20	45925376	PLTP	rs6065906	8e-37
Forty-three loci associated with plasma lipoprotein size, concentration, and cholesterol content in genome-wide analysis.	Lipid metabolism phenotypes	16	56963321	CETP	rs1864163	3e-25
Forty-three loci associated with plasma lipoprotein size, concentration, and cholesterol content in genome-wide analysis.	Lipid metabolism phenotypes	8	125467073	TRIB1	rs6982636	7e-12
Forty-three loci associated with plasma lipoprotein size, concentration, and cholesterol content in genome-wide analysis.	Lipid metabolism phenotypes	8	125467073	TRIB1	rs6982636	1e-09
Forty-three loci associated with plasma lipoprotein size, concentration, and cholesterol content in genome-wide analysis.	Lipid metabolism phenotypes	2	27508073	GCKR	rs1260326	4e-24
Forty-three loci associated with plasma lipoprotein size, concentration, and cholesterol content in genome-wide analysis.	Lipid metabolism phenotypes	2	27508073	GCKR	rs1260326	3e-28
Forty-three loci associated with plasma lipoprotein size, concentration, and cholesterol content in genome-wide analysis.	Lipid metabolism phenotypes	2	21174310	APOB	rs506585	3e-31
Forty-three loci associated with plasma lipoprotein size, concentration, and cholesterol content in genome-wide analysis.	Lipid metabolism phenotypes	2	21174310	APOB	rs506585	1e-25
Forty-three loci associated with plasma lipoprotein size, concentration, and cholesterol content in genome-wide analysis.	Lipid metabolism phenotypes	2	21041028	APOB	rs1367117	2e-17
Forty-three loci associated with plasma lipoprotein size, concentration, and cholesterol content in genome-wide analysis.	Lipid metabolism phenotypes	2	21041028	APOB	rs1367117	6e-25
Forty-three loci associated with plasma lipoprotein size, concentration, and cholesterol content in genome-wide analysis.	Lipid metabolism phenotypes	2	21155933	APOB	rs312985	1e-17
Forty-three loci associated with plasma lipoprotein size, concentration, and cholesterol content in genome-wide analysis.	Lipid metabolism phenotypes	2	21174310	APOB	rs506585	2e-22
Forty-three loci associated with plasma lipoprotein size, concentration, and cholesterol content in genome-wide analysis.	Lipid metabolism phenotypes	2	21008652	APOB	rs676210	2e-09
Forty-three loci associated with plasma lipoprotein size, concentration, and cholesterol content in genome-wide analysis.	Lipid metabolism phenotypes	2	21014672	APOB	rs673548	4e-10
Forty-three loci associated with plasma lipoprotein size, concentration, and cholesterol content in genome-wide analysis.	Lipid metabolism phenotypes	2	20983311	APOB	rs6754295	4e-47
Forty-three loci associated with plasma lipoprotein size, concentration, and cholesterol content in genome-wide analysis.	Lipid metabolism phenotypes	2	21008652	APOB	rs676210	4e-64
Forty-three loci associated with plasma lipoprotein size, concentration, and cholesterol content in genome-wide analysis.	Lipid metabolism phenotypes	2	21014672	APOB	rs673548	5e-42
Variation at 10p12.2 and 10p14 influences risk of childhood B-cell acute lymphoblastic leukemia and phenotype.	Acute lymphoblastic leukemia (B-cell precursor)	10	8062245	GATA3	rs3824662	9e-12
Meta-analysis of genome-wide association studies identifies ten loci influencing allergic sensitization.	Allergic sensitization	12	57095926	STAT6	rs1059513	1e-14
Germline sequence variants in TGM3 and RGS22 confer risk of basal cell carcinoma.	Basal cell carcinoma	7	130900794	KLF14	rs157935	9e-11
Germline sequence variants in TGM3 and RGS22 confer risk of basal cell carcinoma.	Basal cell carcinoma	17	7668434	TP53	rs78378222	4e-22
Genetic variations affecting serum carcinoembryonic antigen levels and status of regional lymph nodes in patients with sporadic colorectal cancer from Southern China.	Elevated serum carcinoembryonic antigen levels	19	48633394	DBP	rs12608544	2e-12
Genetic variations affecting serum carcinoembryonic antigen levels and status of regional lymph nodes in patients with sporadic colorectal cancer from Southern China.	Elevated serum carcinoembryonic antigen levels	19	48703374	FUT2	rs1047781	1e-56
Meta-analysis of genome-wide association studies in East Asian-ancestry populations identifies four new loci for body mass index.	Body mass index	12	111803962	ALDH2	rs671	3e-11
Meta-analysis of genome-wide association studies in East Asian-ancestry populations identifies four new loci for body mass index.	Body mass index	16	53769662	FTO	rs1558902	7e-27
Meta-analysis of genome-wide association studies in East Asian-ancestry populations identifies four new loci for body mass index.	Body mass index	11	27662970	BDNF	rs11030104	2e-20
Meta-analysis of genome-wide association studies in East Asian-ancestry populations identifies four new loci for body mass index.	Body mass index	16	3963466	ADCY9	rs2531995	7e-08
Meta-analysis of genome-wide association studies in East Asian-ancestry populations identifies four new loci for body mass index.	Body mass index	6	20685255	CDKAL1	rs9356744	5e-13
A genome-wide association study identifies GRK5 and RASGRP1 as type 2 diabetes loci in Chinese Hans.	Type 2 diabetes	9	22132077	CDKN2B	rs2383208	3e-17
A genome-wide association study identifies GRK5 and RASGRP1 as type 2 diabetes loci in Chinese Hans.	Type 2 diabetes	6	20661019	CDKAL1	rs7754840	7e-10
Genetic determinants of common epilepsies: a meta-analysis of genome-wide association studies.	Epilepsy	4	31149735	PCDH7	rs28498976	5e-09
Genetic determinants of common epilepsies: a meta-analysis of genome-wide association studies.	Epilepsy	11	102724404	MMP8	rs1939012	2e-08
Genetic determinants of common epilepsies: a meta-analysis of genome-wide association studies.	Epilepsy	4	31146252	PCDH7	rs1044352	2e-07
Bipolar disorder with comorbid binge eating history: a genome-wide association study implicates APOB.	Binge eating behaviour and bipolar disorder	2	20934123	APOB	rs10198175	1e-06
A meta-analysis of two genome-wide association studies to identify novel loci for maximum number of alcoholic drinks.	Alcohol consumption	4	38797314	TLR1	rs55731057	3e-06
Genome-wide association study for serum complement C3 and C4 levels in healthy Chinese subjects.	Complement C3 and C4 levels	6	32197667	HLA-DRA	rs2071278	4e-72
Genome-wide association study for serum complement C3 and C4 levels in healthy Chinese subjects.	Complement C3 and C4 levels	6	31590014	HLA-C	rs11575839	1e-54
Genome-wide association study for serum complement C3 and C4 levels in healthy Chinese subjects.	Complement C3 and C4 levels	19	6690760	C3	rs3745567	2e-09
Common variants associated with general and MMR vaccine-related febrile seizures.	Febrile seizures	1	207756858	CD46	rs2724384	2e-09
A genome-wide association study of brain lesion distribution in multiple sclerosis.	Multiple sclerosis	11	102757321	MMP10	rs7924357	1e-06
Novel Loci for metabolic networks and multi-tissue expression studies reveal genes for atherosclerosis.	Metabolite levels	16	56954132	CETP	rs173539	3e-70
Novel Loci for metabolic networks and multi-tissue expression studies reveal genes for atherosclerosis.	Metabolite levels	4	71842104	GC	rs1851024	1e-14
Novel Loci for metabolic networks and multi-tissue expression studies reveal genes for atherosclerosis.	Metabolite levels	15	58179780	AQP9	rs16939881	3e-27
Novel Loci for metabolic networks and multi-tissue expression studies reveal genes for atherosclerosis.	Metabolite levels	9	104826853	ABCA1	rs4149310	2e-10
Novel Loci for metabolic networks and multi-tissue expression studies reveal genes for atherosclerosis.	Metabolite levels	19	11091630	LDLR	rs6511720	4e-09
Novel Loci for metabolic networks and multi-tissue expression studies reveal genes for atherosclerosis.	Metabolite levels	20	45916409	PLTP	rs4810479	2e-42
Novel Loci for metabolic networks and multi-tissue expression studies reveal genes for atherosclerosis.	Metabolite levels	14	94378506	SERPINA1	rs1303	5e-48
Novel Loci for metabolic networks and multi-tissue expression studies reveal genes for atherosclerosis.	Metabolite levels	2	21014672	APOB	rs673548	1e-13
Novel Loci for metabolic networks and multi-tissue expression studies reveal genes for atherosclerosis.	Metabolite levels	2	27508073	GCKR	rs1260326	1e-12
Novel Loci for metabolic networks and multi-tissue expression studies reveal genes for atherosclerosis.	Metabolite levels	8	19986711	LPL	rs12678919	9e-13
Association of genome-wide variation with highly sensitive cardiac troponin-T levels in European Americans and Blacks: a meta-analysis from atherosclerosis risk in communities and cardiovascular health studies.	Cardiac Troponin-T levels	8	31709490	NRG1	rs4733271	5e-06
Association of genome-wide variation with highly sensitive cardiac troponin-T levels in European Americans and Blacks: a meta-analysis from atherosclerosis risk in communities and cardiovascular health studies.	Cardiac Troponin-T levels	18	63192088	BCL2	rs899967	7e-06
Association of genome-wide variation with highly sensitive cardiac troponin-T levels in European Americans and Blacks: a meta-analysis from atherosclerosis risk in communities and cardiovascular health studies.	Cardiac Troponin-T levels	1	201376359	TNNT2	rs12564445	5e-08
Association of genome-wide variation with highly sensitive cardiac troponin-T levels in European Americans and Blacks: a meta-analysis from atherosclerosis risk in communities and cardiovascular health studies.	Cardiac Troponin-T levels	3	122295719	CASR	rs13083990	4e-06
Association of genome-wide variation with highly sensitive cardiac troponin-T levels in European Americans and Blacks: a meta-analysis from atherosclerosis risk in communities and cardiovascular health studies.	Cardiac Troponin-T levels	6	137945548	TNFAIP3	rs9321637	8e-06
A systemic sclerosis and systemic lupus erythematosus pan-meta-GWAS reveals new shared susceptibility loci.	Systemic lupus erythematosus and Systemic sclerosis	1	173257056	TNFSF4	rs704840	4e-07
A systemic sclerosis and systemic lupus erythematosus pan-meta-GWAS reveals new shared susceptibility loci.	Systemic lupus erythematosus and Systemic sclerosis	2	191075725	STAT4	rs7601754	3e-11
A systemic sclerosis and systemic lupus erythematosus pan-meta-GWAS reveals new shared susceptibility loci.	Systemic lupus erythematosus and Systemic sclerosis	6	137811379	TNFAIP3	rs10499197	2e-09
A genome-wide association study suggests contrasting associations in ACPA-positive versus ACPA-negative rheumatoid arthritis.	Rheumatoid arthritis	7	45864208	IGFBP1	rs6956740	5e-07
A genome-wide association study suggests contrasting associations in ACPA-positive versus ACPA-negative rheumatoid arthritis.	Rheumatoid arthritis	7	128940626	IRF5	rs3807306	3e-07
A genome-wide association study suggests contrasting associations in ACPA-positive versus ACPA-negative rheumatoid arthritis.	Rheumatoid arthritis	1	113834946	PTPN22	rs2476601	1e-08
Common variant in 6q26-q27 is associated with distal colon cancer in an Asian population.	Colorectal cancer	6	160419220	SLC22A3	rs7758229	8e-09
Genetic loci associated with circulating levels of very long-chain saturated fatty acids.	Very long-chain saturated fatty acid levels (fatty acid 20:0)	2	102135190	IL1R1	rs6759556	8e-06
Genetic loci associated with circulating levels of very long-chain saturated fatty acids.	Very long-chain saturated fatty acid levels (fatty acid 20:0)	22	46236692	PPARA	rs9615264	1e-06
Genetic loci associated with circulating levels of very long-chain saturated fatty acids.	Very long-chain saturated fatty acid levels (fatty acid 22:0)	4	31947421	PCDH7	rs2177312	5e-06
Genetic loci associated with circulating levels of very long-chain saturated fatty acids.	Very long-chain saturated fatty acid levels (fatty acid 22:0)	18	1471412	ADCYAP1	rs1876449	9e-06
Genome-wide association scan for variants associated with early-onset prostate cancer.	Prostate cancer (early onset)	19	50858501	KLK3	rs17632542	1e-07
Genome-wide meta-analyses of plasma renin activity and concentration reveal association with the kininogen 1 and prekallikrein genes.	Plasma renin activity levels	3	186736391	KNG1	rs5030062	9e-09
Genome-wide meta-analyses of plasma renin activity and concentration reveal association with the kininogen 1 and prekallikrein genes.	Plasma renin activity levels	4	186253529	KLKB1	rs4253311	6e-08
A genome-wide search for quantitative trait loci affecting the cortical surface area and thickness of Heschl's gyrus.	Heschl's gyrus morphology	3	124609647	KALRN	rs333332	2e-06
A genome-wide search for quantitative trait loci affecting the cortical surface area and thickness of Heschl's gyrus.	Heschl's gyrus morphology	17	66542213	PRKCA	rs4791051	2e-06
A genome-wide search for quantitative trait loci affecting the cortical surface area and thickness of Heschl's gyrus.	Heschl's gyrus morphology	2	203725221	CD28	rs4675361	5e-06
A genome-wide association study of Hodgkin's lymphoma identifies new susceptibility loci at 2p16.1 (REL), 8q24.21 and 10p14 (GATA3).	Hodgkin's lymphoma	10	8051071	GATA3	rs501764	7e-08
A genome-wide association study of Hodgkin's lymphoma identifies new susceptibility loci at 2p16.1 (REL), 8q24.21 and 10p14 (GATA3).	Hodgkin's lymphoma	6	32460508	HLA-DRA	rs6903608	3e-50
A genome-wide assessment of variability in human serum metabolism.	Metabolite levels	12	21229685	SLCO1B1	rs11045879	5e-15
A genome-wide assessment of variability in human serum metabolism.	Metabolite levels	11	61803910	FADS1	rs174549	2e-30
A genome-wide assessment of variability in human serum metabolism.	Metabolite levels	7	95308945	PON1	rs2057681	7e-15
A genome-wide assessment of variability in human serum metabolism.	Metabolite levels	17	63492371	ACE	rs4351	9e-13
A genome-wide association study of susceptibility to acute lymphoblastic leukemia in adolescents and young adults.	Acute lymphoblastic leukemia (adolescents and young adults)	10	8062245	GATA3	rs3824662	3e-10
Genome-wide meta-analysis identifies six novel loci associated with habitual coffee consumption.	Coffee consumption (cups per day)	7	17244953	AHR	rs4410790	3e-17
Genome-wide meta-analysis identifies six novel loci associated with habitual coffee consumption.	Coffee consumption (cups per day)	11	27726124	BDNF	rs12288512	6e-07
Genome-wide meta-analysis identifies six novel loci associated with habitual coffee consumption.	Coffee consumption	7	17247482	AHR	rs6968554	7e-15
Genome-wide association study identifies a new susceptibility locus for cleft lip with or without a cleft palate.	Nonsyndromic cleft lip with or without cleft palate	1	209790735	IRF6	rs2235371	9e-22
Genome-wide association study identifies a new susceptibility locus for cleft lip with or without a cleft palate.	Nonsyndromic cleft lip with or without cleft palate	17	9028802	NTN1	rs4791774	5e-19
Genome-wide association study identifies a new susceptibility locus for cleft lip with or without a cleft palate.	Nonsyndromic cleft lip with or without cleft palate	20	40640434	MAFB	rs13041247	2e-11
A novel Alzheimer disease locus located near the gene encoding tau protein.	Alzheimer's disease (APOE e4 interaction)	1	209797265	IRF6	rs59043219	9e-06
A novel Alzheimer disease locus located near the gene encoding tau protein.	Alzheimer's disease in APOE e4+ carriers	1	207577223	CR1	rs679515	4e-09
A novel Alzheimer disease locus located near the gene encoding tau protein.	Alzheimer's disease in APOE e4+ carriers	8	27610169	CLU	rs9331896	3e-09
A novel Alzheimer disease locus located near the gene encoding tau protein.	Alzheimer's disease in APOE e4- carriers	8	27598736	CLU	rs2279590	2e-06
A novel Alzheimer disease locus located near the gene encoding tau protein.	Alzheimer's disease in APOE e4- carriers	17	45746994	CRHR1	rs7207400	5e-06
Genome-wide association study identifies five susceptibility loci for follicular lymphoma outside the HLA region.	Follicular lymphoma	11	128622844	ETS1	rs4937362	7e-11
Genome-wide association study identifies five susceptibility loci for follicular lymphoma outside the HLA region.	Follicular lymphoma	18	63115978	BCL2	rs17749561	8e-10
Genome-wide association study identifies five susceptibility loci for follicular lymphoma outside the HLA region.	Follicular lymphoma	3	122098766	CD86	rs2681416	2e-07
Meta-analysis of 65,734 individuals identifies TSPAN15 and SLC44A2 as two susceptibility loci for venous thromboembolism.	Venous thromboembolism	19	10631494	SLC44A2	rs2288904	3e-15
Meta-analysis of 65,734 individuals identifies TSPAN15 and SLC44A2 as two susceptibility loci for venous thromboembolism.	Venous thromboembolism	1	169549811	F5	rs6025	1e-96
Meta-analysis of 65,734 individuals identifies TSPAN15 and SLC44A2 as two susceptibility loci for venous thromboembolism.	Venous thromboembolism	1	169542517	F5	rs4524	3e-11
Meta-analysis of 65,734 individuals identifies TSPAN15 and SLC44A2 as two susceptibility loci for venous thromboembolism.	Venous thromboembolism	4	154604124	FGG	rs2066865	1e-16
Meta-analysis of 65,734 individuals identifies TSPAN15 and SLC44A2 as two susceptibility loci for venous thromboembolism.	Venous thromboembolism	4	186277851	F11	rs4253417	1e-23
Meta-analysis of 65,734 individuals identifies TSPAN15 and SLC44A2 as two susceptibility loci for venous thromboembolism.	Venous thromboembolism	11	46739505	F2	rs1799963	2e-09
Meta-analysis of 65,734 individuals identifies TSPAN15 and SLC44A2 as two susceptibility loci for venous thromboembolism.	Venous thromboembolism	20	35189809	PROCR	rs6087685	2e-08
Genetic variants in five novel loci including CFB and CD40 predispose to chronic hepatitis B.	Chronic hepatitis B infection	6	31946402	CFB	rs12614	1e-34
Genetic variants in five novel loci including CFB and CD40 predispose to chronic hepatitis B.	Chronic hepatitis B infection	6	32220606	NOTCH4	rs422951	5e-16
Genetic variants in five novel loci including CFB and CD40 predispose to chronic hepatitis B.	Chronic hepatitis B infection	20	46118343	CD40	rs1883832	3e-15
Genetic variants in five novel loci including CFB and CD40 predispose to chronic hepatitis B.	Chronic hepatitis B infection	6	31264334	HLA-C	rs3130542	9e-07
Genetic variants in five novel loci including CFB and CD40 predispose to chronic hepatitis B.	Chronic hepatitis B infection	6	32702478	HLA-DQB1	rs2856718	7e-28
Genetic variants in five novel loci including CFB and CD40 predispose to chronic hepatitis B.	Chronic hepatitis B infection	6	31267728	HLA-C	rs2853953	5e-20
A genome wide association study on Newfoundland colorectal cancer patients' survival outcomes.	Survival in rectal cancer	11	70153146	ANO1	rs3781663	8e-06
Genome-wide Analysis of Body Proportion Classifies Height-Associated Variants by Mechanism of Action and Implicates Genes Important for Skeletal Development.	Sitting height ratio	7	45977063	IGFBP3	rs1722141	3e-08
Genome-wide Analysis of Body Proportion Classifies Height-Associated Variants by Mechanism of Action and Implicates Genes Important for Skeletal Development.	Sitting height ratio	20	51449111	NFATC2	rs228836	8e-10
Modulation of genetic associations with serum urate levels by body-mass-index in humans.	Urate levels in lean individuals	4	9983972	SLC2A9	rs7680126	2e-134
Modulation of genetic associations with serum urate levels by body-mass-index in humans.	Urate levels in lean individuals	4	88131171	ABCG2	rs2231142	2e-29
Modulation of genetic associations with serum urate levels by body-mass-index in humans.	Urate levels in lean individuals	4	9925343	SLC2A9	rs13129697	8e-150
Modulation of genetic associations with serum urate levels by body-mass-index in humans.	Urate levels in lean individuals	4	88131171	ABCG2	rs2231142	6e-13
Modulation of genetic associations with serum urate levels by body-mass-index in humans.	Urate levels in lean individuals	4	9920543	SLC2A9	rs16890979	1e-29
Modulation of genetic associations with serum urate levels by body-mass-index in humans.	Urate levels in lean individuals	4	88124179	ABCG2	rs2199936	1e-22
Modulation of genetic associations with serum urate levels by body-mass-index in humans.	Urate levels (BMI interaction)	14	51028980	TRIM9	rs1556929	9e-06
Modulation of genetic associations with serum urate levels by body-mass-index in humans.	Urate levels in overweight individuals	2	27508073	GCKR	rs1260326	8e-07
Modulation of genetic associations with serum urate levels by body-mass-index in humans.	Urate levels in overweight individuals	4	88131171	ABCG2	rs2231142	2e-30
Modulation of genetic associations with serum urate levels by body-mass-index in humans.	Urate levels in overweight individuals	2	71507768	DYSF	rs12464624	5e-06
Modulation of genetic associations with serum urate levels by body-mass-index in humans.	Urate levels in overweight individuals	4	88131171	ABCG2	rs2231142	2e-11
Modulation of genetic associations with serum urate levels by body-mass-index in humans.	Urate levels in overweight individuals	4	88124179	ABCG2	rs2199936	1e-22
Modulation of genetic associations with serum urate levels by body-mass-index in humans.	Urate levels in overweight individuals	4	9983972	SLC2A9	rs7680126	3e-92
Modulation of genetic associations with serum urate levels by body-mass-index in humans.	Urate levels in overweight individuals	2	27518370	GCKR	rs780094	6e-06
Modulation of genetic associations with serum urate levels by body-mass-index in humans.	Urate levels in overweight individuals	4	9925343	SLC2A9	rs13129697	3e-111
Modulation of genetic associations with serum urate levels by body-mass-index in humans.	Urate levels in overweight individuals	4	9918723	SLC2A9	rs10805346	1e-31
Modulation of genetic associations with serum urate levels by body-mass-index in humans.	Urate levels in obese individuals	4	88117930	ABCG2	rs1481012	9e-08
Modulation of genetic associations with serum urate levels by body-mass-index in humans.	Urate levels in overweight individuals	2	27508073	GCKR	rs1260326	6e-06
Modulation of genetic associations with serum urate levels by body-mass-index in humans.	Urate levels in obese individuals	9	73500902	ANXA1	rs383182	4e-06
Modulation of genetic associations with serum urate levels by body-mass-index in humans.	Urate levels in obese individuals	4	9983972	SLC2A9	rs7680126	6e-62
Modulation of genetic associations with serum urate levels by body-mass-index in humans.	Urate levels in obese individuals	4	88131171	ABCG2	rs2231142	1e-07
Modulation of genetic associations with serum urate levels by body-mass-index in humans.	Urate levels in obese individuals	2	27518370	GCKR	rs780094	2e-08
Modulation of genetic associations with serum urate levels by body-mass-index in humans.	Urate levels in obese individuals	4	9925343	SLC2A9	rs13129697	3e-59
Modulation of genetic associations with serum urate levels by body-mass-index in humans.	Urate levels in obese individuals	4	9918723	SLC2A9	rs10805346	4e-14
Modulation of genetic associations with serum urate levels by body-mass-index in humans.	Urate levels (BMI interaction)	1	12206534	TNFRSF1B	rs5746061	9e-06
Genome-wide association study identifies new susceptibility loci for cutaneous lupus erythematosus.	Cutaneous lupus erythematosus	6	32638107	HLA-DQA1	rs2187668	4e-10
Genome-wide haplotype association study identify the FGFR2 gene as a risk gene for acute myeloid leukemia.	Core binding factor acute myeloid leukemia	21;21	34953566;34955199	RUNX1	rs8133478; rs762247	2e-06
The Allelic Landscape of Human Blood Cell Trait Variation and Links to Common Complex Disease.	High light scatter reticulocyte count	6	26098246	HFE	rs79220007	2e-36
The Allelic Landscape of Human Blood Cell Trait Variation and Links to Common Complex Disease.	High light scatter reticulocyte count	2	24868853	ADCY3	rs35609705	5e-10
The Allelic Landscape of Human Blood Cell Trait Variation and Links to Common Complex Disease.	High light scatter reticulocyte count	2	46128709	PRKCE	rs13008603	3e-09
The Allelic Landscape of Human Blood Cell Trait Variation and Links to Common Complex Disease.	High light scatter reticulocyte count	2	218274217	TMBIM1	rs4791	9e-16
The Allelic Landscape of Human Blood Cell Trait Variation and Links to Common Complex Disease.	High light scatter reticulocyte count	2	218810344	CYP27A1	rs6709815	1e-11
The Allelic Landscape of Human Blood Cell Trait Variation and Links to Common Complex Disease.	High light scatter reticulocyte count	7	116560038	CAV1	rs9920	1e-19
The Allelic Landscape of Human Blood Cell Trait Variation and Links to Common Complex Disease.	High light scatter reticulocyte count	3	58051208	FLNB	rs732527	4e-18
The Allelic Landscape of Human Blood Cell Trait Variation and Links to Common Complex Disease.	High light scatter reticulocyte count	3	196075973	TFRC	rs113635136	3e-09
The Allelic Landscape of Human Blood Cell Trait Variation and Links to Common Complex Disease.	High light scatter reticulocyte count	6	108639637	FOXO3	rs9486913	3e-10
Genome-wide association analyses of sleep disturbance traits identify new loci and highlight shared genetics with neuropsychiatric and metabolic traits.	Excessive daytime sleepiness	3	78489281	ROBO1	rs182765975	3e-08
The Allelic Landscape of Human Blood Cell Trait Variation and Links to Common Complex Disease.	Sum neutrophil eosinophil counts	1	247438293	NLRP3	rs12239046	3e-19
The Allelic Landscape of Human Blood Cell Trait Variation and Links to Common Complex Disease.	Sum neutrophil eosinophil counts	1	65445924	LEPR	rs9436747	9e-20
The Allelic Landscape of Human Blood Cell Trait Variation and Links to Common Complex Disease.	Sum neutrophil eosinophil counts			CXCL12	chr10:44872361	1e-09
The Allelic Landscape of Human Blood Cell Trait Variation and Links to Common Complex Disease.	Sum neutrophil eosinophil counts	10	89245159	LIPA	rs2246941	6e-09
The Allelic Landscape of Human Blood Cell Trait Variation and Links to Common Complex Disease.	Sum neutrophil eosinophil counts	11	128459018	ETS1	rs8705	2e-09
The Allelic Landscape of Human Blood Cell Trait Variation and Links to Common Complex Disease.	Sum neutrophil eosinophil counts	12	111446804	SH2B3	rs3184504	3e-20
The Allelic Landscape of Human Blood Cell Trait Variation and Links to Common Complex Disease.	Sum neutrophil eosinophil counts	17	1464058	CRK	rs8066044	2e-10
The Allelic Landscape of Human Blood Cell Trait Variation and Links to Common Complex Disease.	High light scatter reticulocyte count	19	17141231	MYO9B	rs59616136	2e-11
The Allelic Landscape of Human Blood Cell Trait Variation and Links to Common Complex Disease.	High light scatter reticulocyte count	19	44908822	APOE	rs7412	1e-35
The Allelic Landscape of Human Blood Cell Trait Variation and Links to Common Complex Disease.	High light scatter reticulocyte count	20	3646342	ATRN	rs2853203	8e-10
The Allelic Landscape of Human Blood Cell Trait Variation and Links to Common Complex Disease.	High light scatter reticulocyte count			TUBB1	chr20:57594684	5e-11
The Allelic Landscape of Human Blood Cell Trait Variation and Links to Common Complex Disease.	High light scatter reticulocyte count	22	21563161	UBE2L3	rs131656	2e-14
The Allelic Landscape of Human Blood Cell Trait Variation and Links to Common Complex Disease.	Sum neutrophil eosinophil counts	1	113834946	PTPN22	rs2476601	5e-13
The Allelic Landscape of Human Blood Cell Trait Variation and Links to Common Complex Disease.	High light scatter reticulocyte count	17	76387027	SPHK1	rs549579958	2e-29
The Allelic Landscape of Human Blood Cell Trait Variation and Links to Common Complex Disease.	High light scatter reticulocyte count	18	63178651	BCL2	rs12454712	5e-10
The Allelic Landscape of Human Blood Cell Trait Variation and Links to Common Complex Disease.	High light scatter reticulocyte count	19	10224049	S1PR2	rs117064827	4e-09
The Allelic Landscape of Human Blood Cell Trait Variation and Links to Common Complex Disease.	High light scatter reticulocyte count			SLC44A2	chr19:10739143	6e-45
The Allelic Landscape of Human Blood Cell Trait Variation and Links to Common Complex Disease.	High light scatter reticulocyte count	10	69334748	HK1	rs17476364	3e-69
The Allelic Landscape of Human Blood Cell Trait Variation and Links to Common Complex Disease.	High light scatter reticulocyte count	10	79354304	PPIF	rs7332	4e-11
The Allelic Landscape of Human Blood Cell Trait Variation and Links to Common Complex Disease.	High light scatter reticulocyte count	11	64256584	PLCB3	rs588177	2e-10
Genome-wide analysis identifies 12 loci influencing human reproductive behavior.	Age at first birth	6	151908715	ESR1	rs2347867	1e-10
Genome-wide analysis identifies 12 loci influencing human reproductive behavior.	Age at first birth	6	151908715	ESR1	rs2347867	2e-09
The Allelic Landscape of Human Blood Cell Trait Variation and Links to Common Complex Disease.	High light scatter reticulocyte percentage of red cells	6	26098246	HFE	rs79220007	1e-42
The Allelic Landscape of Human Blood Cell Trait Variation and Links to Common Complex Disease.	High light scatter reticulocyte percentage of red cells	6	43789345	VEGFA	rs4711750	5e-11
The Allelic Landscape of Human Blood Cell Trait Variation and Links to Common Complex Disease.	High light scatter reticulocyte percentage of red cells	6	108641439	FOXO3	rs9480866	1e-11
The Allelic Landscape of Human Blood Cell Trait Variation and Links to Common Complex Disease.	High light scatter reticulocyte percentage of red cells	17	41921971	ACLY	rs4796622	1e-17
The Allelic Landscape of Human Blood Cell Trait Variation and Links to Common Complex Disease.	High light scatter reticulocyte percentage of red cells	10	69334748	HK1	rs17476364	3e-53
The Allelic Landscape of Human Blood Cell Trait Variation and Links to Common Complex Disease.	High light scatter reticulocyte percentage of red cells	10	79357481	PPIF	rs7917610	6e-11
The Allelic Landscape of Human Blood Cell Trait Variation and Links to Common Complex Disease.	High light scatter reticulocyte percentage of red cells	11	64256584	PLCB3	rs588177	1e-09
The Allelic Landscape of Human Blood Cell Trait Variation and Links to Common Complex Disease.	High light scatter reticulocyte percentage of red cells	7	100639580	TFR2	rs564636753	2e-12
The Allelic Landscape of Human Blood Cell Trait Variation and Links to Common Complex Disease.	High light scatter reticulocyte percentage of red cells	7	116560038	CAV1	rs9920	6e-22
The Allelic Landscape of Human Blood Cell Trait Variation and Links to Common Complex Disease.	High light scatter reticulocyte percentage of red cells	8	107388433	ANGPT1	rs145224266	2e-09
The Allelic Landscape of Human Blood Cell Trait Variation and Links to Common Complex Disease.	Platelet distribution width	1	156899922	PEAR1	rs12041331	2e-13
The Allelic Landscape of Human Blood Cell Trait Variation and Links to Common Complex Disease.	Platelet distribution width	3	124626515	KALRN	rs2165252	3e-32
The Allelic Landscape of Human Blood Cell Trait Variation and Links to Common Complex Disease.	Platelet distribution width	3	124685341	KALRN	rs821367	3e-12
The Allelic Landscape of Human Blood Cell Trait Variation and Links to Common Complex Disease.	Platelet distribution width	3	124722654	KALRN	rs606552	4e-36
The Allelic Landscape of Human Blood Cell Trait Variation and Links to Common Complex Disease.	Hemoglobin concentration	6	26090951	HFE	rs1799945	2e-103
The Allelic Landscape of Human Blood Cell Trait Variation and Links to Common Complex Disease.	Hemoglobin concentration	6	43774889	VEGFA	rs833070	1e-20
The Allelic Landscape of Human Blood Cell Trait Variation and Links to Common Complex Disease.	Hemoglobin concentration	7	100641799	TFR2	rs531909210	2e-16
The Allelic Landscape of Human Blood Cell Trait Variation and Links to Common Complex Disease.	Hemoglobin concentration	7	100716851	EPO	rs149823406	1e-10
The Allelic Landscape of Human Blood Cell Trait Variation and Links to Common Complex Disease.	Hemoglobin concentration	10	69334748	HK1	rs17476364	1e-156
The Allelic Landscape of Human Blood Cell Trait Variation and Links to Common Complex Disease.	Hemoglobin concentration	12	111446804	SH2B3	rs3184504	1e-74
The Allelic Landscape of Human Blood Cell Trait Variation and Links to Common Complex Disease.	Hemoglobin concentration	14	64236875	ESR2	rs1256061	5e-12
The Allelic Landscape of Human Blood Cell Trait Variation and Links to Common Complex Disease.	Hemoglobin concentration	19	43774629	KCNN4	rs563995	4e-09
The Allelic Landscape of Human Blood Cell Trait Variation and Links to Common Complex Disease.	Hemoglobin concentration	20	41168825	PLCG1	rs753381	8e-09
The Allelic Landscape of Human Blood Cell Trait Variation and Links to Common Complex Disease.	Hemoglobin concentration	22	43928850	PNPLA3	rs738408	3e-12
The Allelic Landscape of Human Blood Cell Trait Variation and Links to Common Complex Disease.	Hemoglobin concentration	1	231422308	EGLN1	rs533281866	2e-24
The Allelic Landscape of Human Blood Cell Trait Variation and Links to Common Complex Disease.	Hemoglobin concentration	2	46066687	PRKCE	rs114948639	3e-15
The Allelic Landscape of Human Blood Cell Trait Variation and Links to Common Complex Disease.	Hemoglobin concentration	2	46125187	PRKCE	rs17799476	2e-09
The Allelic Landscape of Human Blood Cell Trait Variation and Links to Common Complex Disease.	Hemoglobin concentration	2	46126027	PRKCE	rs10495928	1e-85
The Allelic Landscape of Human Blood Cell Trait Variation and Links to Common Complex Disease.	Hemoglobin concentration	3	12326734	PPARG	rs4073770	1e-09
The Allelic Landscape of Human Blood Cell Trait Variation and Links to Common Complex Disease.	Platelet distribution width	20	8626746	PLCB1	rs4432538	3e-12
The Allelic Landscape of Human Blood Cell Trait Variation and Links to Common Complex Disease.	Platelet distribution width	20	59014711	TUBB1	rs151349	2e-09
The Allelic Landscape of Human Blood Cell Trait Variation and Links to Common Complex Disease.	Platelet distribution width	20	59021437	TUBB1	rs186658310	1e-13
The Allelic Landscape of Human Blood Cell Trait Variation and Links to Common Complex Disease.	Platelet distribution width	20	59022396	TUBB1	rs141152635	3e-34
The Allelic Landscape of Human Blood Cell Trait Variation and Links to Common Complex Disease.	Platelet distribution width	20	59023753	TUBB1	rs41303899	1e-134
The Allelic Landscape of Human Blood Cell Trait Variation and Links to Common Complex Disease.	Platelet distribution width	20	59024287	TUBB1	rs139473150	8e-21
The Allelic Landscape of Human Blood Cell Trait Variation and Links to Common Complex Disease.	Eosinophil percentage of granulocytes	7	37342861	ELMO1	rs60600003	1e-13
The Allelic Landscape of Human Blood Cell Trait Variation and Links to Common Complex Disease.	Eosinophil percentage of granulocytes	8	47739071	CEBPD	rs45577137	2e-16
The Allelic Landscape of Human Blood Cell Trait Variation and Links to Common Complex Disease.	Eosinophil percentage of granulocytes	16	11136846	CLEC16A	rs7203459	7e-33
The Allelic Landscape of Human Blood Cell Trait Variation and Links to Common Complex Disease.	Eosinophil percentage of granulocytes	17	4632019	ALOX15	rs34210653	3e-36
The Allelic Landscape of Human Blood Cell Trait Variation and Links to Common Complex Disease.	Eosinophil percentage of granulocytes	18	63253621	BCL2	rs17758695	1e-18
The Allelic Landscape of Human Blood Cell Trait Variation and Links to Common Complex Disease.	Eosinophil percentage of granulocytes	11	126293717	TIRAP	rs8177376	1e-10
The Allelic Landscape of Human Blood Cell Trait Variation and Links to Common Complex Disease.	Eosinophil percentage of granulocytes	12	57095926	STAT6	rs1059513	3e-17
The Allelic Landscape of Human Blood Cell Trait Variation and Links to Common Complex Disease.	Eosinophil percentage of granulocytes	13	40670160	FOXO1	rs6563842	2e-10
The Allelic Landscape of Human Blood Cell Trait Variation and Links to Common Complex Disease.	Eosinophil percentage of granulocytes	15	67158877	SMAD3	rs7174445	4e-10
The Allelic Landscape of Human Blood Cell Trait Variation and Links to Common Complex Disease.	Eosinophil percentage of granulocytes	15	79962867	BCL2A1	rs2562754	3e-16
The Allelic Landscape of Human Blood Cell Trait Variation and Links to Common Complex Disease.	Eosinophil percentage of granulocytes	21	34911514	RUNX1	rs28567906	1e-10
The Allelic Landscape of Human Blood Cell Trait Variation and Links to Common Complex Disease.	Eosinophil percentage of granulocytes	21	35026289	RUNX1	rs56117721	1e-50
The Allelic Landscape of Human Blood Cell Trait Variation and Links to Common Complex Disease.	Eosinophil percentage of granulocytes	21	35078544	RUNX1	rs8133974	2e-11
The Allelic Landscape of Human Blood Cell Trait Variation and Links to Common Complex Disease.	Eosinophil percentage of granulocytes	21	35343463	RUNX1	rs9979383	2e-13
The Allelic Landscape of Human Blood Cell Trait Variation and Links to Common Complex Disease.	Eosinophil percentage of granulocytes	1	23873379	CNR2	rs3003334	1e-09
The Allelic Landscape of Human Blood Cell Trait Variation and Links to Common Complex Disease.	Eosinophil percentage of granulocytes	9	110876095	LPAR1	rs10980607	1e-16
The Allelic Landscape of Human Blood Cell Trait Variation and Links to Common Complex Disease.	Eosinophil percentage of granulocytes	10	87939452	PTEN	rs2673803	7e-12
The Allelic Landscape of Human Blood Cell Trait Variation and Links to Common Complex Disease.	Eosinophil percentage of granulocytes	2	102352408	IL18R1	rs5833013	1e-86
The Allelic Landscape of Human Blood Cell Trait Variation and Links to Common Complex Disease.	Eosinophil percentage of granulocytes	3	12293492	PPARG	rs2960422	5e-16
The Allelic Landscape of Human Blood Cell Trait Variation and Links to Common Complex Disease.	Eosinophil percentage of granulocytes	4	74097332	CXCL2	rs9131	4e-12
The Allelic Landscape of Human Blood Cell Trait Variation and Links to Common Complex Disease.	Eosinophil percentage of granulocytes	4	102527974	NFKB1	rs113473633	1e-10
The Allelic Landscape of Human Blood Cell Trait Variation and Links to Common Complex Disease.	Eosinophil percentage of granulocytes	5	111066174	TSLP	rs1837253	2e-18
The Allelic Landscape of Human Blood Cell Trait Variation and Links to Common Complex Disease.	Red cell distribution width	2	27508073	GCKR	rs1260326	9e-12
The Allelic Landscape of Human Blood Cell Trait Variation and Links to Common Complex Disease.	Red cell distribution width	3	196083316	TFRC	rs7619708	4e-64
The Allelic Landscape of Human Blood Cell Trait Variation and Links to Common Complex Disease.	Red cell distribution width	3	196086886	TFRC	rs58365266	6e-40
The Allelic Landscape of Human Blood Cell Trait Variation and Links to Common Complex Disease.	Sum basophil neutrophil counts	17	40017384	CSF3	rs146890554	6e-17
The Allelic Landscape of Human Blood Cell Trait Variation and Links to Common Complex Disease.	Sum basophil neutrophil counts	19	43648948	PLAUR	rs4760	5e-68
The Allelic Landscape of Human Blood Cell Trait Variation and Links to Common Complex Disease.	Sum basophil neutrophil counts	2	113106194	IL1RN	rs2029582	2e-20
The Allelic Landscape of Human Blood Cell Trait Variation and Links to Common Complex Disease.	Sum basophil neutrophil counts	2	218297999	PNKD	rs145013566	1e-11
The Allelic Landscape of Human Blood Cell Trait Variation and Links to Common Complex Disease.	Sum basophil neutrophil counts	2	27508073	GCKR	rs1260326	5e-19
The Allelic Landscape of Human Blood Cell Trait Variation and Links to Common Complex Disease.	Sum basophil neutrophil counts	7	92606850	CDK6	rs8179	1e-18
The Allelic Landscape of Human Blood Cell Trait Variation and Links to Common Complex Disease.	Sum basophil neutrophil counts	7	92779056	CDK6	rs445	5e-60
The Allelic Landscape of Human Blood Cell Trait Variation and Links to Common Complex Disease.	Sum basophil neutrophil counts	2	43582208	THADA	rs78487399	2e-11
The Allelic Landscape of Human Blood Cell Trait Variation and Links to Common Complex Disease.	Sum basophil neutrophil counts	20	44413724	HNF4A	rs1800961	1e-11
The Allelic Landscape of Human Blood Cell Trait Variation and Links to Common Complex Disease.	Sum basophil neutrophil counts	4	71752058	GC	rs1352846	1e-10
The Allelic Landscape of Human Blood Cell Trait Variation and Links to Common Complex Disease.	Sum basophil neutrophil counts	4	74094279	CXCL2	rs11725704	2e-86
Identification of a Systemic Lupus Erythematosus Risk Locus Spanning ATG16L2, FCHSD2, and P2RY2 in Koreans.	Systemic lupus erythematosus	2	191089272	STAT4	rs12612769	2e-19
Identification of a Systemic Lupus Erythematosus Risk Locus Spanning ATG16L2, FCHSD2, and P2RY2 in Koreans.	Systemic lupus erythematosus	1	161509955	FCGR2A	rs1801274	7e-06
Identification of a Systemic Lupus Erythematosus Risk Locus Spanning ATG16L2, FCHSD2, and P2RY2 in Koreans.	Systemic lupus erythematosus	11	128459064	ETS1	rs1128334	7e-12
The Allelic Landscape of Human Blood Cell Trait Variation and Links to Common Complex Disease.	White blood cell count	17	40017384	CSF3	rs146890554	1e-11
The Allelic Landscape of Human Blood Cell Trait Variation and Links to Common Complex Disease.	White blood cell count	19	43648948	PLAUR	rs4760	5e-59
The Allelic Landscape of Human Blood Cell Trait Variation and Links to Common Complex Disease.	White blood cell count	20	8628941	PLCB1	rs1883932	3e-11
The Allelic Landscape of Human Blood Cell Trait Variation and Links to Common Complex Disease.	White blood cell count	17	58279141	MPO	rs56378716	9e-13
The Allelic Landscape of Human Blood Cell Trait Variation and Links to Common Complex Disease.	White blood cell count	12	111446804	SH2B3	rs3184504	9e-70
The Allelic Landscape of Human Blood Cell Trait Variation and Links to Common Complex Disease.	White blood cell count	7	92606850	CDK6	rs8179	1e-14
The Allelic Landscape of Human Blood Cell Trait Variation and Links to Common Complex Disease.	White blood cell count	7	92779056	CDK6	rs445	2e-65
Genome-wide association study identifies four novel loci associated with Alzheimer's endophenotypes and disease modifiers.	Cerebrospinal T-tau levels	8	32658536	NRG1	rs2466048	6e-06
Genome-wide analyses of non-syndromic cleft lip with palate identify 14 novel loci and genetic heterogeneity.	Nonsyndromic cleft lip with cleft palate	12	52952966	KRT18	rs3741442	4e-12
Genome-wide analyses of non-syndromic cleft lip with palate identify 14 novel loci and genetic heterogeneity.	Nonsyndromic cleft lip with cleft palate	17	9011376	NTN1	rs2872615	9e-12
Genome-wide analyses of non-syndromic cleft lip with palate identify 14 novel loci and genetic heterogeneity.	Nonsyndromic cleft lip with cleft palate	20	40646963	MAFB	rs6129653	9e-12
Genome-wide association study identifies four novel loci associated with Alzheimer's endophenotypes and disease modifiers.	Cerebrospinal P-tau181p levels	8	32675797	NRG1	rs2439313	1e-06
Genome-wide association study identifies four novel loci associated with Alzheimer's endophenotypes and disease modifiers.	Cerebrospinal T-tau levels	2	224015797	SERPINE2	rs4674842	2e-06
The Allelic Landscape of Human Blood Cell Trait Variation and Links to Common Complex Disease.	Sum neutrophil eosinophil counts	17	58279141	MPO	rs56378716	3e-17
The Allelic Landscape of Human Blood Cell Trait Variation and Links to Common Complex Disease.	Sum neutrophil eosinophil counts	17	40017384	CSF3	rs146890554	1e-17
The Allelic Landscape of Human Blood Cell Trait Variation and Links to Common Complex Disease.	Sum neutrophil eosinophil counts	19	43648948	PLAUR	rs4760	5e-67
The Allelic Landscape of Human Blood Cell Trait Variation and Links to Common Complex Disease.	Sum neutrophil eosinophil counts	2	113106194	IL1RN	rs2029582	2e-21
The Allelic Landscape of Human Blood Cell Trait Variation and Links to Common Complex Disease.	Sum neutrophil eosinophil counts	2	218297999	PNKD	rs145013566	9e-11
The Allelic Landscape of Human Blood Cell Trait Variation and Links to Common Complex Disease.	Sum neutrophil eosinophil counts	2	27508073	GCKR	rs1260326	2e-18
The Allelic Landscape of Human Blood Cell Trait Variation and Links to Common Complex Disease.	Sum neutrophil eosinophil counts	2	43582208	THADA	rs78487399	5e-11
The Allelic Landscape of Human Blood Cell Trait Variation and Links to Common Complex Disease.	Sum neutrophil eosinophil counts	20	44413724	HNF4A	rs1800961	9e-12
The Allelic Landscape of Human Blood Cell Trait Variation and Links to Common Complex Disease.	Sum neutrophil eosinophil counts	22	17680392	BCL2L13	rs34891900	3e-09
The Allelic Landscape of Human Blood Cell Trait Variation and Links to Common Complex Disease.	Sum neutrophil eosinophil counts	4	71752058	GC	rs1352846	2e-10
The Allelic Landscape of Human Blood Cell Trait Variation and Links to Common Complex Disease.	Sum neutrophil eosinophil counts	7	92606850	CDK6	rs8179	2e-19
The Allelic Landscape of Human Blood Cell Trait Variation and Links to Common Complex Disease.	Sum neutrophil eosinophil counts	7	92779056	CDK6	rs445	4e-64
The Allelic Landscape of Human Blood Cell Trait Variation and Links to Common Complex Disease.	Sum neutrophil eosinophil counts	4	74094279	CXCL2	rs11725704	3e-85
The Allelic Landscape of Human Blood Cell Trait Variation and Links to Common Complex Disease.	Granulocyte count	17	1417822	CRK	rs8068017	5e-10
[truncated: 17,186 more rows]
