# Supplementary material for: Abundance of Inflammatory Response Genes Among Cardiovascular Disease and Ischemic Stroke Genes
Source: Int J Mol Sci. 2026 May 15;27(10):4442. doi: 10.3390/ijms27104442 (PMC13207277; doi:10.3390/ijms27104442)
Supplement: Supplementary file 1 [file ijms-27-04442-s001.zip › Supplementary Table S7.xlsx]

## Sheet: Sheet1
Table S7. Features of standard databases considered in the research
NCBI Gene	Reactome	Gene Ontology	Feature
Gene Records	Reactions/Pathways	Functional Terms	Unit
Provides a comprehensive overview, combining structural data with functional summaries.	Emphasizes context and causality by mapping gene it into a specific step of a pathway.	Focuses on what a gene product does and where.	Logic
Expert curation to define gene boundaries and nomenclature, then aggregates functional tags from other consortia.	Highly manual and peer-reviewed.	Manual curation by experts and automated pipelines (99%).	Annotation
Continuous	Quarterly	Daily	Updating
