# Supplementary material for: Abundance of Inflammatory Response Genes Among Cardiovascular Disease and Ischemic Stroke Genes
Source: Int J Mol Sci. 2026 May 15;27(10):4442. doi: 10.3390/ijms27104442 (PMC13207277; doi:10.3390/ijms27104442)
Supplement: Supplementary file 1 [file ijms-27-04442-s001.zip › Supplementary Table S2.xlsx]

## Sheet: test results
Table S2. The results of Fisher’s exact test of intersections of disease and inflammation genes
Inflammation gene list	Disease	Overlap	Expected	Fold	p-value
GOBP_INFLAMMATORY_RESPONSE	IS	249	54	4.61	1.01e-100
HALLMARK_INFLAMMATORY_RESPONSE	IS	61	12	5.08	4.67e-27
2007_Assembly	IS	236	61	3.87	1.91e-77
NCBI_inflammatory	IS	640	142	4.51	2.77e-297
NCBI_inflammatory_response	IS	677	171	3.96	1.45e-280
REACTOME_ADAPTIVE_IMMUNE_SYSTEM	IS	68	49	1.39	0.00599
REACTOME_INNATE_IMMUNE_SYSTEM	IS	156	68	2.29	3.09e-23
REACTOME_CYTOKINE_SIGNALING_IN_IMMUNE_SYSTEM	IS	168	47	3.57	2.57e-49
GOBP_INFLAMMATORY_RESPONSE	CVD	294	54	5.44	2.51e-142
HALLMARK_INFLAMMATORY_RESPONSE	CVD	80	12	6.67	3.58e-45
2007_Assembly	CVD	273	61	4.48	5.85e-107
NCBI_inflammatory	CVD	766	142	5.39	0
NCBI_inflammatory_response	CVD	824	171	4.82	0
REACTOME_ADAPTIVE_IMMUNE_SYSTEM	CVD	91	49	1.86	1.81e-08
REACTOME_INNATE_IMMUNE_SYSTEM	CVD	192	68	2.82	2.81e-41
REACTOME_CYTOKINE_SIGNALING_IN_IMMUNE_SYSTEM	CVD	187	47	3.98	7.42e-63
